# Supplementary material for: ALS Along the Axons – Expression of Coding and Noncoding RNA Differs in Axons of ALS models
Source: Sci Rep. 2017 Mar 16;7:44500. doi: 10.1038/srep44500 (PMC5353576; doi:10.1038/srep44500)
Supplement: Supplementary Table [file srep44500-s2.xls]

## Sheet: RawData
	Raw Counts																	DESeq norm counts																		CA Vs. CS						GA Vs. GS						SA Vs. SS
Column1	CA	GA	SA	TA	CS1	CS2	CS3	GS1	GS2	GS3	SS1	SS2	SS3	TS1	TS2	TS3	max count	CA	GA	SA	TA	CS1	CS2	CS3	GS1	GS2	GS3	SS1	SS2	SS3	TS1	TS2	TS3	max/min	CA Vs. CS	log2FoldChange	Ratio	fold change	pvalue	padj	GA Vs. GS	log2FoldChange	Ratio	fold change	pvalue	padj	SA Vs. SS	log2FoldChange	Ratio
0610005C13Rik	0	0	0	0	1	1	0	2	1	0	1	0	0	0	2	0	2	0	0	0	0	0.84287	0.877307	0	1.68701	0.801733	0	0.843315	0	0	0	1.62271	0	2.68701	1	-3.26274	0.104188	-9.59806	0.604263	0.862585	1	-3.50067	0.0883474	-11.319	0.57655	0.805846	1	-1.98301	0.252961
0610007N19Rik	130	105	117	74	68	104	62	65	169	95	80	66	106	91	86	85	169	210.316	208.293	223.194	148.852	57.3152	91.2399	50.5983	54.8279	135.493	72.831	67.4652	53.5625	81.9455	72.792	69.7763	67.8067	4.345	2	1.66511	3.17137	3.17137	0.000942668	0.00787634	2	1.24711	2.37365	2.37365	0.013494	0.0525392	2	1.72135	3.29745
0610007P14Rik	210	120	110	99	508	448	422	466	444	453	527	497	488	565	417	448	565	339.742	238.049	209.841	199.14	428.178	393.033	344.395	393.074	355.969	347.289	444.427	403.342	377.258	451.95	338.334	357.381	2.26316	3	-0.193395	0.874545	-1.14345	0.434761	0.738043	3	-0.618071	0.651542	-1.53482	0.018418	0.0674444	3	-0.960146	0.514005
0610008F07Rik	0	0	0	0	0	0	0	0	0	0	0	0	0	0	0	0	0	0	0	0	0	0	0	0	0	0	0	0	0	0	0	0	0	1	4	NA	#VALUE!	#VALUE!	NA	NA	4	NA	#VALUE!	#VALUE!	NA	NA	4	NA	#VALUE!
0610009B14Rik	1	0	0	2	0	2	2	1	1	0	2	0	2	1	0	3	3	1.61782	0	0	4.02303	0	1.75461	1.6322	0.843506	0.801733	0	1.68663	0	1.54614	0.799912	0	2.39318	5.02303	5	0.520176	1.43413	1.43413	0.849113	0.950424	5	-2.89369	0.134559	-7.43169	0.57558	0.805281	5	-3.94039	0.0651363
0610009B22Rik	49	25	13	27	160	138	160	125	207	165	147	170	153	162	167	160	207	79.2731	49.5936	24.7994	54.3109	134.859	121.068	130.576	105.438	165.959	126.496	123.967	137.964	118.28	129.586	135.496	127.636	6.47143	6	-0.700902	0.615187	-1.62552	0.0402909	0.160422	6	-1.41999	0.373716	-2.67583	0.000342311	0.00227158	6	-2.35323	0.195707
0610009D07Rik	279	148	132	166	625	592	534	607	809	589	564	617	622	606	719	588	809	451.371	293.594	251.809	333.912	526.794	519.366	435.798	512.008	648.602	451.552	475.63	500.728	480.85	484.747	583.363	469.063	2.56954	7	-0.129941	0.913869	-1.09425	0.613305	0.869088	7	-0.871992	0.546392	-1.83019	0.0012079	0.00687678	7	-0.947854	0.518403
0610009L18Rik	18	24	21	23	21	18	30	23	49	16	14	27	24	31	24	12	49	29.1207	47.6099	40.0605	46.2649	17.7003	15.7915	24.483	19.4006	39.2849	12.2663	11.8064	21.9119	18.5537	24.7973	19.4725	9.57272	4.59767	8	0.589958	1.5052	1.5052	0.444902	0.746914	8	1.01038	2.01444	2.01444	0.177253	0.384143	8	1.19943	2.29649
0610009O20Rik	257	204	216	197	605	565	627	618	575	650	592	604	543	582	590	564	650	415.779	404.684	412.051	396.269	509.936	495.678	511.695	521.287	460.996	498.318	499.242	490.178	419.777	465.549	478.698	449.918	1.31469	9	-0.282751	0.822022	-1.21651	0.128411	0.369837	9	-0.286173	0.820075	-1.2194	0.135014	0.315904	9	-0.188441	0.877554
0610010B08Rik	27	24	23	19	1	2	6	2	1	5	0	4	3	5	0	7	27	43.6811	47.6099	43.8758	38.2188	0.84287	1.75461	4.89661	1.68701	0.801733	3.83321	0	3.24621	2.31921	3.99956	0	5.58408	48.6099	10	4.11991	17.3867	17.3867	0.00164176	0.0125637	10	4.48819	22.4429	22.4429	0.000695389	0.00426588	10	4.55264	23.4683
0610010F05Rik	642	408	450	620	671	492	1029	629	527	741	540	629	732	616	750	1005	1029	1038.64	809.368	858.44	1247.14	565.566	431.635	839.768	530.565	422.513	568.082	455.39	510.467	565.888	492.746	608.515	801.715	2.94711	11	0.76202	1.69586	1.69586	0.0432542	0.169181	11	0.674615	1.59617	1.59617	0.0755788	0.204563	11	0.749436	1.68114
0610010K14Rik	209	142	135	144	403	341	327	354	635	395	386	351	431	401	409	357	635	338.124	281.692	257.532	289.658	339.677	299.162	266.865	298.601	509.1	302.824	325.52	284.855	333.193	320.765	331.843	284.788	1.97307	12	0.163594	1.12007	1.12007	0.621447	0.874717	12	-0.394148	0.760939	-1.31417	0.243103	0.476366	12	-0.288461	0.818775
0610011F06Rik	57	60	44	66	127	124	135	133	265	163	126	158	189	155	168	127	265	92.2157	119.025	83.9363	132.76	107.045	108.786	110.174	112.186	212.459	124.963	106.258	128.225	146.11	123.986	136.307	101.311	2.51317	13	-0.236871	0.848584	-1.17843	0.570283	0.838671	13	-0.332723	0.794036	-1.25939	0.420547	0.668989	13	-0.596692	0.661268
0610012G03Rik	213	200	245	209	360	323	370	354	587	424	359	360	382	383	314	341	587	344.595	396.749	467.373	420.407	303.433	283.37	301.957	298.601	470.617	325.056	302.75	292.159	295.313	306.366	254.765	272.025	1.84395	14	0.217948	1.16308	1.16308	0.434641	0.738043	14	0.121098	1.08756	1.08756	0.664592	0.869849	14	0.655421	1.57508
0610012H03Rik	0	0	1	0	1	2	1	1	2	3	1	0	3	1	0	1	3	0	0	1.90764	0	0.84287	1.75461	0.816101	0.843506	1.60347	2.29993	0.843315	0	2.31921	0.799912	0	0.797726	3.31921	15	-4.25072	0.0525299	-19.0368	0.393193	0.701912	15	-4.44452	0.0459269	-21.7737	0.370445	0.625255	15	0.843735	1.79469
0610030E20Rik	130	139	148	157	292	296	307	276	214	295	316	302	338	327	298	320	338	210.316	275.741	282.331	315.808	246.118	259.683	250.543	232.808	171.571	226.16	266.488	245.089	261.298	261.571	241.783	255.272	1.83581	16	-0.26139	0.834284	-1.19863	0.279742	0.587924	16	0.39191	1.31213	1.31213	0.102986	0.258432	16	0.132174	1.09594
0610031J06Rik	241	131	126	148	804	779	582	795	970	773	842	912	744	962	721	573	970	389.894	259.871	240.363	297.704	677.668	683.422	474.971	670.587	777.681	592.615	710.071	740.136	575.164	769.515	584.985	457.097	3.22618	17	-0.650298	0.637149	-1.56949	0.0560211	0.205322	17	-1.3883	0.382016	-2.61769	7.50589e-05	0.000587281	17	-1.4898	0.356061
0610031O16Rik	0	0	0	0	0	0	0	0	0	0	0	0	0	0	0	0	0	0	0	0	0	0	0	0	0	0	0	0	0	0	0	0	0	1	18	NA	#VALUE!	#VALUE!	NA	NA	18	NA	#VALUE!	#VALUE!	NA	NA	18	NA	#VALUE!
0610037L13Rik	271	173	171	198	286	286	282	260	397	244	316	281	363	314	351	262	397	438.429	343.188	326.207	398.28	241.061	250.91	230.14	219.312	318.288	187.061	266.488	228.046	280.625	251.172	284.785	209.004	2.33663	19	0.865229	1.82163	1.82163	0.00637497	0.0388166	19	0.506884	1.42098	1.42098	0.117453	0.285345	19	0.336138	1.26237
0610038B21Rik	1	3	1	0	2	5	6	8	7	6	2	2	3	7	7	6	8	1.61782	5.95123	1.90764	0	1.68574	4.38653	4.89661	6.74805	5.61213	4.59986	1.68663	1.62311	2.31921	5.59938	5.67947	4.78636	7.74805	20	-1.17696	0.442282	-2.261	0.497883	0.785764	20	0.077042	1.05485	1.05485	0.950911	0.969757	20	0.01941	1.01354
0610038L08Rik	0	0	0	0	0	0	1	0	0	1	1	0	1	0	1	2	2	0	0	0	0	0	0	0.816101	0	0	0.766643	0.843315	0	0.77307	0	0.811353	1.59545	2.59545	21	-2.20797	0.216439	-4.62024	0.72968	0.931771	21	-1.82972	0.281319	-3.55468	0.7747	0.919734	21	-2.94053	0.130261
0610039K10Rik	0	0	0	0	0	0	0	1	1	2	1	1	2	0	0	0	2	0	0	0	0	0	0	0	0.843506	0.801733	1.53329	0.843315	0.811553	1.54614	0	0	0	2.54614	22	0.937235	1.91485	1.91485	0.877169	0.950424	22	-3.86253	0.0687486	-14.5458	0.483376	0.728041	22	-3.92908	0.0656491
0610040B10Rik	3	3	3	5	7	7	10	4	28	21	9	9	22	17	29	14	29	4.85346	5.95123	5.72293	10.0576	5.90009	6.14115	8.16101	3.37402	22.4485	16.0995	7.58984	7.30398	17.0075	13.5985	23.5292	11.1682	5.60793	23	-0.473978	0.719977	-1.38893	0.70559	0.919534	23	-1.23516	0.424794	-2.35408	0.317516	0.567913	23	-0.897847	0.536687
0610040F04Rik	1	4	0	1	2	0	3	1	5	2	1	1	3	2	0	1	5	1.61782	7.93498	0	2.01152	1.68574	0	2.4483	0.843506	4.00866	1.53329	0.843315	0.811553	2.31921	1.59982	0	0.797726	8.93498	24	0.219108	1.16401	1.16401	0.922578	0.955979	24	1.89582	3.72133	3.72133	0.301134	0.549746	24	-4.24791	0.0526322
0610040J01Rik	1	2	1	0	5	3	2	1	4	1	2	1	4	2	0	3	5	1.61782	3.96749	1.90764	0	4.21435	2.63192	1.6322	0.843506	3.20693	0.766643	1.68663	0.811553	3.09228	1.59982	0	2.39318	5.21435	25	-0.803323	0.573028	-1.74512	0.700615	0.917266	25	1.30484	2.47057	2.47057	0.483263	0.727987	25	0.0275454	1.01928
0610043K17Rik	0	1	0	0	0	0	0	0	1	1	0	0	0	0	0	0	1	0	1.98374	0	0	0	0	0	0	0.801733	0.766643	0	0	0	0	0	0	2.98374	26	0.937449	1.91514	1.91514	0.912092	0.950424	26	1.92074	3.78618	3.78618	0.780586	0.919734	26	1.2379	2.35856
1100001G20Rik	0	0	0	0	0	0	0	0	0	0	0	0	0	0	0	0	0	0	0	0	0	0	0	0	0	0	0	0	0	0	0	0	0	1	27	NA	#VALUE!	#VALUE!	NA	NA	27	NA	#VALUE!	#VALUE!	NA	NA	27	NA	#VALUE!
1110001A16Rik	93	92	77	60	147	169	140	155	286	168	166	157	187	150	163	148	286	150.457	182.505	146.889	120.691	123.902	148.265	114.254	130.743	229.296	128.796	139.99	127.414	144.564	119.987	132.251	118.063	1.99816	28	0.224789	1.16861	1.16861	0.548235	0.822784	28	0.163494	1.12	1.12	0.661328	0.868171	28	0.0970443	1.06958
1110001J03Rik	114	71	70	88	105	123	147	128	264	163	123	131	151	168	148	149	264	184.431	140.846	133.535	177.013	88.5014	107.909	119.967	107.969	211.657	124.963	103.728	106.313	116.734	134.385	120.08	118.861	2.37603	29	0.806154	1.74854	1.74854	0.0376462	0.152958	29	-0.0737581	0.95016	-1.05245	0.853551	0.919734	29	0.293528	1.22563
1110002L01Rik	16	22	23	24	33	36	41	24	18	34	31	46	36	31	50	49	50	25.8851	43.6424	43.8758	48.2764	27.8147	31.583	33.4601	20.2441	14.4312	26.0658	26.1428	37.3314	27.8305	24.7973	40.5676	39.0886	3.1933	30	-0.258189	0.836137	-1.19598	0.654399	0.898666	30	1.10572	2.15206	2.15206	0.0455231	0.137946	30	0.527513	1.44144
1110004E09Rik	480	485	484	380	352	411	272	339	548	415	318	444	458	417	389	310	548	776.553	962.116	923.3	764.376	296.69	360.573	221.979	285.949	439.35	318.157	268.174	360.33	354.066	333.563	315.616	247.295	4.31931	31	1.40633	2.65061	2.65061	4.78466e-05	0.000562832	31	1.46774	2.76587	2.76587	2.12503e-05	0.000188599	31	1.4949	2.81845
1110004F10Rik	518	288	319	326	1291	1102	1170	1218	1276	1110	1162	1219	1196	1337	1443	1267	1443	838.03	571.318	608.538	655.754	1088.15	966.792	954.838	1027.39	1023.01	850.973	979.932	989.283	924.592	1069.48	1170.78	1010.72	2.04743	32	-0.259618	0.835309	-1.19716	0.167528	0.437881	32	-0.759122	0.590856	-1.69246	0.000111251	0.00083607	32	-0.664498	0.630908
1110006O24Rik	13	8	2	5	8	25	12	14	29	20	9	19	16	14	14	19	29	21.0316	15.87	3.81529	10.0576	6.74296	21.9327	9.79321	11.8091	23.2503	15.3329	7.58984	15.4195	12.3691	11.1988	11.3589	15.1568	5.0361	33	0.718628	1.64562	1.64562	0.386882	0.695846	33	-0.0831221	0.944012	-1.05931	0.924877	0.950827	33	-1.63023	0.323036
1110007C09Rik	50	56	45	41	136	129	112	126	175	149	136	141	149	139	100	113	175	80.8909	111.09	85.844	82.4722	114.63	113.173	91.4033	106.282	140.303	114.23	114.691	114.429	115.187	111.188	81.1353	90.1431	1.72551	34	-0.394663	0.760667	-1.31464	0.249373	0.552262	34	-0.114949	0.923415	-1.08294	0.731301	0.9066	34	-0.418967	0.74796
1110008F13Rik	199	113	126	144	497	428	464	496	518	402	465	465	434	487	473	431	518	321.946	224.163	240.363	289.658	418.906	375.487	378.671	418.379	415.298	308.19	392.141	377.372	335.513	389.557	383.77	343.82	1.8649	35	-0.280463	0.823327	-1.21458	0.251018	0.554666	35	-0.763102	0.589228	-1.69714	0.00334091	0.0163725	35	-0.615461	0.652721
1110008J03Rik	54	37	31	25	87	77	115	74	144	108	119	83	104	107	70	102	144	87.3622	73.3986	59.137	50.2879	73.3297	67.5526	93.8516	62.4195	115.45	82.7974	100.354	67.3589	80.3993	85.5906	56.7947	81.3681	2.27051	36	0.158112	1.11583	1.11583	0.727267	0.930603	36	-0.244249	0.844255	-1.18448	0.604317	0.825674	36	-0.483225	0.715377
1110008L16Rik	58	23	44	35	122	96	125	93	134	113	129	109	126	101	132	108	134	93.8335	45.6261	83.9363	70.4031	102.83	84.2215	102.013	78.4461	107.432	86.6306	108.788	88.4593	97.4069	80.7911	107.099	86.1544	2.35464	37	-0.039046	0.973298	-1.02743	0.910413	0.950424	37	-0.993977	0.502092	-1.99167	0.0175256	0.0647304	37	-0.226194	0.854887
1110008P14Rik	294	210	237	194	155	148	253	180	866	177	151	177	186	203	195	243	866	475.639	416.586	452.112	390.234	130.645	129.841	206.474	151.831	694.301	135.696	127.341	143.645	143.791	162.382	158.214	193.847	5.41762	38	1.61128	3.05522	3.05522	0.0217457	0.101446	38	0.348093	1.27288	1.27288	0.62034	0.837987	38	1.70923	3.26986
1110012L19Rik	81	54	36	45	167	176	214	164	317	188	160	171	222	217	210	148	317	131.043	107.122	68.6752	90.5182	140.759	154.406	174.646	138.335	254.149	144.129	134.93	138.776	171.622	173.581	170.384	118.063	3.66198	39	-0.257268	0.836671	-1.19521	0.535657	0.813223	39	-0.739786	0.598828	-1.66993	0.0852187	0.224308	39	-1.11255	0.462476
1110015O18Rik	5	2	5	8	10	11	27	15	14	11	11	16	15	5	8	21	27	8.08909	3.96749	9.53822	16.0921	8.4287	9.65037	22.0347	12.6526	11.2243	8.43307	9.27647	12.9848	11.5961	3.99956	6.49082	16.7523	4.6371	40	-0.728406	0.60357	-1.65681	0.486173	0.775575	40	-1.43851	0.368948	-2.71041	0.273612	0.515809	40	-0.243661	0.844599
1110017D15Rik	12	7	9	13	8	18	6	11	16	17	14	15	18	21	6	12	21	19.4138	13.8862	17.1688	26.1497	6.74296	15.7915	4.89661	9.27857	12.8277	13.0329	11.8064	12.1733	13.9153	16.7981	4.86812	9.57272	4.62665	41	1.09327	2.13357	2.13357	0.209847	0.499043	41	0.243526	1.18388	1.18388	0.793687	0.919734	41	0.441839	1.35833
1110018G07Rik	534	487	499	478	1199	1182	1534	1231	906	1562	1296	1400	1408	1251	1373	1332	1562	863.915	966.084	951.914	961.505	1010.6	1036.98	1251.9	1038.36	726.37	1197.5	1092.94	1136.17	1088.48	1000.69	1113.99	1062.57	1.72251	42	-0.348411	0.785449	-1.27316	0.197308	0.481122	42	-0.0315987	0.978336	-1.02214	0.907175	0.938391	42	-0.216267	0.86079
1110019D14Rik	91	78	99	72	30	35	30	26	30	36	25	36	40	37	31	25	99	147.222	154.732	188.857	144.829	25.2861	30.7057	24.483	21.9312	24.052	27.5991	21.0829	29.2159	30.9228	29.5967	25.1519	19.9432	9.06533	43	2.45814	5.49509	5.49509	6.45164e-10	1.55774e-08	43	2.65496	6.29829	6.29829	4.75328e-11	8.63245e-10	43	2.7992	6.96054
1110020A21Rik	9	7	6	6	4	6	6	4	14	12	12	4	19	8	13	7	19	14.5604	13.8862	11.4459	12.0691	3.37148	5.26384	4.89661	3.37402	11.2243	9.19971	10.1198	3.24621	14.6883	6.39929	10.5476	5.58408	3.69467	44	1.69142	3.22974	3.22974	0.107151	0.32648	44	0.802959	1.74468	1.74468	0.445615	0.69266	44	0.28872	1.22156
1110025L11Rik	0	0	0	0	0	0	0	0	0	0	0	0	0	0	0	0	0	0	0	0	0	0	0	0	0	0	0	0	0	0	0	0	0	1	45	NA	#VALUE!	#VALUE!	NA	NA	45	NA	#VALUE!	#VALUE!	NA	NA	45	NA	#VALUE!
1110028F11Rik	0	0	0	0	0	0	0	0	0	0	0	0	0	0	0	0	0	0	0	0	0	0	0	0	0	0	0	0	0	0	0	0	0	1	46	NA	#VALUE!	#VALUE!	NA	NA	46	NA	#VALUE!	#VALUE!	NA	NA	46	NA	#VALUE!
1110028F18Rik	0	0	0	0	0	0	0	0	0	0	0	0	0	0	0	0	0	0	0	0	0	0	0	0	0	0	0	0	0	0	0	0	0	1	47	NA	#VALUE!	#VALUE!	NA	NA	47	NA	#VALUE!	#VALUE!	NA	NA	47	NA	#VALUE!
1110032A03Rik	166	148	142	136	148	196	126	139	210	195	155	202	228	221	198	147	228	268.558	293.594	270.885	273.566	124.745	171.952	102.829	117.247	168.364	149.495	130.714	163.934	176.26	176.78	160.648	117.266	2.83731	48	1.01306	2.01819	2.01819	0.00658421	0.0398971	48	1.01681	2.02344	2.02344	0.00657085	0.0289742	48	0.786576	1.72498
1110032F04Rik	25	16	17	11	32	45	97	36	175	98	47	49	66	47	48	86	175	40.4455	31.7399	32.4299	22.1267	26.9718	39.4788	79.1618	30.3662	140.303	75.131	39.6358	39.7661	51.0226	37.5959	38.9449	68.6045	6.10997	49	-0.264205	0.832657	-1.20097	0.741189	0.939165	49	-1.36882	0.387208	-2.58259	0.0972898	0.248072	49	-0.423343	0.745695
1110034G24Rik	22	8	5	13	47	84	65	56	135	73	84	62	78	70	75	55	135	35.592	15.87	9.53822	26.1497	39.6149	73.6938	53.0466	47.2363	108.234	55.9649	70.8385	50.3163	60.2995	55.9938	60.8515	43.8749	10.3655	50	-0.638659	0.64231	-1.55688	0.284591	0.593495	50	-2.15131	0.225108	-4.44232	0.00282757	0.0142498	50	-2.66436	0.157743
1110035M17Rik	4	5	9	2	2	0	2	1	11	5	0	2	7	0	8	2	11	6.47128	9.91872	17.1688	4.02303	1.68574	0	1.6322	0.843506	8.81906	3.83321	0	1.62311	5.41149	0	6.49082	1.59545	18.1688	51	2.53804	5.80798	5.80798	0.214933	0.506169	51	1.13836	2.20131	2.20131	0.553025	0.786641	51	2.8609	7.26469
1110036E04Rik	0	0	0	0	0	0	0	0	0	0	0	0	0	0	0	0	0	0	0	0	0	0	0	0	0	0	0	0	0	0	0	0	0	1	52	NA	#VALUE!	#VALUE!	NA	NA	52	NA	#VALUE!	#VALUE!	NA	NA	52	NA	#VALUE!
1110037F02Rik	1097	1425	1391	1217	1228	1088	1055	1154	690	1113	1131	1163	1112	1129	1182	1179	1425	1774.75	2826.84	2653.53	2448.02	1035.04	954.51	860.986	973.406	553.196	853.273	953.789	943.836	859.654	903.1	959.019	940.519	5.1026	53	0.901388	1.86786	1.86786	0.00130043	0.0103819	53	1.83341	3.56378	3.56378	5.53738e-11	9.97947e-10	53	1.5297	2.88726
1110038B12Rik	164	123	139	133	169	148	201	160	252	134	173	166	149	192	189	164	252	265.322	244.001	265.162	267.532	142.445	129.841	164.036	134.961	202.037	102.73	145.893	134.718	115.187	153.583	153.346	130.827	2.58875	54	0.866816	1.82363	1.82363	0.0171669	0.084701	54	0.735742	1.66525	1.66525	0.0462817	0.139706	54	1.0077	2.01071
1110038F14Rik	188	159	168	119	214	190	175	188	330	199	211	185	189	246	280	194	330	304.15	315.415	320.484	239.37	180.374	166.688	142.818	158.579	264.572	152.562	177.939	150.137	146.11	196.778	227.179	154.759	2.23536	55	0.897565	1.86292	1.86292	0.0142552	0.0734855	55	0.716866	1.64361	1.64361	0.0514485	0.151466	55	1.02019	2.02819
1110046J04Rik	12	9	18	8	5	5	5	3	19	21	5	7	10	6	6	5	21	19.4138	17.8537	34.3376	16.0921	4.21435	4.38653	4.0805	2.53052	15.2329	16.0995	4.21658	5.68087	7.7307	4.79947	4.86812	3.98863	10.0092	56	2.19989	4.59445	4.59445	0.0274561	0.120983	56	0.655179	1.57481	1.57481	0.504502	0.74576	56	2.54237	5.82547
1110051M20Rik	282	236	229	193	711	710	684	667	1015	875	611	756	869	753	834	779	1015	456.225	468.164	436.85	388.223	599.281	622.888	558.213	562.619	813.759	670.812	515.265	613.534	671.798	602.334	676.668	621.429	2.0933	57	-0.379283	0.76882	-1.3007	0.134556	0.381324	57	-0.543819	0.685953	-1.45783	0.0336152	0.108415	57	-0.458641	0.727671
1110054M08Rik	34	42	38	24	24	38	28	19	78	55	36	30	57	30	38	24	78	55.0058	83.3173	72.4905	48.2764	20.2289	33.3377	22.8508	16.0266	62.5352	42.1653	30.3593	24.3466	44.065	23.9974	30.8314	19.1454	4.95209	58	1.11209	2.16159	2.16159	0.106861	0.325855	58	1.04792	2.06755	2.06755	0.120211	0.290062	58	1.1373	2.19968
1110057K04Rik	190	163	155	186	638	511	533	589	462	485	571	595	452	547	531	544	638	307.386	323.35	295.685	374.142	537.751	448.304	434.982	496.825	370.401	371.822	481.533	482.874	349.428	437.552	430.828	433.963	1.8159	59	-0.623846	0.648938	-1.54098	0.0268874	0.11909	59	-0.352567	0.78319	-1.27683	0.21651	0.440196	59	-0.566228	0.67538
1110058L19Rik	60	39	52	47	108	165	100	122	270	149	115	160	199	155	171	127	270	97.0691	77.366	99.1975	94.5413	91.03	144.756	81.6101	102.908	216.468	114.23	96.9812	129.848	153.841	123.986	138.741	101.311	2.77503	60	-0.123261	0.91811	-1.08919	0.809426	0.950424	60	-0.901828	0.535208	-1.86843	0.0873137	0.228322	60	-0.355895	0.781385
1110059E24Rik	113	88	89	97	394	338	350	360	542	388	323	352	404	402	439	401	542	182.814	174.57	169.78	195.117	332.091	296.53	285.635	303.662	434.539	297.457	272.391	285.667	312.32	321.565	356.184	319.888	2.55029	61	-0.737214	0.599897	-1.66695	0.00966659	0.0544573	61	-0.98372	0.505674	-1.97756	0.000800684	0.0048192	61	-0.773338	0.585062
1110059G10Rik	32	16	19	22	123	126	130	121	209	127	119	132	131	156	159	147	209	51.7702	31.7399	36.2452	44.2534	103.673	110.541	106.093	102.064	167.562	97.3636	100.354	107.125	101.272	124.786	129.005	117.266	5.14852	62	-1.04415	0.48493	-2.06215	0.0104959	0.0582579	62	-1.94637	0.259467	-3.85405	5.05081e-05	0.000410185	62	-1.50564	0.352174
1110059M19Rik	0	0	0	0	2	0	0	1	2	0	0	0	0	1	1	0	2	0	0	0	0	1.68574	0	0	0.843506	1.60347	0	0	0	0	0.799912	0.811353	0	2.68574	63	-3.239	0.105917	-9.44137	0.637477	0.886744	63	-3.48028	0.0896048	-11.1601	0.611357	0.831114	63	1.23791	2.35857
1110065P20Rik	170	171	167	158	203	194	258	219	459	246	187	201	258	208	192	204	459	275.029	339.22	318.576	317.82	171.103	170.198	210.554	184.728	367.995	188.594	157.7	163.122	199.452	166.382	155.78	162.736	2.35359	64	0.579951	1.4948	1.4948	0.14022	0.391979	64	0.457014	1.3727	1.3727	0.243575	0.477094	64	0.876892	1.83641
1190002F15Rik	118	91	79	57	66	57	60	49	89	59	64	48	83	77	106	61	118	190.903	180.521	150.704	114.656	55.6294	50.0065	48.9661	41.3318	71.3542	45.2319	53.9722	38.9545	64.1648	61.5932	86.0034	48.6613	4.80302	65	1.88928	3.7045	3.7045	2.06967e-05	0.000259681	65	1.77748	3.42827	3.42827	7.46719e-05	0.000585469	65	1.52413	2.87614
1190002N15Rik	258	264	247	196	804	748	535	866	772	762	864	830	773	775	834	738	866	417.397	523.709	471.188	394.257	677.668	656.225	436.614	730.476	618.938	584.182	728.624	673.589	597.583	619.932	676.668	588.722	1.85063	66	-0.499385	0.707409	-1.41361	0.0792032	0.263493	66	-0.299244	0.812678	-1.2305	0.291942	0.538928	66	-0.500331	0.706944
1190003J15Rik	0	0	0	0	0	0	0	0	0	0	0	0	0	0	0	0	0	0	0	0	0	0	0	0	0	0	0	0	0	0	0	0	0	1	67	NA	#VALUE!	#VALUE!	NA	NA	67	NA	#VALUE!	#VALUE!	NA	NA	67	NA	#VALUE!
1190003K10Rik	0	0	0	0	0	0	0	0	0	0	0	0	0	1	0	0	1	0	0	0	0	0	0	0	0	0	0	0	0	0	0.799912	0	0	1.79991	68	0.937138	1.91473	1.91473	0.912121	0.950424	68	1.3041	2.46929	2.46929	0.877979	0.919734	68	1.2379	2.35856
1190005I06Rik	26	16	16	16	27	42	42	30	106	46	35	46	44	24	13	26	106	42.0633	31.7399	30.5223	32.1843	22.7575	36.8469	34.2762	25.3052	84.9837	35.2656	29.516	37.3314	34.0151	19.1979	10.5476	20.7409	7.44603	69	0.42701	1.34444	1.34444	0.544958	0.820136	69	-0.61286	0.653899	-1.52929	0.404451	0.655706	69	-0.13986	0.907607
1190007I07Rik	5	6	4	5	14	9	11	14	39	19	18	12	25	25	25	22	39	8.08909	11.9025	7.63057	10.0576	11.8002	7.89576	8.97711	11.8091	31.2676	14.5662	15.1797	9.73864	19.3268	19.9978	20.2838	17.55	3.73875	70	-0.241604	0.845804	-1.18231	0.796363	0.944439	70	-0.691909	0.619034	-1.61542	0.431856	0.67912	70	-0.952521	0.516729
1200011I18Rik	282	235	289	277	789	619	608	775	428	638	611	784	700	645	736	660	789	456.225	466.18	551.309	557.19	665.025	543.053	496.189	653.717	343.142	489.118	515.265	636.258	541.149	515.943	597.156	526.499	1.93532	71	-0.316332	0.803109	-1.24516	0.347107	0.659909	71	-0.0871505	0.94138	-1.06227	0.796982	0.919734	71	-0.0334327	0.977093
1200014J11Rik	299	249	212	253	388	375	455	394	325	379	371	407	386	396	481	431	481	483.728	493.952	404.42	508.914	327.034	328.99	371.326	332.341	260.563	290.558	312.87	330.302	298.405	316.765	390.261	343.82	1.94949	72	0.498005	1.41226	1.41226	0.0247912	0.111857	72	0.746713	1.67797	1.67797	0.000923385	0.00545658	72	0.3659	1.28869
1300002E11Rik	30	51	47	41	90	116	82	109	117	111	98	87	117	103	90	90	117	48.5346	101.171	89.6593	82.4722	75.8583	101.768	66.9203	91.9422	93.8027	85.0973	82.6449	70.6051	90.4492	82.3909	73.0217	71.7954	2.07466	73	-0.746051	0.596233	-1.6772	0.0593251	0.213954	73	0.164701	1.12093	1.12093	0.643863	0.855501	73	0.141795	1.10328
1300002K09Rik	20	12	7	18	81	56	26	91	58	35	39	134	60	170	139	147	170	32.3564	23.8049	13.3535	36.2073	68.2725	49.1292	21.2186	76.7591	46.5005	26.8325	32.8893	108.748	46.3842	135.985	112.778	117.266	9.54366	74	-0.513213	0.70066	-1.42722	0.520804	0.802383	74	-1.06973	0.476407	-2.09905	0.203185	0.421569	74	-2.23084	0.213035
1300015D01Rik	0	2	0	0	1	0	0	1	0	1	0	0	0	1	0	0	2	0	3.96749	0	0	0.84287	0	0	0.843506	0	0.766643	0	0	0	0.799912	0	0	4.96749	75	-2.23949	0.211761	-4.7223	0.735034	0.934952	75	2.88676	7.39608	7.39608	0.547131	0.782037	75	1.23791	2.35857
1300017J02Rik	3	1	0	2	2	1	2	2	3	5	0	1	3	1	2	2	5	4.85346	1.98374	0	4.02303	1.68574	0.877307	1.6322	1.68701	2.4052	3.83321	0	0.811553	2.31921	0.799912	1.62271	1.59545	5.85346	76	1.79047	3.45927	3.45927	0.292826	0.602568	76	-0.419212	0.747833	-1.3372	0.835526	0.919734	76	-3.91952	0.0660857
1300018J18Rik	49	53	56	49	166	179	196	174	156	201	176	175	198	175	181	155	201	79.2731	105.138	106.828	98.5643	139.916	157.038	159.956	146.77	125.07	154.095	148.423	142.022	153.068	139.985	146.855	123.648	2.0051	77	-0.942088	0.520479	-1.92131	0.00176151	0.0133285	77	-0.433639	0.740392	-1.35064	0.142872	0.328977	77	-0.468914	0.722508
1500002O10Rik	2	0	1	1	4	9	3	6	14	9	2	9	14	8	3	2	14	3.23564	0	1.90764	2.01152	3.37148	7.89576	2.4483	5.06104	11.2243	6.89978	1.68663	7.30398	10.823	6.39929	2.43406	1.59545	12.2243	78	-0.492551	0.710767	-1.40693	0.751913	0.939473	78	-6.72761	0.00943599	-105.977	0.152807	0.345456	78	-1.79772	0.287628
1500004A13Rik	83	62	75	91	131	69	258	133	118	183	58	130	194	126	180	243	258	134.279	122.992	143.073	183.048	110.416	60.5342	210.554	112.186	94.6045	140.296	48.9123	105.502	149.976	100.789	146.043	193.847	4.23852	79	0.0776525	1.0553	1.0553	0.908306	0.950424	79	0.0880072	1.0629	1.0629	0.897119	0.932008	79	0.494772	1.4091
1500009C09Rik	4033	5216	4554	3240	176	305	268	162	537	337	281	243	339	208	209	259	5216	6524.66	10347.2	8687.41	6517.31	148.345	267.579	218.715	136.648	430.531	258.359	236.972	197.207	262.071	166.382	169.573	206.611	75.1788	80	4.94706	30.8471	30.8471	2.84826e-24	2.12862e-22	80	5.23235	37.5919	37.5919	4.7401e-27	2.68886e-25	80	5.22611	37.4296
1500009L16Rik	219	240	221	189	290	222	165	258	467	308	220	242	330	262	222	318	467	354.302	476.099	421.589	380.177	244.432	194.762	134.657	217.625	374.409	236.126	185.529	196.396	255.113	209.577	180.12	253.677	3.51696	81	0.889623	1.85269	1.85269	0.0298244	0.128679	81	0.786204	1.72453	1.72453	0.0535188	0.156242	81	0.988974	1.98477
1500011B03Rik	279	219	205	205	362	342	566	388	618	479	305	385	536	350	349	473	618	451.371	434.44	391.067	412.361	305.119	300.039	461.913	327.28	495.471	367.222	257.211	312.448	414.366	279.969	283.162	377.325	1.92273	82	0.343336	1.26869	1.26869	0.364674	0.675178	82	0.13115	1.09517	1.09517	0.730759	0.906315	82	0.253194	1.19184
1500011K16Rik	84	82	97	53	101	111	107	90	248	127	98	101	153	129	135	127	248	135.897	162.667	185.041	106.61	85.1299	97.3811	87.3228	75.9156	198.83	97.3636	82.6449	81.9669	118.28	103.189	109.533	101.311	2.59804	83	0.595632	1.51113	1.51113	0.222106	0.515709	83	0.390749	1.31107	1.31107	0.421758	0.669615	83	0.971719	1.96118
1500012F01Rik	306	251	264	208	182	166	216	179	492	181	184	187	270	269	314	222	492	495.053	497.92	503.618	418.395	153.402	145.633	176.278	150.988	394.453	138.762	155.17	151.76	208.729	215.176	254.765	177.095	3.61054	84	1.64348	3.12418	3.12418	0.00131293	0.0104463	84	1.12645	2.1832	2.1832	0.0277144	0.0932045	84	1.55054	2.92927
1500012K07Rik	1	0	0	0	0	2	1	1	2	3	0	0	0	0	0	0	3	1.61782	0	0	0	0	1.75461	0.816101	0.843506	1.60347	2.29993	0	0	0	0	0	0	3.29993	85	0.921526	1.89412	1.89412	0.788599	0.939473	85	-4.44114	0.0460344	-21.7229	0.419073	0.667668	85	1.23801	2.35872
1500015A07Rik	21	22	7	13	24	14	28	33	29	13	41	28	14	30	20	41	41	33.9742	43.6424	13.3535	26.1497	20.2289	12.2823	22.8508	27.8357	23.2503	9.96635	34.5759	22.7235	10.823	23.9974	16.2271	32.7068	4.07085	86	0.878419	1.83836	1.83836	0.265702	0.572399	86	1.10429	2.14993	2.14993	0.158789	0.355205	86	-0.762279	0.589564
1500015L24Rik	0	0	0	0	0	0	0	0	0	0	0	0	0	0	0	0	0	0	0	0	0	0	0	0	0	0	0	0	0	0	0	0	0	1	87	NA	#VALUE!	#VALUE!	NA	NA	87	NA	#VALUE!	#VALUE!	NA	NA	87	NA	#VALUE!
1500015O10Rik	527	492	362	443	2187	1625	340	2227	1708	1120	1589	2372	1849	2139	2826	1489	2826	852.591	976.002	690.567	891.102	1843.36	1425.62	277.474	1878.49	1369.36	858.64	1340.03	1925	1429.41	1711.01	2292.88	1187.81	8.23732	88	-0.471431	0.721249	-1.38648	0.508976	0.793768	88	-0.487931	0.713047	-1.40243	0.494343	0.737715	88	-1.18014	0.441309
1500016L03Rik	49	27	36	29	17	20	66	29	125	54	28	31	68	20	19	41	125	79.2731	53.5611	68.6752	58.334	14.3288	17.5461	53.8627	24.4617	100.217	41.3987	23.6128	25.1581	52.5688	15.9982	15.4157	32.7068	6.60304	89	1.46975	2.76975	2.76975	0.100484	0.311972	89	-0.0480773	0.967225	-1.03389	0.957784	0.973981	89	1.0221	2.03088
1500017E21Rik	1	0	0	0	2	2	0	2	0	2	1	1	0	1	2	1	2	1.61782	0	0	0	1.68574	1.75461	0	1.68701	0	1.53329	0.843315	0.811553	0	0.799912	1.62271	0.797726	2.75461	90	0.504457	1.41859	1.41859	0.849636	0.950424	90	-3.87695	0.0680645	-14.692	0.445454	0.692524	90	-2.95855	0.128643
1500032L24Rik	808	673	679	680	830	716	809	769	1195	749	822	779	682	814	638	637	1195	1307.2	1335.06	1295.29	1367.83	699.582	628.152	660.226	648.656	958.071	574.215	693.205	632.2	527.234	651.128	517.643	508.152	2.68846	91	0.980114	1.97262	1.97262	0.00125235	0.0100383	91	0.876973	1.83652	1.83652	0.00396534	0.0189349	91	1.06888	2.0978
1600002D24Rik	0	0	0	0	1	0	1	0	0	0	0	0	0	1	0	0	1	0	0	0	0	0.84287	0	0.816101	0	0	0	0	0	0	0.799912	0	0	1.84287	92	-3.21774	0.107489	-9.3033	0.692546	0.91424	92	1.3041	2.46929	2.46929	0.877979	0.919734	92	1.2379	2.35856
1600002H07Rik	45	49	37	50	147	129	136	103	160	156	141	129	136	147	124	148	160	72.8018	97.2035	70.5828	100.576	123.902	113.173	110.99	86.8811	128.277	119.596	118.907	104.69	105.138	117.587	100.608	118.063	1.80598	93	-0.6723	0.627505	-1.59361	0.0505418	0.189839	93	-0.200669	0.870147	-1.14923	0.552948	0.78659	93	-0.633983	0.644395
1600002K03Rik	17	4	1	5	35	25	41	37	51	28	40	33	36	37	25	33	51	27.5029	7.93498	1.90764	10.0576	29.5005	21.9327	33.4601	31.2097	40.8884	21.466	33.7326	26.7812	27.8305	29.5967	20.2838	26.325	14.4063	94	-0.0431556	0.97053	-1.03037	0.941829	0.967109	94	-1.97298	0.254726	-3.92579	0.0222524	0.0784373	94	-3.94723	0.0648285
1600010M07Rik	0	0	0	0	0	0	0	0	0	0	0	0	0	0	1	0	1	0	0	0	0	0	0	0	0	0	0	0	0	0	0	0.811353	0	1.81135	95	0.937139	1.91473	1.91473	0.912121	0.950424	95	1.3041	2.46929	2.46929	0.877979	0.919734	95	1.2379	2.35856
1600012H06Rik	88	59	51	65	464	411	397	424	452	438	456	434	412	454	408	399	464	142.368	117.041	97.2898	130.749	391.092	360.573	323.992	357.647	362.383	335.789	384.552	352.214	318.505	363.16	331.032	318.293	3.98914	96	-1.33231	0.397133	-2.51805	5.48687e-08	1.03231e-06	96	-1.5881	0.332608	-3.00654	2.99084e-09	4.62451e-08	96	-1.85361	0.276699
1600014C10Rik	70	43	43	57	174	145	185	200	225	179	132	225	168	204	182	205	225	113.247	85.301	82.0287	114.656	146.659	127.209	150.979	168.701	180.39	137.229	111.318	182.599	129.876	163.182	147.666	163.534	2.21128	97	-0.322988	0.799412	-1.25092	0.351519	0.664124	97	-0.925724	0.526416	-1.89964	0.0127564	0.050344	97	-0.784526	0.580543
1600014C23Rik	0	2	4	3	1	3	2	1	12	7	0	1	3	0	3	4	12	0	3.96749	7.63057	6.03455	0.84287	2.63192	1.6322	0.843506	9.62079	5.3665	0	0.811553	2.31921	0	2.43406	3.19091	10.6208	98	-4.83307	0.0350834	-28.5035	0.320165	0.632305	98	-0.414561	0.750248	-1.33289	0.827774	0.919734	98	2.84876	7.20379
1600014K23Rik	0	0	0	0	0	0	0	0	0	1	0	0	0	0	0	0	1	0	0	0	0	0	0	0	0	0	0.766643	0	0	0	0	0	0	1.76664	99	0.937136	1.91472	1.91472	0.912121	0.950424	99	-1.81896	0.283425	-3.52828	0.824624	0.919734	99	1.2379	2.35856
1600015I10Rik	0	0	0	0	0	0	0	0	0	0	0	0	0	0	0	0	0	0	0	0	0	0	0	0	0	0	0	0	0	0	0	0	0	1	100	NA	#VALUE!	#VALUE!	NA	NA	100	NA	#VALUE!	#VALUE!	NA	NA	100	NA	#VALUE!
1600016N20Rik	3	3	3	1	8	9	8	10	52	23	6	5	44	10	9	4	52	4.85346	5.95123	5.72293	2.01152	6.74296	7.89576	6.52881	8.43506	41.6901	17.6328	5.05989	4.05777	34.0151	7.99912	7.30217	3.19091	14.1756	101	-0.539106	0.688197	-1.45307	0.709663	0.921627	101	-1.92493	0.263353	-3.79719	0.177567	0.384646	101	-1.33358	0.396782
1600019K03Rik	0	0	0	0	0	0	0	0	1	0	0	0	1	0	0	0	1	0	0	0	0	0	0	0	0	0.801733	0	0	0	0.77307	0	0	0	1.80173	102	0.937308	1.91495	1.91495	0.912105	0.950424	102	-1.87319	0.272969	-3.66342	0.819379	0.919734	102	-1.88705	0.270359
1600020E01Rik	34	25	36	37	32	43	39	38	118	39	36	45	56	60	55	41	118	55.0058	49.5936	68.6752	74.4261	26.9718	37.7242	31.8279	32.0532	94.6045	29.8991	30.3593	36.5199	43.2919	47.9947	44.6244	32.7068	3.41788	103	0.774261	1.71031	1.71031	0.239051	0.539845	103	-0.0735596	0.95029	-1.05231	0.912387	0.941688	103	0.90199	1.86864
1600023N17Rik	0	0	0	0	0	2	5	1	3	2	0	1	0	2	4	1	5	0	0	0	0	0	1.75461	4.0805	0.843506	2.4052	1.53329	0	0.811553	0	1.59982	3.24541	0.797726	5.0805	104	-5.03405	0.0305211	-32.7642	0.316534	0.62803	104	-4.45177	0.0456967	-21.8834	0.376286	0.631155	104	-1.94315	0.260047
1600025M17Rik	0	0	0	0	0	0	0	0	0	0	0	0	0	0	0	0	0	0	0	0	0	0	0	0	0	0	0	0	0	0	0	0	0	1	105	NA	#VALUE!	#VALUE!	NA	NA	105	NA	#VALUE!	#VALUE!	NA	NA	105	NA	#VALUE!
1600029D21Rik	0	0	0	0	0	0	1	1	0	1	0	1	0	0	0	0	1	0	0	0	0	0	0	0.816101	0.843506	0	0.766643	0	0.811553	0	0	0	0	1.84351	106	-2.19987	0.217658	-4.59437	0.788594	0.939473	106	-2.87816	0.136015	-7.35212	0.723632	0.904727	106	-1.94594	0.259546
1600029I14Rik	0	0	0	0	0	1	0	0	0	1	1	2	1	0	0	0	2	0	0	0	0	0	0.877307	0	0	0	0.766643	0.843315	1.62311	0.77307	0	0	0	2.62311	107	-2.28255	0.205534	-4.86537	0.738876	0.938192	107	-1.82567	0.282109	-3.54472	0.790096	0.919734	107	-3.94343	0.0649995
1600029O15Rik	0	2	0	2	0	0	3	1	0	0	0	1	0	1	1	0	3	0	3.96749	0	4.02303	0	0	2.4483	0.843506	0	0	0	0.811553	0	0.799912	0.811353	0	5.02303	108	-3.78745	0.0724208	-13.8082	0.501671	0.788975	108	3.85009	14.4209	14.4209	0.291674	0.538669	108	-1.94447	0.25981
1700001C02Rik	0	0	0	0	1	1	0	1	3	1	0	1	3	0	0	0	3	0	0	0	0	0.84287	0.877307	0	0.843506	2.4052	0.766643	0	0.811553	2.31921	0	0	0	3.4052	109	-3.25897	0.10446	-9.57302	0.550648	0.824861	109	-4.19698	0.0545235	-18.3407	0.437494	0.685068	109	-3.90424	0.0667891
1700001C19Rik	0	0	0	2	0	0	1	0	0	0	0	0	0	0	0	0	2	0	0	0	4.02303	0	0	0.816101	0	0	0	0	0	0	0	0	0	5.02303	110	-2.19995	0.217645	-4.59465	0.788586	0.939473	110	1.3041	2.46929	2.46929	0.877979	0.919734	110	1.2379	2.35856
1700001D01Rik	0	0	0	0	0	0	0	0	0	0	0	0	0	0	0	0	0	0	0	0	0	0	0	0	0	0	0	0	0	0	0	0	0	1	111	NA	#VALUE!	#VALUE!	NA	NA	111	NA	#VALUE!	#VALUE!	NA	NA	111	NA	#VALUE!
1700001F09Rik	0	0	0	0	0	0	0	0	0	0	0	0	0	0	0	0	0	0	0	0	0	0	0	0	0	0	0	0	0	0	0	0	0	1	112	NA	#VALUE!	#VALUE!	NA	NA	112	NA	#VALUE!	#VALUE!	NA	NA	112	NA	#VALUE!
1700001G11Rik	0	2	0	3	1	6	3	1	5	4	3	6	6	3	2	4	6	0	3.96749	0	6.03455	0.84287	5.26384	2.4483	0.843506	4.00866	3.06657	2.52995	4.86932	4.63842	2.39974	1.62271	3.19091	7.03455	113	-5.57443	0.020986	-47.6507	0.238371	0.538897	113	0.580156	1.49501	1.49501	0.718502	0.904727	113	-5.84044	0.0174523
1700001G17Rik	0	0	0	1	1	2	5	1	3	4	1	4	2	3	4	8	8	0	0	0	2.01152	0.84287	1.75461	4.0805	0.843506	2.4052	3.06657	0.843315	3.24621	1.54614	2.39974	3.24541	6.38181	7.38181	114	-5.2307	0.026632	-37.5488	0.273413	0.580735	114	-4.85948	0.0344469	-29.0302	0.308994	0.558205	114	-4.74493	0.0372934
1700001J03Rik	0	0	0	0	1	0	0	2	9	2	1	0	1	1	2	2	9	0	0	0	0	0.84287	0	0	1.68701	7.2156	1.53329	0.843315	0	0.77307	0.799912	1.62271	1.59545	8.2156	115	-2.2409	0.211554	-4.72693	0.664285	0.904525	115	-5.57506	0.0209769	-47.6715	0.262401	0.501706	115	-2.94051	0.130263
1700001J11Rik	0	0	2	0	1	1	5	0	0	1	2	2	2	0	2	1	5	0	0	3.81529	0	0.84287	0.877307	4.0805	0	0	0.766643	1.68663	1.62311	1.54614	0	1.62271	0.797726	5.0805	116	-5.02821	0.0306449	-32.6318	0.311289	0.622348	116	-1.8549	0.276452	-3.61726	0.718491	0.904727	116	1.23752	2.35792
1700001K19Rik	0	1	0	0	0	2	0	2	0	1	2	1	1	0	1	0	2	0	1.98374	0	0	0	1.75461	0	1.68701	0	0.766643	1.68663	0.811553	0.77307	0	0.811353	0	2.98374	117	-3.27754	0.103125	-9.69701	0.547294	0.822404	117	1.28538	2.43747	2.43747	0.693102	0.88894	117	-3.95417	0.0645171
1700001K23Rik	0	0	0	0	0	0	0	0	0	0	0	0	0	0	0	0	0	0	0	0	0	0	0	0	0	0	0	0	0	0	0	0	0	1	118	NA	#VALUE!	#VALUE!	NA	NA	118	NA	#VALUE!	#VALUE!	NA	NA	118	NA	#VALUE!
1700001L05Rik	18	25	36	18	20	30	31	23	93	57	21	31	84	21	27	49	93	29.1207	49.5936	68.6752	36.2073	16.8574	26.3192	25.2991	19.4006	74.5612	43.6986	17.7096	25.1581	64.9379	16.7981	21.9065	39.0886	4.24545	119	0.351602	1.27598	1.27598	0.688633	0.91424	119	0.111116	1.08006	1.08006	0.8961	0.931412	119	0.931858	1.90773
1700001L19Rik	18	10	6	10	12	5	21	7	40	12	2	9	26	13	7	12	40	29.1207	19.8374	11.4459	20.1152	10.1144	4.38653	17.1381	5.90454	32.0693	9.19971	1.68663	7.30398	20.0998	10.3989	5.67947	9.57272	12.3088	120	1.46218	2.75524	2.75524	0.223747	0.518214	120	0.334531	1.26097	1.26097	0.785915	0.919734	120	0.233097	1.17536
1700001O22Rik	27	38	39	18	21	57	26	25	163	73	35	46	57	36	24	27	163	43.6811	75.3823	74.3981	36.2073	17.7003	50.0065	21.2186	21.0877	130.682	55.9649	29.516	37.3314	44.065	28.7968	19.4725	21.5386	7.04174	121	0.561359	1.47566	1.47566	0.51025	0.794769	121	0.121869	1.08814	1.08814	0.883591	0.923404	121	1.00816	2.01134
1700001P01Rik	2	3	3	1	0	1	1	1	0	1	1	1	1	2	1	2	3	3.23564	5.95123	5.72293	2.01152	0	0.877307	0.816101	0.843506	0	0.766643	0.843315	0.811553	0.77307	1.59982	0.811353	1.59545	6.95123	122	2.52149	5.74173	5.74173	0.216871	0.508508	122	3.47399	11.1116	11.1116	0.0755924	0.204563	122	2.82302	7.07642
1700003C15Rik	0	0	0	0	0	0	0	0	0	0	0	0	0	0	0	0	0	0	0	0	0	0	0	0	0	0	0	0	0	0	0	0	0	1	123	NA	#VALUE!	#VALUE!	NA	NA	123	NA	#VALUE!	#VALUE!	NA	NA	123	NA	#VALUE!
1700003D09Rik	0	0	0	0	1	1	0	0	0	0	0	0	4	2	0	0	4	0	0	0	0	0.84287	0.877307	0	0	0	0	0	0	3.09228	1.59982	0	0	4.09228	124	-3.26518	0.104012	-9.61428	0.688173	0.91424	124	1.3041	2.46929	2.46929	0.877979	0.919734	124	-3.87952	0.0679435
1700003E16Rik	47	40	37	44	93	136	63	102	154	132	95	147	148	118	77	69	154	76.0375	79.3498	70.5828	88.5067	78.3869	119.314	51.4144	86.0376	123.467	101.197	80.1149	119.298	114.414	94.3896	62.4742	55.0431	2.37467	125	-0.12541	0.916744	-1.09082	0.808593	0.950424	125	-0.384605	0.765989	-1.3055	0.46256	0.70847	125	-0.568211	0.674452
1700003F12Rik	0	1	0	0	1	2	0	5	12	2	2	2	6	1	5	4	12	0	1.98374	0	0	0.84287	1.75461	0	4.21753	9.62079	1.53329	1.68663	1.62311	4.63842	0.799912	4.05676	3.19091	10.6208	126	-3.84224	0.069722	-14.3427	0.429736	0.736618	126	-1.36728	0.38762	-2.57984	0.513282	0.75303	126	-5.2452	0.0263655
1700003F17Rik	0	0	0	0	0	0	0	0	0	0	0	0	0	0	0	0	0	0	0	0	0	0	0	0	0	0	0	0	0	0	0	0	0	1	127	NA	#VALUE!	#VALUE!	NA	NA	127	NA	#VALUE!	#VALUE!	NA	NA	127	NA	#VALUE!
1700003G13Rik	0	0	0	0	0	0	0	0	0	0	0	0	0	0	0	0	0	0	0	0	0	0	0	0	0	0	0	0	0	0	0	0	0	1	128	NA	#VALUE!	#VALUE!	NA	NA	128	NA	#VALUE!	#VALUE!	NA	NA	128	NA	#VALUE!
1700003G18Rik	0	0	0	0	0	0	0	0	0	0	0	0	0	1	0	0	1	0	0	0	0	0	0	0	0	0	0	0	0	0	0.799912	0	0	1.79991	129	0.937138	1.91473	1.91473	0.912121	0.950424	129	1.3041	2.46929	2.46929	0.877979	0.919734	129	1.2379	2.35856
1700003H04Rik	0	0	0	0	0	0	0	0	0	0	0	0	0	0	0	0	0	0	0	0	0	0	0	0	0	0	0	0	0	0	0	0	0	1	130	NA	#VALUE!	#VALUE!	NA	NA	130	NA	#VALUE!	#VALUE!	NA	NA	130	NA	#VALUE!
1700003L19Rik	0	0	0	0	0	0	0	0	0	0	0	0	0	0	0	0	0	0	0	0	0	0	0	0	0	0	0	0	0	0	0	0	0	1	131	NA	#VALUE!	#VALUE!	NA	NA	131	NA	#VALUE!	#VALUE!	NA	NA	131	NA	#VALUE!
1700003M02Rik	4	11	7	6	36	60	8	36	37	38	18	45	53	45	43	15	60	6.47128	21.8212	13.3535	12.0691	30.3433	52.6384	6.52881	30.3662	29.6641	29.1324	15.1797	36.5199	40.9727	35.996	34.8882	11.9659	7.17928	132	-2.20252	0.217257	-4.60284	0.0561102	0.205534	132	-0.445667	0.734245	-1.36194	0.655433	0.863576	132	-1.21139	0.431851
1700003M07Rik	20	34	51	27	16	44	42	34	103	83	58	44	91	43	62	44	103	32.3564	67.4473	97.2898	54.3109	13.4859	38.6015	34.2762	28.6792	82.5785	63.6313	48.9123	35.7083	70.3494	34.3962	50.3039	35.1	6.7852	133	0.169213	1.12445	1.12445	0.815842	0.950424	133	0.209094	1.15596	1.15596	0.761406	0.919734	133	0.912429	1.88221
1700003P14Rik	0	0	0	0	0	0	0	0	0	0	0	0	0	0	0	0	0	0	0	0	0	0	0	0	0	0	0	0	0	0	0	0	0	1	134	NA	#VALUE!	#VALUE!	NA	NA	134	NA	#VALUE!	#VALUE!	NA	NA	134	NA	#VALUE!
1700006A11Rik	0	0	0	0	0	0	0	0	0	0	0	0	0	0	0	0	0	0	0	0	0	0	0	0	0	0	0	0	0	0	0	0	0	1	135	NA	#VALUE!	#VALUE!	NA	NA	135	NA	#VALUE!	#VALUE!	NA	NA	135	NA	#VALUE!
1700006E09Rik	0	0	0	0	0	0	0	0	1	0	0	0	0	0	0	0	1	0	0	0	0	0	0	0	0	0.801733	0	0	0	0	0	0	0	1.80173	136	0.937139	1.91473	1.91473	0.912121	0.950424	136	-1.87319	0.272969	-3.66342	0.819379	0.919734	136	1.2379	2.35856
1700006F04Rik	0	0	0	0	0	0	0	0	0	0	0	0	0	0	0	0	0	0	0	0	0	0	0	0	0	0	0	0	0	0	0	0	0	1	137	NA	#VALUE!	#VALUE!	NA	NA	137	NA	#VALUE!	#VALUE!	NA	NA	137	NA	#VALUE!
1700006H21Rik	0	0	0	0	0	0	0	1	0	0	0	0	1	0	0	0	1	0	0	0	0	0	0	0	0.843506	0	0	0	0	0.77307	0	0	0	1.84351	138	0.937311	1.91496	1.91496	0.912105	0.950424	138	-1.93505	0.261512	-3.82392	0.813404	0.919734	138	-1.88705	0.270359
1700007B14Rik	0	0	0	0	0	0	0	0	2	1	0	0	0	0	0	1	2	0	0	0	0	0	0	0	0	1.60347	0.766643	0	0	0	0	0	0.797726	2.60347	139	0.937395	1.91507	1.91507	0.912097	0.950424	139	-3.43781	0.0922818	-10.8364	0.671977	0.874289	139	1.2379	2.35856
1700007F19Rik	0	0	1	0	0	0	0	0	0	1	0	1	1	0	0	0	1	0	0	1.90764	0	0	0	0	0	0	0.766643	0	0.811553	0.77307	0	0	0	2.90764	140	0.937618	1.91536	1.91536	0.912076	0.950424	140	-1.81896	0.283425	-3.52828	0.824624	0.919734	140	1.84991	3.60478
1700007G11Rik	2	1	2	0	2	5	1	3	3	4	4	8	1	3	6	1	8	3.23564	1.98374	3.81529	0	1.68574	4.38653	0.816101	2.53052	2.4052	3.06657	3.37326	6.49242	0.77307	2.39974	4.86812	0.797726	7.49242	141	0.505108	1.41923	1.41923	0.771957	0.939473	141	-0.428666	0.742948	-1.34599	0.830908	0.919734	141	0.110098	1.0793
1700007J10Rik	1	1	1	0	3	3	1	2	1	0	0	2	4	3	2	1	4	1.61782	1.98374	1.90764	0	2.52861	2.63192	0.816101	1.68701	0.801733	0	0	1.62311	3.09228	2.39974	1.62271	0.797726	4.09228	142	-0.295683	0.814687	-1.22747	0.895683	0.950424	142	1.28144	2.43081	2.43081	0.583875	0.811021	142	0.265372	1.20195
1700007K09Rik	0	0	0	0	0	0	0	0	1	0	0	0	0	0	0	0	1	0	0	0	0	0	0	0	0	0.801733	0	0	0	0	0	0	0	1.80173	143	0.937139	1.91473	1.91473	0.912121	0.950424	143	-1.87319	0.272969	-3.66342	0.819379	0.919734	143	1.2379	2.35856
1700007K13Rik	38	35	24	31	216	264	101	205	182	223	279	265	189	248	229	109	279	61.4771	69.4311	45.7834	62.357	182.06	231.609	82.4262	172.919	145.915	170.961	235.285	215.062	146.11	198.378	185.8	86.9522	5.05061	144	-1.42683	0.371948	-2.68855	0.0166542	0.0827786	144	-1.23354	0.425272	-2.35144	0.0397106	0.123963	144	-2.11821	0.230333
1700007L15Rik	14	13	21	18	5	8	5	12	21	9	13	13	13	14	20	7	21	22.6495	25.7887	40.0605	36.2073	4.21435	7.01845	4.0805	10.1221	16.8364	6.89978	10.9631	10.5502	10.0499	11.1988	16.2271	5.58408	8.08198	145	2.15498	4.45363	4.45363	0.00989378	0.0554717	145	1.19399	2.28785	2.28785	0.136651	0.318785	145	1.9295	3.80923
1700007P06Rik	0	0	0	0	1	0	2	3	1	1	1	1	2	4	0	3	4	0	0	0	0	0.84287	0	1.6322	2.53052	0.801733	0.766643	0.843315	0.811553	1.54614	3.19965	0	2.39318	4.19965	146	-3.80677	0.0714576	-13.9943	0.45072	0.750839	146	-4.21775	0.0537439	-18.6067	0.400709	0.653469	146	-3.93134	0.0655465
1700008A04Rik	0	0	0	0	0	0	0	0	0	0	0	0	0	0	0	0	0	0	0	0	0	0	0	0	0	0	0	0	0	0	0	0	0	1	147	NA	#VALUE!	#VALUE!	NA	NA	147	NA	#VALUE!	#VALUE!	NA	NA	147	NA	#VALUE!
1700008F21Rik	0	0	0	0	0	0	0	0	0	0	0	0	0	0	0	0	0	0	0	0	0	0	0	0	0	0	0	0	0	0	0	0	0	1	148	NA	#VALUE!	#VALUE!	NA	NA	148	NA	#VALUE!	#VALUE!	NA	NA	148	NA	#VALUE!
1700008I05Rik	0	0	0	0	0	0	0	0	1	0	0	0	0	0	0	0	1	0	0	0	0	0	0	0	0	0.801733	0	0	0	0	0	0	0	1.80173	149	0.937139	1.91473	1.91473	0.912121	0.950424	149	-1.87319	0.272969	-3.66342	0.819379	0.919734	149	1.2379	2.35856
1700008J07Rik	71	80	54	59	56	51	51	65	42	47	52	62	46	70	62	55	80	114.865	158.7	103.013	118.679	47.2007	44.7426	41.6211	54.8279	33.6728	36.0322	43.8524	50.3163	35.5612	55.9938	50.3039	43.8749	4.60591	150	1.36772	2.58062	2.58062	0.000515863	0.0046529	150	1.9382	3.83228	3.83228	6.72399e-07	7.65154e-06	150	1.25366	2.38445
1700008K24Rik	0	0	0	0	0	0	0	0	0	0	0	1	0	0	0	0	1	0	0	0	0	0	0	0	0	0	0	0	0.811553	0	0	0	0	1.81155	151	0.937139	1.91473	1.91473	0.912121	0.950424	151	1.3041	2.46929	2.46929	0.877979	0.919734	151	-1.94594	0.259546
1700008O03Rik	7	15	13	7	3	1	8	5	14	9	4	11	10	6	5	5	15	11.3247	29.7562	24.7994	14.0806	2.52861	0.877307	6.52881	4.21753	11.2243	6.89978	3.37326	8.92708	7.7307	4.79947	4.05676	3.98863	16.3831	152	1.75959	3.38602	3.38602	0.107983	0.32822	152	1.99576	3.98826	3.98826	0.0394717	0.123258	152	1.88897	3.7037
1700008P02Rik	0	0	0	0	0	0	0	0	0	0	0	0	0	0	0	0	0	0	0	0	0	0	0	0	0	0	0	0	0	0	0	0	0	1	153	NA	#VALUE!	#VALUE!	NA	NA	153	NA	#VALUE!	#VALUE!	NA	NA	153	NA	#VALUE!
1700009C05Rik	0	0	0	0	0	0	0	0	0	0	0	0	1	0	0	0	1	0	0	0	0	0	0	0	0	0	0	0	0	0.77307	0	0	0	1.77307	154	0.937136	1.91472	1.91472	0.912121	0.950424	154	1.3041	2.46929	2.46929	0.877979	0.919734	154	-1.88705	0.270359
1700009J07Rik	0	0	0	0	0	0	1	0	0	0	0	0	0	0	0	1	1	0	0	0	0	0	0	0.816101	0	0	0	0	0	0	0	0	0.797726	1.8161	155	-2.20009	0.217623	-4.59509	0.788573	0.939473	155	1.3041	2.46929	2.46929	0.877979	0.919734	155	1.2379	2.35856
1700009N14Rik	0	2	0	0	0	0	0	0	0	0	0	0	0	0	0	0	2	0	3.96749	0	0	0	0	0	0	0	0	0	0	0	0	0	0	4.96749	156	0.937279	1.91491	1.91491	0.912108	0.950424	156	7.06853	134.227	134.227	0.328726	0.580308	156	1.2379	2.35856
1700009P17Rik	42	69	49	40	130	182	51	115	285	261	106	222	281	173	139	75	285	67.9484	136.878	93.4745	80.4607	109.573	159.67	41.6211	97.0032	228.494	200.094	89.3914	180.165	217.233	138.385	112.778	59.8295	5.38451	157	-0.607946	0.65613	-1.52409	0.411947	0.719514	157	-0.356438	0.781091	-1.28026	0.623484	0.840442	157	-0.796131	0.575892
1700010B08Rik	0	0	0	0	0	0	0	0	0	0	0	0	0	0	0	0	0	0	0	0	0	0	0	0	0	0	0	0	0	0	0	0	0	1	158	NA	#VALUE!	#VALUE!	NA	NA	158	NA	#VALUE!	#VALUE!	NA	NA	158	NA	#VALUE!
1700010D01Rik	0	0	0	0	0	0	0	0	0	0	0	0	0	0	0	0	0	0	0	0	0	0	0	0	0	0	0	0	0	0	0	0	0	1	159	NA	#VALUE!	#VALUE!	NA	NA	159	NA	#VALUE!	#VALUE!	NA	NA	159	NA	#VALUE!
1700010I02Rik	0	0	0	0	0	0	0	0	0	0	0	0	0	0	0	0	0	0	0	0	0	0	0	0	0	0	0	0	0	0	0	0	0	1	160	NA	#VALUE!	#VALUE!	NA	NA	160	NA	#VALUE!	#VALUE!	NA	NA	160	NA	#VALUE!
1700010I14Rik	45	63	90	35	25	37	19	26	50	40	32	25	41	29	29	22	90	72.8018	124.976	171.688	70.4031	21.0718	32.4604	15.5059	21.9312	40.0866	30.6657	26.9861	20.2888	31.6959	23.1974	23.5292	17.55	10.4622	161	1.66584	3.17299	3.17299	0.00160791	0.0123247	161	2.01442	4.04018	4.04018	7.34363e-05	0.000576982	161	2.70412	6.5166
1700010J16Rik	0	0	0	0	0	0	0	0	0	0	0	0	0	0	0	0	0	0	0	0	0	0	0	0	0	0	0	0	0	0	0	0	0	1	162	NA	#VALUE!	#VALUE!	NA	NA	162	NA	#VALUE!	#VALUE!	NA	NA	162	NA	#VALUE!
1700010K23Rik	0	0	0	0	0	0	0	0	0	0	0	0	0	0	0	0	0	0	0	0	0	0	0	0	0	0	0	0	0	0	0	0	0	1	163	NA	#VALUE!	#VALUE!	NA	NA	163	NA	#VALUE!	#VALUE!	NA	NA	163	NA	#VALUE!
1700011A15Rik	0	0	0	0	0	0	0	0	0	0	0	0	0	0	0	0	0	0	0	0	0	0	0	0	0	0	0	0	0	0	0	0	0	1	164	NA	#VALUE!	#VALUE!	NA	NA	164	NA	#VALUE!	#VALUE!	NA	NA	164	NA	#VALUE!
1700011B04Rik	0	0	0	0	0	0	0	0	0	0	0	0	0	0	0	0	0	0	0	0	0	0	0	0	0	0	0	0	0	0	0	0	0	1	165	NA	#VALUE!	#VALUE!	NA	NA	165	NA	#VALUE!	#VALUE!	NA	NA	165	NA	#VALUE!
1700011E24Rik	0	0	0	0	0	0	0	1	0	0	0	0	0	0	0	0	1	0	0	0	0	0	0	0	0.843506	0	0	0	0	0	0	0	0	1.84351	166	0.937142	1.91473	1.91473	0.91212	0.950424	166	-1.93505	0.261512	-3.82392	0.813404	0.919734	166	1.2379	2.35856
1700011H14Rik	0	0	0	0	0	0	0	0	1	0	0	0	0	0	1	0	1	0	0	0	0	0	0	0	0	0.801733	0	0	0	0	0	0.811353	0	1.81135	167	0.937311	1.91496	1.91496	0.912104	0.950424	167	-1.87319	0.272969	-3.66342	0.819379	0.919734	167	1.2379	2.35856
1700011I03Rik	5	5	4	2	0	2	1	2	1	2	3	0	1	1	3	2	5	8.08909	9.91872	7.63057	4.02303	0	1.75461	0.816101	1.68701	0.801733	1.53329	2.52995	0	0.77307	0.799912	2.43406	1.59545	10.9187	168	3.25127	9.52206	9.52206	0.0586496	0.212331	168	2.88872	7.40613	7.40613	0.0777945	0.209162	168	2.80934	7.00964
1700011J10Rik	59	57	61	43	81	102	73	66	180	99	73	94	129	68	69	59	180	95.4513	113.073	116.366	86.4952	68.2725	89.4853	59.5754	55.6714	144.312	75.8976	61.562	76.286	99.7261	54.394	55.9833	47.0659	3.02318	169	0.398776	1.31839	1.31839	0.449558	0.750312	169	0.297603	1.2291	1.2291	0.571991	0.80337	169	0.554166	1.46832
1700011L22Rik	0	0	0	0	0	0	1	0	0	0	0	1	0	0	0	1	1	0	0	0	0	0	0	0.816101	0	0	0	0	0.811553	0	0	0	0.797726	1.8161	170	-2.19992	0.217649	-4.59455	0.788589	0.939473	170	1.3041	2.46929	2.46929	0.877979	0.919734	170	-1.94594	0.259546
1700011M02Rik	0	0	0	0	0	0	0	0	0	0	0	0	0	0	0	0	0	0	0	0	0	0	0	0	0	0	0	0	0	0	0	0	0	1	171	NA	#VALUE!	#VALUE!	NA	NA	171	NA	#VALUE!	#VALUE!	NA	NA	171	NA	#VALUE!
1700012A03Rik	0	0	0	0	0	0	0	0	0	0	0	0	0	0	0	0	0	0	0	0	0	0	0	0	0	0	0	0	0	0	0	0	0	1	172	NA	#VALUE!	#VALUE!	NA	NA	172	NA	#VALUE!	#VALUE!	NA	NA	172	NA	#VALUE!
1700012B07Rik	1	0	0	0	0	0	0	0	0	0	0	0	0	0	0	0	1	1.61782	0	0	0	0	0	0	0	0	0	0	0	0	0	0	0	2.61782	173	5.70014	51.9891	51.9891	0.435372	0.738043	173	1.30427	2.46958	2.46958	0.877963	0.919734	173	1.23808	2.35884
1700012B09Rik	0	3	0	0	1	4	1	0	1	2	1	6	1	2	1	2	6	0	5.95123	0	0	0.84287	3.50923	0.816101	0	0.801733	1.53329	0.843315	4.86932	0.77307	1.59982	0.811353	1.59545	6.95123	174	-4.8454	0.0347847	-28.7483	0.322608	0.635253	174	2.91235	7.52843	7.52843	0.157683	0.353403	174	-4.9442	0.0324823
1700012B15Rik	40	31	25	22	53	51	50	41	46	41	55	51	48	71	37	47	71	64.7128	61.4961	47.6911	44.2534	44.6721	44.7426	40.805	34.5838	36.8797	31.4323	46.3823	41.3892	37.1074	56.7937	30.0201	37.4931	2.1184	175	0.57657	1.4913	1.4913	0.197257	0.481122	175	0.842993	1.79377	1.79377	0.0708727	0.194909	175	0.197555	1.14675
1700012D01Rik	3	6	1	3	3	5	8	5	12	1	1	4	8	11	11	7	12	4.85346	11.9025	1.90764	6.03455	2.52861	4.38653	6.52881	4.21753	9.62079	0.766643	0.843315	3.24621	6.18456	8.79903	8.92488	5.58408	7.30338	176	0.112918	1.08141	1.08141	0.937812	0.964757	176	1.29365	2.45148	2.45148	0.325612	0.576825	176	-0.855217	0.552782
1700012D14Rik	4	0	4	0	2	1	4	2	4	6	2	2	5	5	1	2	6	6.47128	0	7.63057	0	1.68574	0.877307	3.2644	1.68701	3.20693	4.59986	1.68663	1.62311	3.86535	3.99956	0.811353	1.59545	8.63057	177	1.72661	3.30949	3.30949	0.252512	0.556644	177	-5.44514	0.0229535	-43.5664	0.250412	0.485787	177	1.66605	3.17344
1700012I11Rik	0	0	0	0	0	0	0	0	0	0	0	0	0	0	0	0	0	0	0	0	0	0	0	0	0	0	0	0	0	0	0	0	0	1	178	NA	#VALUE!	#VALUE!	NA	NA	178	NA	#VALUE!	#VALUE!	NA	NA	178	NA	#VALUE!
1700012L04Rik	0	0	0	0	0	0	0	0	1	0	0	0	0	0	0	0	1	0	0	0	0	0	0	0	0	0.801733	0	0	0	0	0	0	0	1.80173	179	0.937139	1.91473	1.91473	0.912121	0.950424	179	-1.87319	0.272969	-3.66342	0.819379	0.919734	179	1.2379	2.35856
1700012P22Rik	0	0	0	0	1	1	0	1	1	0	2	2	0	3	1	0	3	0	0	0	0	0.84287	0.877307	0	0.843506	0.801733	0	1.68663	1.62311	0	2.39974	0.811353	0	3.39974	180	-3.25861	0.104487	-9.57057	0.54829	0.822784	180	-2.89759	0.134196	-7.4518	0.593508	0.818268	180	-3.9676	0.0639195
1700013D24Rik	0	0	0	0	0	0	0	0	0	0	0	0	0	0	0	0	0	0	0	0	0	0	0	0	0	0	0	0	0	0	0	0	0	1	181	NA	#VALUE!	#VALUE!	NA	NA	181	NA	#VALUE!	#VALUE!	NA	NA	181	NA	#VALUE!
1700013F07Rik	4	1	0	1	2	7	1	0	9	5	2	5	10	5	1	1	10	6.47128	1.98374	0	2.01152	1.68574	6.14115	0.816101	0	7.2156	3.83321	1.68663	4.05777	7.7307	3.99956	0.811353	0.797726	8.7307	182	1.1754	2.25856	2.25856	0.518201	0.800859	182	-0.89747	0.536827	-1.8628	0.682592	0.881943	182	-6.00451	0.0155762
1700013G23Rik	12	7	7	5	9	13	5	8	22	9	9	18	13	13	13	10	22	19.4138	13.8862	13.3535	10.0576	7.58583	11.405	4.0805	6.74805	17.6381	6.89978	7.58984	14.608	10.0499	10.3989	10.5476	7.97726	4.01807	183	1.34194	2.53492	2.53492	0.131739	0.375802	183	0.412676	1.33115	1.33115	0.662403	0.868989	183	0.311881	1.24133
1700013G24Rik	0	0	0	0	0	0	0	0	0	0	0	0	0	0	0	0	0	0	0	0	0	0	0	0	0	0	0	0	0	0	0	0	0	1	184	NA	#VALUE!	#VALUE!	NA	NA	184	NA	#VALUE!	#VALUE!	NA	NA	184	NA	#VALUE!
1700013H16Rik	0	0	0	0	0	0	0	0	0	0	0	0	0	0	0	0	0	0	0	0	0	0	0	0	0	0	0	0	0	0	0	0	0	1	185	NA	#VALUE!	#VALUE!	NA	NA	185	NA	#VALUE!	#VALUE!	NA	NA	185	NA	#VALUE!
1700015E13Rik	0	6	0	1	0	1	0	1	0	1	2	0	1	7	1	4	7	0	11.9025	0	2.01152	0	0.877307	0	0.843506	0	0.766643	1.68663	0	0.77307	5.59938	0.811353	3.19091	12.9025	186	-2.257	0.209206	-4.77998	0.658984	0.90217	186	4.47356	22.2164	22.2164	0.0386188	0.121037	186	-3.5368	0.0861621
1700015F17Rik	0	1	0	2	0	0	0	0	0	1	0	0	0	0	0	0	2	0	1.98374	0	4.02303	0	0	0	0	0	0.766643	0	0	0	0	0	0	5.02303	187	0.937705	1.91548	1.91548	0.912068	0.950424	187	2.9455	7.70341	7.70341	0.6728	0.874635	187	1.2379	2.35856
1700015G11Rik	0	0	0	0	0	0	0	0	0	0	0	0	0	0	0	0	0	0	0	0	0	0	0	0	0	0	0	0	0	0	0	0	0	1	188	NA	#VALUE!	#VALUE!	NA	NA	188	NA	#VALUE!	#VALUE!	NA	NA	188	NA	#VALUE!
1700016C15Rik	0	0	0	0	0	0	0	0	0	0	0	0	0	0	0	0	0	0	0	0	0	0	0	0	0	0	0	0	0	0	0	0	0	1	189	NA	#VALUE!	#VALUE!	NA	NA	189	NA	#VALUE!	#VALUE!	NA	NA	189	NA	#VALUE!
1700016D06Rik	0	0	0	0	0	0	0	0	0	0	0	0	1	0	0	1	1	0	0	0	0	0	0	0	0	0	0	0	0	0.77307	0	0	0.797726	1.79773	190	0.937307	1.91495	1.91495	0.912105	0.950424	190	1.3041	2.46929	2.46929	0.877979	0.919734	190	-1.88705	0.270359
1700016G22Rik	3	0	0	0	0	0	0	0	0	0	0	2	0	0	0	0	3	4.85346	0	0	0	0	0	0	0	0	0	0	1.62311	0	0	0	0	5.85346	191	7.28484	155.939	155.939	0.31245	0.623373	191	1.30432	2.46968	2.46968	0.877958	0.919734	191	-2.94598	0.129769
1700016H13Rik	0	0	2	0	0	0	0	0	1	0	0	0	0	0	0	1	2	0	0	3.81529	0	0	0	0	0	0.801733	0	0	0	0	0	0	0.797726	4.81529	192	0.937622	1.91537	1.91537	0.912075	0.950424	192	-1.87319	0.272969	-3.66342	0.819379	0.919734	192	7.00233	128.207
1700016K19Rik	4	8	6	2	7	19	1	10	12	9	6	10	9	3	5	6	19	6.47128	15.87	11.4459	4.02303	5.90009	16.6688	0.816101	8.43506	9.62079	6.89978	5.05989	8.11553	6.95763	2.39974	4.05676	4.78636	9.72899	193	-0.260379	0.834868	-1.19779	0.838579	0.950424	193	0.932708	1.90886	1.90886	0.424683	0.672218	193	0.768896	1.70397
1700016L04Rik	0	0	0	0	0	1	1	0	0	0	0	1	0	0	0	0	1	0	0	0	0	0	0.877307	0.816101	0	0	0	0	0.811553	0	0	0	0	1.87731	194	-3.24471	0.105498	-9.47881	0.690059	0.91424	194	1.3041	2.46929	2.46929	0.877979	0.919734	194	-1.94594	0.259546
1700016L21Rik	0	0	0	0	0	0	0	0	0	0	0	0	0	0	0	0	0	0	0	0	0	0	0	0	0	0	0	0	0	0	0	0	0	1	195	NA	#VALUE!	#VALUE!	NA	NA	195	NA	#VALUE!	#VALUE!	NA	NA	195	NA	#VALUE!
1700016P04Rik	0	0	0	0	0	0	0	0	0	0	0	0	0	0	0	0	0	0	0	0	0	0	0	0	0	0	0	0	0	0	0	0	0	1	196	NA	#VALUE!	#VALUE!	NA	NA	196	NA	#VALUE!	#VALUE!	NA	NA	196	NA	#VALUE!
1700017B05Rik	58	54	53	43	429	386	264	455	382	375	418	381	317	400	323	313	455	93.8335	107.122	101.105	86.4952	361.591	338.64	215.451	383.795	306.262	287.491	352.506	309.202	245.063	319.965	262.067	249.688	4.3979	197	-1.70128	0.307512	-3.2519	1.09072e-05	0.000145067	197	-1.60455	0.328839	-3.04101	3.87617e-05	0.000323581	197	-1.57945	0.334609
1700017D01Rik	0	0	0	0	0	0	0	0	0	0	0	0	0	0	0	0	0	0	0	0	0	0	0	0	0	0	0	0	0	0	0	0	0	1	198	NA	#VALUE!	#VALUE!	NA	NA	198	NA	#VALUE!	#VALUE!	NA	NA	198	NA	#VALUE!
1700017G19Rik	0	0	0	0	0	0	0	0	0	0	0	0	0	0	0	0	0	0	0	0	0	0	0	0	0	0	0	0	0	0	0	0	0	1	199	NA	#VALUE!	#VALUE!	NA	NA	199	NA	#VALUE!	#VALUE!	NA	NA	199	NA	#VALUE!
1700017J07Rik	0	0	0	0	0	0	0	0	0	0	0	0	0	0	0	0	0	0	0	0	0	0	0	0	0	0	0	0	0	0	0	0	0	1	200	NA	#VALUE!	#VALUE!	NA	NA	200	NA	#VALUE!	#VALUE!	NA	NA	200	NA	#VALUE!
1700017N19Rik	0	0	2	0	0	0	0	0	0	0	0	0	0	0	0	0	2	0	0	3.81529	0	0	0	0	0	0	0	0	0	0	0	0	0	4.81529	201	0.937279	1.91491	1.91491	0.912108	0.950424	201	1.3041	2.46929	2.46929	0.877979	0.919734	201	7.00233	128.207
1700018A04Rik	0	0	0	0	0	0	0	0	0	0	0	0	0	0	0	0	0	0	0	0	0	0	0	0	0	0	0	0	0	0	0	0	0	1	202	NA	#VALUE!	#VALUE!	NA	NA	202	NA	#VALUE!	#VALUE!	NA	NA	202	NA	#VALUE!
1700018B08Rik	0	0	0	0	0	0	0	0	0	0	0	0	0	0	0	1	1	0	0	0	0	0	0	0	0	0	0	0	0	0	0	0	0.797726	1.79773	203	0.937138	1.91473	1.91473	0.912121	0.950424	203	1.3041	2.46929	2.46929	0.877979	0.919734	203	1.2379	2.35856
1700018B24Rik	0	0	0	0	0	0	0	0	0	0	0	0	0	0	0	0	0	0	0	0	0	0	0	0	0	0	0	0	0	0	0	0	0	1	204	NA	#VALUE!	#VALUE!	NA	NA	204	NA	#VALUE!	#VALUE!	NA	NA	204	NA	#VALUE!
1700018C11Rik	0	0	0	0	0	0	0	0	0	0	0	0	0	0	0	0	0	0	0	0	0	0	0	0	0	0	0	0	0	0	0	0	0	1	205	NA	#VALUE!	#VALUE!	NA	NA	205	NA	#VALUE!	#VALUE!	NA	NA	205	NA	#VALUE!
1700018F24Rik	0	0	0	0	0	0	0	0	0	0	0	0	0	0	0	0	0	0	0	0	0	0	0	0	0	0	0	0	0	0	0	0	0	1	206	NA	#VALUE!	#VALUE!	NA	NA	206	NA	#VALUE!	#VALUE!	NA	NA	206	NA	#VALUE!
1700018G05Rik	0	0	0	0	0	0	0	0	0	0	0	0	0	0	0	0	0	0	0	0	0	0	0	0	0	0	0	0	0	0	0	0	0	1	207	NA	#VALUE!	#VALUE!	NA	NA	207	NA	#VALUE!	#VALUE!	NA	NA	207	NA	#VALUE!
1700018L02Rik	29	21	31	29	57	53	37	71	32	67	56	60	58	70	84	46	84	46.9167	41.6586	59.137	58.334	48.0436	46.4973	30.1957	59.8889	25.6555	51.3651	47.2256	48.6932	44.8381	55.9938	68.1536	36.6954	2.59435	208	0.175504	1.12936	1.12936	0.757309	0.939473	208	-0.130701	0.913388	-1.09483	0.824661	0.919734	208	0.334081	1.26057
1700019A02Rik	0	0	0	0	0	0	0	0	0	0	0	0	0	0	0	0	0	0	0	0	0	0	0	0	0	0	0	0	0	0	0	0	0	1	209	NA	#VALUE!	#VALUE!	NA	NA	209	NA	#VALUE!	#VALUE!	NA	NA	209	NA	#VALUE!
1700019B03Rik	0	0	1	0	1	1	2	0	0	2	2	0	2	1	1	0	2	0	0	1.90764	0	0.84287	0.877307	1.6322	0	0	1.53329	1.68663	0	1.54614	0.799912	0.811353	0	2.90764	210	-4.23314	0.0531737	-18.8063	0.416675	0.723879	210	-2.83628	0.140021	-7.14177	0.590083	0.815292	210	0.824087	1.77041
1700019B21Rik	0	0	1	0	0	0	0	0	0	0	0	0	0	0	0	0	1	0	0	1.90764	0	0	0	0	0	0	0	0	0	0	0	0	0	2.90764	211	0.937224	1.91484	1.91484	0.912113	0.950424	211	1.3041	2.46929	2.46929	0.877979	0.919734	211	6.00236	64.1049
1700019D03Rik	3	1	0	2	3	2	6	2	0	11	0	4	1	5	5	8	11	4.85346	1.98374	0	4.02303	2.52861	1.75461	4.89661	1.68701	0	8.43307	0	3.24621	0.77307	3.99956	4.05676	6.38181	9.43307	212	0.661421	1.58164	1.58164	0.720553	0.926702	212	-0.775025	0.584379	-1.71122	0.722961	0.904727	212	-4.25813	0.0522608
1700019E08Rik	0	0	0	0	0	0	0	0	0	0	0	0	0	0	0	0	0	0	0	0	0	0	0	0	0	0	0	0	0	0	0	0	0	1	213	NA	#VALUE!	#VALUE!	NA	NA	213	NA	#VALUE!	#VALUE!	NA	NA	213	NA	#VALUE!
1700019G17Rik	31	34	34	40	87	145	69	89	77	144	94	134	162	126	131	83	162	50.1524	67.4473	64.8599	80.4607	73.3297	127.209	56.311	75.072	61.7334	110.397	79.2716	108.748	125.237	100.789	106.287	66.2113	2.50642	214	-0.770088	0.586382	-1.70537	0.172232	0.444578	214	-0.28983	0.817998	-1.2225	0.603982	0.825459	214	-0.687723	0.620833
1700019G24Rik	0	0	0	0	0	0	1	0	0	0	0	0	0	0	0	0	1	0	0	0	0	0	0	0.816101	0	0	0	0	0	0	0	0	0	1.8161	215	-2.20027	0.217598	-4.59564	0.788557	0.939473	215	1.3041	2.46929	2.46929	0.877979	0.919734	215	1.2379	2.35856
1700019L03Rik	2	2	4	3	6	6	2	3	10	9	6	5	8	7	7	6	10	3.23564	3.96749	7.63057	6.03455	5.05722	5.26384	1.6322	2.53052	8.01733	6.89978	5.05989	4.05777	6.18456	5.59938	5.67947	4.78636	3.42577	216	-0.293446	0.815951	-1.22556	0.832316	0.950424	216	-0.557884	0.679298	-1.47211	0.683175	0.882339	216	0.579178	1.494
1700019M22Rik	0	0	0	0	0	0	0	0	0	0	0	0	0	0	0	0	0	0	0	0	0	0	0	0	0	0	0	0	0	0	0	0	0	1	217	NA	#VALUE!	#VALUE!	NA	NA	217	NA	#VALUE!	#VALUE!	NA	NA	217	NA	#VALUE!
1700019N19Rik	0	0	0	0	0	0	0	0	0	0	0	0	0	0	0	0	0	0	0	0	0	0	0	0	0	0	0	0	0	0	0	0	0	1	218	NA	#VALUE!	#VALUE!	NA	NA	218	NA	#VALUE!	#VALUE!	NA	NA	218	NA	#VALUE!
1700019O17Rik	1	0	0	0	0	0	0	0	0	0	0	0	0	0	0	0	1	1.61782	0	0	0	0	0	0	0	0	0	0	0	0	0	0	0	2.61782	219	5.70014	51.9891	51.9891	0.435372	0.738043	219	1.30427	2.46958	2.46958	0.877963	0.919734	219	1.23808	2.35884
1700020A23Rik	0	0	0	0	0	0	3	0	1	0	4	0	2	0	1	1	4	0	0	0	0	0	0	2.4483	0	0.801733	0	3.37326	0	1.54614	0	0.811353	0.797726	4.37326	220	-3.78484	0.072552	-13.7832	0.530233	0.809425	220	-1.87378	0.272858	-3.66491	0.76038	0.919734	220	-4.54455	0.0428504
1700020D05Rik	0	0	1	1	14	18	13	10	8	11	15	13	11	9	17	20	20	0	0	1.90764	2.01152	11.8002	15.7915	10.6093	8.43506	6.41386	8.43307	12.6497	10.5502	8.50377	7.19921	13.793	15.9545	16.9545	221	-7.73796	0.00468428	-213.48	0.0933065	0.296207	221	-6.73247	0.00940427	-106.335	0.144554	0.331876	221	-2.46702	0.180864
1700020G17Rik	0	0	0	0	0	0	0	0	0	0	0	0	0	0	0	0	0	0	0	0	0	0	0	0	0	0	0	0	0	0	0	0	0	1	222	NA	#VALUE!	#VALUE!	NA	NA	222	NA	#VALUE!	#VALUE!	NA	NA	222	NA	#VALUE!
1700020I14Rik	2578	2740	2743	2432	348	408	563	398	229	552	393	344	628	419	508	742	2743	4170.74	5435.46	5232.67	4892.01	293.319	357.941	459.465	335.715	183.597	423.187	331.423	279.174	485.488	335.163	412.167	591.913	29.4505	223	3.49364	11.2639	11.2639	8.47484e-14	2.84504e-12	223	4.11262	17.2991	17.2991	1.605e-18	5.38515e-17	223	3.83989	14.3193
1700020L24Rik	3	2	2	0	3	3	2	5	9	1	1	5	3	5	5	5	9	4.85346	3.96749	3.81529	0	2.52861	2.63192	1.6322	4.21753	7.2156	0.766643	0.843315	4.05777	2.31921	3.99956	4.05676	3.98863	8.2156	224	1.10325	2.14838	2.14838	0.464349	0.759635	224	-0.0302267	0.979266	-1.02117	0.984743	0.99037	224	0.66008	1.58017
1700020M21Rik	0	0	0	0	0	0	0	0	0	0	0	0	0	0	0	0	0	0	0	0	0	0	0	0	0	0	0	0	0	0	0	0	0	1	225	NA	#VALUE!	#VALUE!	NA	NA	225	NA	#VALUE!	#VALUE!	NA	NA	225	NA	#VALUE!
1700020N01Rik	0	0	0	0	0	0	0	0	0	0	0	0	0	0	0	0	0	0	0	0	0	0	0	0	0	0	0	0	0	0	0	0	0	1	226	NA	#VALUE!	#VALUE!	NA	NA	226	NA	#VALUE!	#VALUE!	NA	NA	226	NA	#VALUE!
1700020N15Rik	0	0	0	0	0	0	0	0	0	0	0	0	0	0	0	0	0	0	0	0	0	0	0	0	0	0	0	0	0	0	0	0	0	1	227	NA	#VALUE!	#VALUE!	NA	NA	227	NA	#VALUE!	#VALUE!	NA	NA	227	NA	#VALUE!
1700020N18Rik	0	0	0	0	0	0	0	0	0	0	0	0	0	0	0	0	0	0	0	0	0	0	0	0	0	0	0	0	0	0	0	0	0	1	228	NA	#VALUE!	#VALUE!	NA	NA	228	NA	#VALUE!	#VALUE!	NA	NA	228	NA	#VALUE!
1700021F05Rik	332	315	315	266	142	142	144	116	310	145	132	134	176	166	163	163	332	537.116	624.88	600.908	535.063	119.688	124.578	117.519	97.8467	248.537	111.163	111.318	108.748	136.06	132.785	132.251	130.029	6.33182	229	2.15517	4.4542	4.4542	8.54248e-07	1.3565e-05	229	2.03438	4.09647	4.09647	3.20493e-06	3.29288e-05	229	2.33929	5.06053
1700021F07Rik	0	0	0	0	0	0	0	0	0	0	0	0	0	0	0	0	0	0	0	0	0	0	0	0	0	0	0	0	0	0	0	0	0	1	230	NA	#VALUE!	#VALUE!	NA	NA	230	NA	#VALUE!	#VALUE!	NA	NA	230	NA	#VALUE!
1700021K19Rik	1055	1295	1432	1027	1224	1210	1353	1195	1232	1591	1213	1222	1422	1185	1075	1160	1591	1706.8	2568.95	2731.75	2065.83	1031.67	1061.54	1104.18	1007.99	987.735	1219.73	1022.94	991.718	1099.31	947.895	872.204	925.362	3.12956	231	0.67931	1.60137	1.60137	8.94516e-05	0.000976604	231	1.26081	2.3963	2.3963	2.49152e-13	5.51385e-12	231	1.39591	2.63155
1700021N21Rik	0	0	0	0	1	1	0	0	2	0	0	1	0	1	0	0	2	0	0	0	0	0.84287	0.877307	0	0	1.60347	0	0	0.811553	0	0.799912	0	0	2.60347	232	-3.26467	0.104049	-9.61087	0.66297	0.903452	232	-2.87302	0.136501	-7.32596	0.701452	0.894869	232	-1.94577	0.259577
1700022A21Rik	0	0	0	0	0	0	0	0	0	0	0	0	0	0	0	0	0	0	0	0	0	0	0	0	0	0	0	0	0	0	0	0	0	1	233	NA	#VALUE!	#VALUE!	NA	NA	233	NA	#VALUE!	#VALUE!	NA	NA	233	NA	#VALUE!
1700022A22Rik	0	0	0	0	0	0	0	0	0	0	0	0	0	0	0	0	0	0	0	0	0	0	0	0	0	0	0	0	0	0	0	0	0	1	234	NA	#VALUE!	#VALUE!	NA	NA	234	NA	#VALUE!	#VALUE!	NA	NA	234	NA	#VALUE!
1700022E09Rik	0	0	0	0	0	0	0	0	0	0	0	0	0	0	0	0	0	0	0	0	0	0	0	0	0	0	0	0	0	0	0	0	0	1	235	NA	#VALUE!	#VALUE!	NA	NA	235	NA	#VALUE!	#VALUE!	NA	NA	235	NA	#VALUE!
1700022H16Rik	0	0	0	0	0	0	0	0	0	0	0	0	0	0	0	0	0	0	0	0	0	0	0	0	0	0	0	0	0	0	0	0	0	1	236	NA	#VALUE!	#VALUE!	NA	NA	236	NA	#VALUE!	#VALUE!	NA	NA	236	NA	#VALUE!
1700022I11Rik	6	1	1	1	4	4	4	5	3	3	2	3	1	3	6	5	6	9.70691	1.98374	1.90764	2.01152	3.37148	3.50923	3.2644	4.21753	2.4052	2.29993	1.68663	2.43466	0.77307	2.39974	4.86812	3.98863	6.03863	237	1.52178	2.87146	2.87146	0.206965	0.495081	237	-0.577522	0.670114	-1.49228	0.746946	0.917748	237	0.233397	1.1756
1700022P22Rik	1	1	1	0	1	0	0	3	0	1	1	0	1	3	1	0	3	1.61782	1.98374	1.90764	0	0.84287	0	0	2.53052	0	0.766643	0.843315	0	0.77307	2.39974	0.811353	0	3.53052	238	2.52343	5.74947	5.74947	0.425324	0.731852	238	0.861979	1.81753	1.81753	0.766785	0.919734	238	1.82412	3.54092
1700023A16Rik	0	0	0	0	0	0	0	1	0	0	0	1	0	0	0	0	1	0	0	0	0	0	0	0	0.843506	0	0	0	0.811553	0	0	0	0	1.84351	239	0.937314	1.91496	1.91496	0.912104	0.950424	239	-1.93505	0.261512	-3.82392	0.813404	0.919734	239	-1.94594	0.259546
1700023C21Rik	0	0	0	0	0	0	0	0	0	0	0	0	0	0	0	0	0	0	0	0	0	0	0	0	0	0	0	0	0	0	0	0	0	1	240	NA	#VALUE!	#VALUE!	NA	NA	240	NA	#VALUE!	#VALUE!	NA	NA	240	NA	#VALUE!
1700023E05Rik	0	1	0	1	1	1	2	0	1	0	3	0	0	1	0	2	3	0	1.98374	0	2.01152	0.84287	0.877307	1.6322	0	0.801733	0	2.52995	0	0	0.799912	0	1.59545	3.52995	241	-4.23275	0.0531882	-18.8012	0.423488	0.730831	241	2.89042	7.41487	7.41487	0.379226	0.634052	241	-3.56943	0.0842354
1700023F02Rik	0	0	0	0	0	0	0	0	0	0	0	0	0	0	0	0	0	0	0	0	0	0	0	0	0	0	0	0	0	0	0	0	0	1	242	NA	#VALUE!	#VALUE!	NA	NA	242	NA	#VALUE!	#VALUE!	NA	NA	242	NA	#VALUE!
1700023F06Rik	7	6	1	7	3	7	3	4	12	4	4	1	3	5	4	0	12	11.3247	11.9025	1.90764	14.0806	2.52861	6.14115	2.4483	3.37402	9.62079	3.06657	3.37326	0.811553	2.31921	3.99956	3.24541	0	15.0806	243	1.6172	3.06779	3.06779	0.232304	0.529552	243	1.15261	2.22316	2.22316	0.393939	0.646992	243	-0.18084	0.882189
1700023L04Rik	1	3	0	3	3	7	1	1	3	1	2	6	5	4	11	0	11	1.61782	5.95123	0	6.03455	2.52861	6.14115	0.816101	0.843506	2.4052	0.766643	1.68663	4.86932	3.86535	3.19965	8.92488	0	9.92488	244	-0.959602	0.514199	-1.94477	0.655429	0.899555	244	2.15266	4.44646	4.44646	0.247652	0.482719	244	-5.63185	0.0201671
1700024B18Rik	0	0	0	0	0	0	0	0	0	0	0	0	0	0	0	0	0	0	0	0	0	0	0	0	0	0	0	0	0	0	0	0	0	1	245	NA	#VALUE!	#VALUE!	NA	NA	245	NA	#VALUE!	#VALUE!	NA	NA	245	NA	#VALUE!
1700024F13Rik	0	1	0	3	2	0	3	2	2	0	5	2	0	4	5	5	5	0	1.98374	0	6.03455	1.68574	0	2.4483	1.68701	1.60347	0	4.21658	1.62311	0	3.19965	4.05676	3.98863	7.03455	246	-4.54393	0.0428686	-23.3271	0.354483	0.664961	246	0.869432	1.82694	1.82694	0.709587	0.901609	246	-4.7807	0.0363802
1700024G13Rik	0	0	0	0	0	2	0	0	0	2	0	0	2	0	0	0	2	0	0	0	0	0	1.75461	0	0	0	1.53329	0	0	1.54614	0	0	0	2.75461	247	-3.29148	0.102133	-9.79113	0.685754	0.91424	247	-2.81401	0.1422	-7.03234	0.72964	0.905524	247	-2.88227	0.135629
1700024P03Rik	0	0	0	0	1	0	0	0	0	0	0	0	0	0	0	2	2	0	0	0	0	0.84287	0	0	0	0	0	0	0	0	0	0	1.59545	2.59545	248	-2.23917	0.211808	-4.72126	0.784819	0.939473	248	1.3041	2.46929	2.46929	0.877979	0.919734	248	1.2379	2.35856
1700024P04Rik	0	0	0	0	0	0	0	0	0	0	0	0	0	0	0	0	0	0	0	0	0	0	0	0	0	0	0	0	0	0	0	0	0	1	249	NA	#VALUE!	#VALUE!	NA	NA	249	NA	#VALUE!	#VALUE!	NA	NA	249	NA	#VALUE!
1700024P16Rik	0	0	0	1	1	1	1	0	0	0	0	1	1	1	2	1	2	0	0	0	2.01152	0.84287	0.877307	0.816101	0	0	0	0	0.811553	0.77307	0.799912	1.62271	0.797726	3.01152	250	-3.82737	0.0704445	-14.1956	0.455533	0.752804	250	1.30411	2.46932	2.46932	0.819219	0.919734	250	-2.92562	0.131614
1700025B11Rik	0	0	0	0	0	0	0	0	0	0	0	0	1	0	0	0	1	0	0	0	0	0	0	0	0	0	0	0	0	0.77307	0	0	0	1.77307	251	0.937136	1.91472	1.91472	0.912121	0.950424	251	1.3041	2.46929	2.46929	0.877979	0.919734	251	-1.88705	0.270359
1700025C18Rik	0	0	0	0	0	0	0	0	0	0	0	0	0	0	0	0	0	0	0	0	0	0	0	0	0	0	0	0	0	0	0	0	0	1	252	NA	#VALUE!	#VALUE!	NA	NA	252	NA	#VALUE!	#VALUE!	NA	NA	252	NA	#VALUE!
1700025E21Rik	1	0	0	0	1	1	1	7	0	2	2	2	0	1	1	4	7	1.61782	0	0	0	0.84287	0.877307	0.816101	5.90454	0	1.53329	1.68663	1.62311	0	0.799912	0.811353	3.19091	6.90454	253	0.936741	1.9142	1.9142	0.718741	0.925605	253	-5.07837	0.0295978	-33.7863	0.310068	0.559358	253	-3.96322	0.0641138
1700025F22Rik	0	0	0	0	0	0	0	0	0	0	0	0	0	0	0	0	0	0	0	0	0	0	0	0	0	0	0	0	0	0	0	0	0	1	254	NA	#VALUE!	#VALUE!	NA	NA	254	NA	#VALUE!	#VALUE!	NA	NA	254	NA	#VALUE!
1700025F24Rik	0	0	0	0	0	0	0	0	0	0	0	0	0	0	0	1	1	0	0	0	0	0	0	0	0	0	0	0	0	0	0	0	0.797726	1.79773	255	0.937138	1.91473	1.91473	0.912121	0.950424	255	1.3041	2.46929	2.46929	0.877979	0.919734	255	1.2379	2.35856
1700025G04Rik	1328	2035	2048	1378	945	857	1070	909	1093	1157	920	860	1194	864	1019	1212	2048	2148.46	4036.92	3906.85	2771.87	796.512	751.852	873.228	766.747	876.294	887.005	775.85	697.936	923.046	691.124	826.768	966.844	5.8341	256	1.41218	2.66139	2.66139	3.91891e-09	8.56205e-08	256	2.2589	4.78627	4.78627	2.85323e-21	1.12889e-19	256	2.28964	4.88935
1700025K24Rik	0	0	0	0	0	0	0	0	0	0	0	0	0	0	0	0	0	0	0	0	0	0	0	0	0	0	0	0	0	0	0	0	0	1	257	NA	#VALUE!	#VALUE!	NA	NA	257	NA	#VALUE!	#VALUE!	NA	NA	257	NA	#VALUE!
1700025M24Rik	0	0	0	0	0	0	0	0	0	0	0	0	0	0	0	0	0	0	0	0	0	0	0	0	0	0	0	0	0	0	0	0	0	1	258	NA	#VALUE!	#VALUE!	NA	NA	258	NA	#VALUE!	#VALUE!	NA	NA	258	NA	#VALUE!
1700025N23Rik	0	3	0	0	1	2	2	0	2	0	1	1	6	4	1	5	6	0	5.95123	0	0	0.84287	1.75461	1.6322	0	1.60347	0	0.843315	0.811553	4.63842	3.19965	0.811353	3.98863	6.95123	259	-4.56465	0.0422575	-23.6644	0.353369	0.664961	259	3.47536	11.1221	11.1221	0.109099	0.270138	259	-4.91197	0.0332162
1700026D08Rik	10	41	21	20	8	13	2	8	20	11	2	13	19	5	7	6	41	16.1782	81.3335	40.0605	40.2303	6.74296	11.405	1.6322	6.74805	16.0347	8.43307	1.68663	10.5502	14.6883	3.99956	5.67947	4.78636	31.2793	260	1.30242	2.46643	2.46643	0.229679	0.526104	260	2.96562	7.81159	7.81159	0.00277183	0.0139952	260	2.1516	4.44321
1700026D11Rik	0	0	0	0	0	0	0	0	0	0	0	0	0	0	0	0	0	0	0	0	0	0	0	0	0	0	0	0	0	0	0	0	0	1	261	NA	#VALUE!	#VALUE!	NA	NA	261	NA	#VALUE!	#VALUE!	NA	NA	261	NA	#VALUE!
1700026F02Rik	0	0	0	0	0	0	0	0	0	0	0	0	0	0	0	0	0	0	0	0	0	0	0	0	0	0	0	0	0	0	0	0	0	1	262	NA	#VALUE!	#VALUE!	NA	NA	262	NA	#VALUE!	#VALUE!	NA	NA	262	NA	#VALUE!
1700026L06Rik	14	12	9	1	10	19	3	12	34	23	18	17	39	15	10	18	39	22.6495	23.8049	17.1688	2.01152	8.4287	16.6688	2.4483	10.1221	27.2589	17.6328	15.1797	13.7964	30.1497	11.9987	8.11353	14.3591	10.3435	263	1.30989	2.47923	2.47923	0.170252	0.441647	263	0.374906	1.29675	1.29675	0.693239	0.889042	263	-0.201343	0.869741
1700027A15Rik	0	0	0	0	0	0	0	0	0	0	0	0	0	0	0	0	0	0	0	0	0	0	0	0	0	0	0	0	0	0	0	0	0	1	264	NA	#VALUE!	#VALUE!	NA	NA	264	NA	#VALUE!	#VALUE!	NA	NA	264	NA	#VALUE!
1700027F09Rik	0	0	0	0	0	0	0	0	0	1	0	0	0	0	0	0	1	0	0	0	0	0	0	0	0	0	0.766643	0	0	0	0	0	0	1.76664	265	0.937136	1.91472	1.91472	0.912121	0.950424	265	-1.81896	0.283425	-3.52828	0.824624	0.919734	265	1.2379	2.35856
1700027H10Rik	0	1	0	0	0	0	0	0	0	0	0	1	1	0	0	0	1	0	1.98374	0	0	0	0	0	0	0	0	0	0.811553	0.77307	0	0	0	2.98374	266	0.937449	1.91514	1.91514	0.912092	0.950424	266	6.06856	67.1146	67.1146	0.406366	0.655706	266	-2.91455	0.132627
1700027I24Rik	0	0	0	0	0	0	0	0	0	0	0	0	0	0	0	0	0	0	0	0	0	0	0	0	0	0	0	0	0	0	0	0	0	1	267	NA	#VALUE!	#VALUE!	NA	NA	267	NA	#VALUE!	#VALUE!	NA	NA	267	NA	#VALUE!
1700027J07Rik	0	0	0	0	0	0	0	0	0	0	0	0	0	0	0	0	0	0	0	0	0	0	0	0	0	0	0	0	0	0	0	0	0	1	268	NA	#VALUE!	#VALUE!	NA	NA	268	NA	#VALUE!	#VALUE!	NA	NA	268	NA	#VALUE!
1700028B04Rik	0	0	0	0	0	0	0	0	0	0	0	0	0	0	0	0	0	0	0	0	0	0	0	0	0	0	0	0	0	0	0	0	0	1	269	NA	#VALUE!	#VALUE!	NA	NA	269	NA	#VALUE!	#VALUE!	NA	NA	269	NA	#VALUE!
1700028D13Rik	0	0	0	0	0	0	0	0	0	0	0	0	0	0	0	0	0	0	0	0	0	0	0	0	0	0	0	0	0	0	0	0	0	1	270	NA	#VALUE!	#VALUE!	NA	NA	270	NA	#VALUE!	#VALUE!	NA	NA	270	NA	#VALUE!
1700028E10Rik	0	1	1	0	4	4	2	2	0	5	5	4	3	2	1	2	5	0	1.98374	1.90764	0	3.37148	3.50923	1.6322	1.68701	0	3.83321	4.21658	3.24621	2.31921	1.59982	0.811353	1.59545	5.21658	271	-5.57096	0.0210365	-47.5363	0.24342	0.545559	271	0.0983585	1.07055	1.07055	0.961621	0.975919	271	-0.770013	0.586412
1700028I16Rik	3	0	1	0	3	0	1	2	5	4	2	1	2	2	1	0	5	4.85346	0	1.90764	0	2.52861	0	0.816101	1.68701	4.00866	3.06657	1.68663	0.811553	1.54614	1.59982	0.811353	0	5.85346	272	2.11507	4.3321	4.3321	0.268742	0.575661	272	-5.32533	0.0249411	-40.0945	0.271395	0.513274	272	0.501361	1.41555
1700028J19Rik	0	1	0	0	7	9	6	3	9	4	5	5	11	5	6	8	11	0	1.98374	0	0	5.90009	7.89576	4.89661	2.53052	7.2156	3.06657	4.21658	4.05777	8.50377	3.99956	4.86812	6.38181	9.50377	273	-6.70656	0.00957467	-104.442	0.150159	0.409491	273	-1.10786	0.46398	-2.15526	0.524687	0.762808	273	-6.32182	0.0125009
1700028K03Rik	1	2	0	0	11	15	21	13	39	20	14	15	39	24	21	27	39	1.61782	3.96749	0	0	9.27157	13.1596	17.1381	10.9656	31.2676	15.3329	11.8064	12.1733	30.1497	19.1979	17.0384	21.5386	32.2676	274	-3.02843	0.122561	-8.15919	0.0638238	0.225981	274	-2.27508	0.206601	-4.84024	0.0733203	0.199919	274	-8.01018	0.00387878
1700028M03Rik	0	0	0	0	0	0	0	0	0	0	0	0	0	0	0	0	0	0	0	0	0	0	0	0	0	0	0	0	0	0	0	0	0	1	275	NA	#VALUE!	#VALUE!	NA	NA	275	NA	#VALUE!	#VALUE!	NA	NA	275	NA	#VALUE!
1700028P14Rik	1	2	0	1	3	11	0	4	4	3	4	9	7	7	1	1	11	1.61782	3.96749	0	2.01152	2.52861	9.65037	0	3.37402	3.20693	2.29993	3.37326	7.30398	5.41149	5.59938	0.811353	0.797726	10.6504	276	-1.31866	0.400908	-2.49434	0.533562	0.81166	276	0.424535	1.34214	1.34214	0.820206	0.919734	276	-6.25686	0.0130767
1700028P15Rik	0	0	0	0	0	0	0	0	0	0	0	0	0	0	0	0	0	0	0	0	0	0	0	0	0	0	0	0	0	0	0	0	0	1	277	NA	#VALUE!	#VALUE!	NA	NA	277	NA	#VALUE!	#VALUE!	NA	NA	277	NA	#VALUE!
1700029B22Rik	0	0	0	0	0	0	0	0	0	0	0	0	0	0	0	0	0	0	0	0	0	0	0	0	0	0	0	0	0	0	0	0	0	1	278	NA	#VALUE!	#VALUE!	NA	NA	278	NA	#VALUE!	#VALUE!	NA	NA	278	NA	#VALUE!
1700029F12Rik	0	0	0	0	0	0	0	0	0	0	0	0	0	0	0	0	0	0	0	0	0	0	0	0	0	0	0	0	0	0	0	0	0	1	279	NA	#VALUE!	#VALUE!	NA	NA	279	NA	#VALUE!	#VALUE!	NA	NA	279	NA	#VALUE!
1700029H14Rik	0	0	0	0	0	0	0	0	0	1	0	0	0	0	0	0	1	0	0	0	0	0	0	0	0	0	0.766643	0	0	0	0	0	0	1.76664	280	0.937136	1.91472	1.91472	0.912121	0.950424	280	-1.81896	0.283425	-3.52828	0.824624	0.919734	280	1.2379	2.35856
1700029I15Rik	0	0	0	0	0	0	1	0	0	0	0	0	0	0	0	0	1	0	0	0	0	0	0	0.816101	0	0	0	0	0	0	0	0	0	1.8161	281	-2.20027	0.217598	-4.59564	0.788557	0.939473	281	1.3041	2.46929	2.46929	0.877979	0.919734	281	1.2379	2.35856
1700029J03Rik	0	0	0	0	0	0	0	0	0	0	0	0	0	0	0	0	0	0	0	0	0	0	0	0	0	0	0	0	0	0	0	0	0	1	282	NA	#VALUE!	#VALUE!	NA	NA	282	NA	#VALUE!	#VALUE!	NA	NA	282	NA	#VALUE!
1700029J07Rik	50	115	82	42	82	149	78	67	247	206	87	127	233	108	103	99	247	80.8909	228.131	156.427	84.4837	69.1154	130.719	63.6559	56.5149	198.028	157.928	73.3684	103.067	180.125	86.3905	83.5693	78.9749	3.98385	283	-0.117886	0.921537	-1.08514	0.861134	0.950424	283	0.729844	1.65846	1.65846	0.264591	0.504532	283	0.395455	1.31536
1700029M20Rik	0	0	0	0	0	0	0	1	0	0	0	0	1	0	0	0	1	0	0	0	0	0	0	0	0.843506	0	0	0	0	0.77307	0	0	0	1.84351	284	0.937311	1.91496	1.91496	0.912105	0.950424	284	-1.93505	0.261512	-3.82392	0.813404	0.919734	284	-1.88705	0.270359
1700029N11Rik	0	0	0	0	0	0	0	0	0	0	0	0	0	0	0	0	0	0	0	0	0	0	0	0	0	0	0	0	0	0	0	0	0	1	285	NA	#VALUE!	#VALUE!	NA	NA	285	NA	#VALUE!	#VALUE!	NA	NA	285	NA	#VALUE!
1700029P11Rik	0	0	0	0	0	0	0	0	0	0	0	0	0	0	0	0	0	0	0	0	0	0	0	0	0	0	0	0	0	0	0	0	0	1	286	NA	#VALUE!	#VALUE!	NA	NA	286	NA	#VALUE!	#VALUE!	NA	NA	286	NA	#VALUE!
1700030A11Rik	0	0	0	0	0	0	0	0	0	0	0	0	0	0	0	0	0	0	0	0	0	0	0	0	0	0	0	0	0	0	0	0	0	1	287	NA	#VALUE!	#VALUE!	NA	NA	287	NA	#VALUE!	#VALUE!	NA	NA	287	NA	#VALUE!
1700030C10Rik	2	6	1	4	8	7	3	4	3	11	3	10	13	4	13	4	13	3.23564	11.9025	1.90764	8.04607	6.74296	6.14115	2.4483	3.37402	2.4052	8.43307	2.52995	8.11553	10.0499	3.19965	10.5476	3.19091	4.43743	288	-0.656031	0.634622	-1.57574	0.664156	0.904525	288	1.32214	2.50036	2.50036	0.294606	0.541881	288	-1.85947	0.275577
1700030F04Rik	0	0	0	0	0	0	0	0	0	0	0	0	0	0	0	0	0	0	0	0	0	0	0	0	0	0	0	0	0	0	0	0	0	1	289	NA	#VALUE!	#VALUE!	NA	NA	289	NA	#VALUE!	#VALUE!	NA	NA	289	NA	#VALUE!
1700030F18Rik	0	0	0	0	1	0	0	0	0	0	0	0	0	0	0	0	1	0	0	0	0	0.84287	0	0	0	0	0	0	0	0	0	0	0	1.84287	290	-2.2394	0.211775	-4.722	0.784798	0.939473	290	1.3041	2.46929	2.46929	0.877979	0.919734	290	1.2379	2.35856
1700030J22Rik	24	19	24	16	82	90	72	80	50	69	88	78	62	79	61	68	90	38.8277	37.6912	45.7834	32.1843	69.1154	78.9576	58.7593	67.4805	40.0866	52.8983	74.2117	63.3011	47.9304	63.193	49.4925	54.2454	2.4095	291	-0.827317	0.563576	-1.77438	0.0847154	0.276254	291	-0.50342	0.705433	-1.41757	0.318845	0.569555	291	-0.431221	0.741634
1700030K09Rik	68	71	65	56	109	121	125	120	189	157	123	132	150	132	144	115	189	110.012	140.846	123.997	112.645	91.8728	106.154	102.013	101.221	151.528	120.363	103.728	107.125	115.961	105.588	116.835	91.7385	1.64471	292	0.137685	1.10014	1.10014	0.674913	0.911483	292	0.178686	1.13185	1.13185	0.581497	0.80937	292	0.186265	1.13781
1700030L20Rik	0	0	0	0	0	0	1	0	0	0	0	0	0	0	0	0	1	0	0	0	0	0	0	0.816101	0	0	0	0	0	0	0	0	0	1.8161	293	-2.20027	0.217598	-4.59564	0.788557	0.939473	293	1.3041	2.46929	2.46929	0.877979	0.919734	293	1.2379	2.35856
1700030M09Rik	0	0	0	0	0	0	0	0	0	0	1	0	0	0	0	0	1	0	0	0	0	0	0	0	0	0	0	0.843315	0	0	0	0	0	1.84332	294	0.937141	1.91473	1.91473	0.91212	0.950424	294	1.3041	2.46929	2.46929	0.877979	0.919734	294	-1.99269	0.25127
1700030N03Rik	0	0	0	0	0	0	0	0	0	0	0	0	0	0	0	0	0	0	0	0	0	0	0	0	0	0	0	0	0	0	0	0	0	1	295	NA	#VALUE!	#VALUE!	NA	NA	295	NA	#VALUE!	#VALUE!	NA	NA	295	NA	#VALUE!
1700030O20Rik	0	0	0	0	0	0	0	0	0	0	0	0	0	0	0	0	0	0	0	0	0	0	0	0	0	0	0	0	0	0	0	0	0	1	296	NA	#VALUE!	#VALUE!	NA	NA	296	NA	#VALUE!	#VALUE!	NA	NA	296	NA	#VALUE!
1700031A10Rik	0	0	0	0	0	0	0	0	0	0	0	0	0	0	0	0	0	0	0	0	0	0	0	0	0	0	0	0	0	0	0	0	0	1	297	NA	#VALUE!	#VALUE!	NA	NA	297	NA	#VALUE!	#VALUE!	NA	NA	297	NA	#VALUE!
1700031F05Rik	0	0	0	0	0	0	1	0	0	0	0	0	0	0	0	0	1	0	0	0	0	0	0	0.816101	0	0	0	0	0	0	0	0	0	1.8161	298	-2.20027	0.217598	-4.59564	0.788557	0.939473	298	1.3041	2.46929	2.46929	0.877979	0.919734	298	1.2379	2.35856
1700031M16Rik	0	0	0	0	0	0	0	0	0	0	0	0	0	0	0	0	0	0	0	0	0	0	0	0	0	0	0	0	0	0	0	0	0	1	299	NA	#VALUE!	#VALUE!	NA	NA	299	NA	#VALUE!	#VALUE!	NA	NA	299	NA	#VALUE!
1700031P21Rik	0	0	0	0	0	0	0	0	0	0	0	0	0	0	0	0	0	0	0	0	0	0	0	0	0	0	0	0	0	0	0	0	0	1	300	NA	#VALUE!	#VALUE!	NA	NA	300	NA	#VALUE!	#VALUE!	NA	NA	300	NA	#VALUE!
1700034E13Rik	0	0	0	0	0	0	0	0	0	0	0	0	0	0	0	0	0	0	0	0	0	0	0	0	0	0	0	0	0	0	0	0	0	1	301	NA	#VALUE!	#VALUE!	NA	NA	301	NA	#VALUE!	#VALUE!	NA	NA	301	NA	#VALUE!
1700034F02Rik	0	0	0	1	2	2	2	3	4	5	4	3	8	1	5	1	8	0	0	0	2.01152	1.68574	1.75461	1.6322	2.53052	3.20693	3.83321	3.37326	2.43466	6.18456	0.799912	4.05676	0.797726	7.18456	302	-4.82702	0.0352307	-28.3844	0.31044	0.622103	302	-5.45304	0.0228282	-43.8055	0.25012	0.485504	302	-5.83617	0.0175041
1700034G24Rik	0	0	0	0	0	0	0	0	0	0	0	0	1	0	0	0	1	0	0	0	0	0	0	0	0	0	0	0	0	0.77307	0	0	0	1.77307	303	0.937136	1.91472	1.91472	0.912121	0.950424	303	1.3041	2.46929	2.46929	0.877979	0.919734	303	-1.88705	0.270359
1700034H15Rik	5	3	0	4	9	19	21	20	25	20	21	15	6	13	13	25	25	8.08909	5.95123	0	8.04607	7.58583	16.6688	17.1381	16.8701	20.0433	15.3329	17.7096	12.1733	4.63842	10.3989	10.5476	19.9432	21.0433	304	-0.770295	0.586297	-1.70562	0.441689	0.744503	304	-1.54877	0.341801	-2.92567	0.169264	0.371707	304	-7.3508	0.00612615
1700034I23Rik	0	0	0	0	1	1	0	0	2	0	0	1	2	0	0	1	2	0	0	0	0	0.84287	0.877307	0	0	1.60347	0	0	0.811553	1.54614	0	0	0.797726	2.60347	305	-3.26275	0.104187	-9.59814	0.604412	0.862666	305	-2.8733	0.136474	-7.32739	0.648366	0.859051	305	-3.49086	0.0889498
1700034J05Rik	0	0	0	0	0	0	0	0	0	0	0	1	0	1	0	0	1	0	0	0	0	0	0	0	0	0	0	0	0.811553	0	0.799912	0	0	1.81155	306	0.937311	1.91496	1.91496	0.912105	0.950424	306	1.3041	2.46929	2.46929	0.877979	0.919734	306	-1.94594	0.259546
1700034K08Rik	0	0	0	0	0	0	0	0	0	0	0	0	0	0	0	0	0	0	0	0	0	0	0	0	0	0	0	0	0	0	0	0	0	1	307	NA	#VALUE!	#VALUE!	NA	NA	307	NA	#VALUE!	#VALUE!	NA	NA	307	NA	#VALUE!
1700034O15Rik	0	0	0	0	0	0	0	0	0	0	0	0	0	0	0	0	0	0	0	0	0	0	0	0	0	0	0	0	0	0	0	0	0	1	308	NA	#VALUE!	#VALUE!	NA	NA	308	NA	#VALUE!	#VALUE!	NA	NA	308	NA	#VALUE!
1700034P13Rik	1	2	2	0	2	1	3	1	2	4	2	1	4	1	4	3	4	1.61782	3.96749	3.81529	0	1.68574	0.877307	2.4483	0.843506	1.60347	3.06657	1.68663	0.811553	3.09228	0.799912	3.24541	2.39318	4.96749	309	-0.053629	0.96351	-1.03787	0.978872	0.987993	309	1.0987	2.14161	2.14161	0.526672	0.764117	309	1.02665	2.03729
1700036G14Rik	0	1	0	2	0	0	0	0	0	0	0	0	0	0	0	0	2	0	1.98374	0	4.02303	0	0	0	0	0	0	0	0	0	0	0	0	5.02303	310	0.937536	1.91525	1.91525	0.912083	0.950424	310	6.06856	67.1147	67.1147	0.406366	0.655706	310	1.2379	2.35856
1700037C18Rik	21	11	15	8	33	41	32	35	71	52	25	36	41	47	26	42	71	33.9742	21.8212	28.6147	16.0921	27.8147	35.9696	26.1152	29.5227	56.923	39.8654	21.0829	29.2159	31.6959	37.5959	21.0952	33.5045	3.38887	311	0.182593	1.13492	1.13492	0.756146	0.939473	311	-0.949404	0.517846	-1.93107	0.147411	0.336349	311	0.0640759	1.04542
1700037H04Rik	307	196	177	192	505	475	533	474	795	552	546	482	547	488	446	510	795	496.67	388.814	337.653	386.211	425.649	416.721	434.982	399.822	637.378	423.187	460.45	391.169	422.87	390.357	361.863	406.84	1.88505	312	0.222111	1.16644	1.16644	0.424523	0.73141	312	-0.324341	0.798663	-1.25209	0.254334	0.490917	312	-0.331223	0.794862
1700039E15Rik	0	0	0	0	0	0	0	0	0	0	0	0	0	0	0	0	0	0	0	0	0	0	0	0	0	0	0	0	0	0	0	0	0	1	313	NA	#VALUE!	#VALUE!	NA	NA	313	NA	#VALUE!	#VALUE!	NA	NA	313	NA	#VALUE!
1700039E22Rik	0	0	0	0	1	0	0	0	0	1	0	0	0	0	1	1	1	0	0	0	0	0.84287	0	0	0	0	0.766643	0	0	0	0	0.811353	0.797726	1.84287	314	-2.239	0.211833	-4.72071	0.784835	0.939473	314	-1.81896	0.283425	-3.52828	0.824624	0.919734	314	1.2379	2.35856
1700040L02Rik	0	0	1	0	1	5	2	3	9	5	1	3	6	0	1	4	9	0	0	1.90764	0	0.84287	4.38653	1.6322	2.53052	7.2156	3.83321	0.843315	2.43466	4.63842	0	0.811353	3.19091	8.2156	315	-5.25665	0.0261571	-38.2305	0.277246	0.58528	315	-5.95611	0.0161076	-62.0823	0.217031	0.440656	315	-0.476099	0.718919
1700040N02Rik	0	0	0	0	0	0	0	0	0	0	0	0	1	0	0	0	1	0	0	0	0	0	0	0	0	0	0	0	0	0.77307	0	0	0	1.77307	316	0.937136	1.91472	1.91472	0.912121	0.950424	316	1.3041	2.46929	2.46929	0.877979	0.919734	316	-1.88705	0.270359
1700041C23Rik	0	0	0	0	0	0	0	0	0	0	0	0	0	0	0	0	0	0	0	0	0	0	0	0	0	0	0	0	0	0	0	0	0	1	317	NA	#VALUE!	#VALUE!	NA	NA	317	NA	#VALUE!	#VALUE!	NA	NA	317	NA	#VALUE!
1700041M19Rik	0	0	0	0	0	0	0	0	0	0	0	0	0	0	0	0	0	0	0	0	0	0	0	0	0	0	0	0	0	0	0	0	0	1	318	NA	#VALUE!	#VALUE!	NA	NA	318	NA	#VALUE!	#VALUE!	NA	NA	318	NA	#VALUE!
1700042B14Rik	0	0	0	0	0	0	0	0	0	0	0	0	0	0	0	0	0	0	0	0	0	0	0	0	0	0	0	0	0	0	0	0	0	1	319	NA	#VALUE!	#VALUE!	NA	NA	319	NA	#VALUE!	#VALUE!	NA	NA	319	NA	#VALUE!
1700042G07Rik	0	0	0	0	0	0	0	0	0	0	0	0	0	0	0	0	0	0	0	0	0	0	0	0	0	0	0	0	0	0	0	0	0	1	320	NA	#VALUE!	#VALUE!	NA	NA	320	NA	#VALUE!	#VALUE!	NA	NA	320	NA	#VALUE!
1700042G15Rik	0	0	0	0	0	0	0	0	0	0	0	0	1	0	0	0	1	0	0	0	0	0	0	0	0	0	0	0	0	0.77307	0	0	0	1.77307	321	0.937136	1.91472	1.91472	0.912121	0.950424	321	1.3041	2.46929	2.46929	0.877979	0.919734	321	-1.88705	0.270359
1700042O10Rik	0	0	0	0	0	1	0	0	1	0	0	0	1	0	0	1	1	0	0	0	0	0	0.877307	0	0	0.801733	0	0	0	0.77307	0	0	0.797726	1.87731	322	-2.28762	0.204813	-4.88251	0.780171	0.939473	322	-1.87319	0.272969	-3.66342	0.819379	0.919734	322	-1.88705	0.270359
1700044C05Rik	0	0	0	0	0	0	0	0	0	0	0	0	0	0	0	0	0	0	0	0	0	0	0	0	0	0	0	0	0	0	0	0	0	1	323	NA	#VALUE!	#VALUE!	NA	NA	323	NA	#VALUE!	#VALUE!	NA	NA	323	NA	#VALUE!
1700044K03Rik	0	0	0	0	0	0	0	0	0	0	0	0	0	0	0	0	0	0	0	0	0	0	0	0	0	0	0	0	0	0	0	0	0	1	324	NA	#VALUE!	#VALUE!	NA	NA	324	NA	#VALUE!	#VALUE!	NA	NA	324	NA	#VALUE!
1700045H11Rik	0	0	0	0	0	0	0	0	0	0	0	0	0	0	0	0	0	0	0	0	0	0	0	0	0	0	0	0	0	0	0	0	0	1	325	NA	#VALUE!	#VALUE!	NA	NA	325	NA	#VALUE!	#VALUE!	NA	NA	325	NA	#VALUE!
1700045I19Rik	0	0	2	2	0	3	1	1	2	3	1	0	2	0	1	2	3	0	0	3.81529	4.02303	0	2.63192	0.816101	0.843506	1.60347	2.29993	0.843315	0	1.54614	0	0.811353	1.59545	5.02303	326	-4.2598	0.0522004	-19.1569	0.393132	0.701912	326	-4.44439	0.0459309	-21.7718	0.371456	0.626512	326	2.25092	4.75985
1700046C09Rik	0	0	0	0	0	0	0	0	0	0	0	0	0	0	0	0	0	0	0	0	0	0	0	0	0	0	0	0	0	0	0	0	0	1	327	NA	#VALUE!	#VALUE!	NA	NA	327	NA	#VALUE!	#VALUE!	NA	NA	327	NA	#VALUE!
1700047E10Rik	0	0	1	0	0	1	1	0	2	0	0	0	0	2	0	2	2	0	0	1.90764	0	0	0.877307	0.816101	0	1.60347	0	0	0	0	1.59982	0	1.59545	2.90764	328	-3.24402	0.105548	-9.47434	0.588093	0.851527	328	-2.87342	0.136463	-7.32802	0.631503	0.846604	328	6.00248	64.1103
1700047G03Rik	0	0	0	0	0	0	0	0	0	0	0	0	0	0	0	0	0	0	0	0	0	0	0	0	0	0	0	0	0	0	0	0	0	1	329	NA	#VALUE!	#VALUE!	NA	NA	329	NA	#VALUE!	#VALUE!	NA	NA	329	NA	#VALUE!
1700047I17Rik2	0	0	0	0	0	0	0	0	0	0	0	0	0	0	0	0	0	0	0	0	0	0	0	0	0	0	0	0	0	0	0	0	0	1	330	NA	#VALUE!	#VALUE!	NA	NA	330	NA	#VALUE!	#VALUE!	NA	NA	330	NA	#VALUE!
1700047L14Rik	0	0	0	0	0	0	0	0	0	0	0	0	0	0	0	0	0	0	0	0	0	0	0	0	0	0	0	0	0	0	0	0	0	1	331	NA	#VALUE!	#VALUE!	NA	NA	331	NA	#VALUE!	#VALUE!	NA	NA	331	NA	#VALUE!
1700047M11Rik	0	0	0	0	0	1	1	0	0	1	0	0	0	0	0	0	1	0	0	0	0	0	0.877307	0.816101	0	0	0.766643	0	0	0	0	0	0	1.87731	332	-3.24471	0.105498	-9.47884	0.690059	0.91424	332	-1.81896	0.283425	-3.52828	0.824624	0.919734	332	1.2379	2.35856
1700048M11Rik	0	0	0	0	0	0	0	2	1	1	2	1	2	1	0	4	4	0	0	0	0	0	0	0	1.68701	0.801733	0.766643	1.68663	0.811553	1.54614	0.799912	0	3.19091	4.19091	333	0.93735	1.91501	1.91501	0.870551	0.950424	333	-3.8887	0.0675125	-14.8121	0.451485	0.697654	333	-4.26346	0.0520681
1700048O20Rik	44	32	35	34	109	70	134	109	140	107	60	101	131	83	102	134	140	71.184	63.4798	66.7675	68.3916	91.8728	61.4115	109.358	91.9422	112.243	82.0308	50.5989	81.9669	101.272	66.3927	82.758	106.895	2.19467	334	-0.299678	0.812434	-1.23087	0.547342	0.822411	334	-0.587548	0.665473	-1.50269	0.25364	0.489979	334	-0.225066	0.855556
1700049E15Rik	0	0	0	0	0	0	0	0	0	0	0	0	0	0	0	0	0	0	0	0	0	0	0	0	0	0	0	0	0	0	0	0	0	1	335	NA	#VALUE!	#VALUE!	NA	NA	335	NA	#VALUE!	#VALUE!	NA	NA	335	NA	#VALUE!
1700049E22Rik	0	0	0	0	0	0	0	0	0	0	0	0	0	0	0	0	0	0	0	0	0	0	0	0	0	0	0	0	0	0	0	0	0	1	336	NA	#VALUE!	#VALUE!	NA	NA	336	NA	#VALUE!	#VALUE!	NA	NA	336	NA	#VALUE!
1700049G17Rik	45	43	37	31	136	137	145	138	142	185	139	137	190	155	139	168	190	72.8018	85.301	70.5828	62.357	114.63	120.191	118.335	116.404	113.846	141.829	117.221	111.183	146.883	123.986	112.778	134.018	2.33413	337	-0.693215	0.618474	-1.61688	0.0375694	0.152751	337	-0.541065	0.687264	-1.45505	0.107159	0.266384	337	-0.82684	0.563763
1700049L16Rik	0	0	0	0	0	0	0	0	0	0	0	0	0	0	0	0	0	0	0	0	0	0	0	0	0	0	0	0	0	0	0	0	0	1	338	NA	#VALUE!	#VALUE!	NA	NA	338	NA	#VALUE!	#VALUE!	NA	NA	338	NA	#VALUE!
1700051A21Rik	0	0	0	1	0	0	1	1	0	1	0	0	0	0	0	0	1	0	0	0	2.01152	0	0	0.816101	0.843506	0	0.766643	0	0	0	0	0	0	3.01152	339	-2.19978	0.217671	-4.5941	0.788602	0.939473	339	-2.87816	0.136015	-7.35212	0.723632	0.904727	339	1.2379	2.35856
1700052I22Rik	0	0	0	0	0	0	0	0	0	0	0	0	0	0	0	0	0	0	0	0	0	0	0	0	0	0	0	0	0	0	0	0	0	1	340	NA	#VALUE!	#VALUE!	NA	NA	340	NA	#VALUE!	#VALUE!	NA	NA	340	NA	#VALUE!
1700052K11Rik	398	302	301	351	180	131	147	152	118	100	178	180	120	201	140	126	398	643.892	599.091	574.201	706.042	151.717	114.927	119.967	128.213	94.6045	76.6643	150.11	146.08	92.7684	160.782	113.589	100.514	9.10383	341	2.32078	4.99601	4.99601	2.57869e-09	5.74728e-08	341	2.5869	6.00806	6.00806	4.67166e-11	8.49241e-10	341	2.14794	4.43193
1700052N19Rik	56	40	47	47	154	162	169	151	228	177	167	169	197	163	172	173	228	90.5979	79.3498	89.6593	94.5413	129.802	142.124	137.921	127.369	182.795	135.696	140.834	137.152	152.295	130.386	139.553	138.007	2.28744	342	-0.592426	0.663227	-1.50778	0.0592242	0.213812	342	-0.905683	0.53378	-1.87343	0.00703973	0.0306683	342	-0.678171	0.624957
1700054A03Rik	0	0	0	0	0	0	0	0	0	0	0	0	0	0	0	0	0	0	0	0	0	0	0	0	0	0	0	0	0	0	0	0	0	1	343	NA	#VALUE!	#VALUE!	NA	NA	343	NA	#VALUE!	#VALUE!	NA	NA	343	NA	#VALUE!
1700054K19Rik	0	0	0	0	0	0	0	0	0	0	0	0	0	0	0	0	0	0	0	0	0	0	0	0	0	0	0	0	0	0	0	0	0	1	344	NA	#VALUE!	#VALUE!	NA	NA	344	NA	#VALUE!	#VALUE!	NA	NA	344	NA	#VALUE!
1700054M17Rik	0	0	0	0	0	0	0	0	0	0	0	0	0	0	0	0	0	0	0	0	0	0	0	0	0	0	0	0	0	0	0	0	0	1	345	NA	#VALUE!	#VALUE!	NA	NA	345	NA	#VALUE!	#VALUE!	NA	NA	345	NA	#VALUE!
1700054O13Rik	0	0	0	0	0	0	0	0	0	0	0	0	0	0	0	0	0	0	0	0	0	0	0	0	0	0	0	0	0	0	0	0	0	1	346	NA	#VALUE!	#VALUE!	NA	NA	346	NA	#VALUE!	#VALUE!	NA	NA	346	NA	#VALUE!
1700055C04Rik	0	0	0	0	0	0	0	0	0	0	0	0	0	0	0	0	0	0	0	0	0	0	0	0	0	0	0	0	0	0	0	0	0	1	347	NA	#VALUE!	#VALUE!	NA	NA	347	NA	#VALUE!	#VALUE!	NA	NA	347	NA	#VALUE!
1700055N04Rik	0	0	0	0	0	0	0	0	0	0	0	0	0	0	0	0	0	0	0	0	0	0	0	0	0	0	0	0	0	0	0	0	0	1	348	NA	#VALUE!	#VALUE!	NA	NA	348	NA	#VALUE!	#VALUE!	NA	NA	348	NA	#VALUE!
1700056E22Rik	8	4	6	3	14	12	14	14	24	9	14	6	8	17	9	8	24	12.9426	7.93498	11.4459	6.03455	11.8002	10.5277	11.4254	11.8091	19.2416	6.89978	11.8064	4.86932	6.18456	13.5985	7.30217	6.38181	3.44871	349	0.201638	1.15	1.15	0.826941	0.950424	349	-0.670875	0.628126	-1.59204	0.522933	0.761964	349	0.592123	1.50746
1700057G04Rik	1	0	0	1	0	1	0	2	3	0	0	0	0	0	0	1	3	1.61782	0	0	2.01152	0	0.877307	0	1.68701	2.4052	0	0	0	0	0	0	0.797726	3.4052	350	2.48798	5.60992	5.60992	0.554568	0.827228	350	-4.22127	0.0536129	-18.6522	0.474479	0.718939	350	1.23802	2.35874
1700057H15Rik	0	0	0	0	0	0	0	0	0	0	0	0	0	0	0	0	0	0	0	0	0	0	0	0	0	0	0	0	0	0	0	0	0	1	351	NA	#VALUE!	#VALUE!	NA	NA	351	NA	#VALUE!	#VALUE!	NA	NA	351	NA	#VALUE!
1700058G18Rik	0	0	0	0	0	0	1	1	0	0	0	1	0	0	0	0	1	0	0	0	0	0	0	0.816101	0.843506	0	0	0	0.811553	0	0	0	0	1.84351	352	-2.19992	0.217649	-4.59455	0.788589	0.939473	352	-1.93505	0.261512	-3.82392	0.813404	0.919734	352	-1.94594	0.259546
1700060C16Rik	0	0	0	0	0	0	0	0	0	0	0	0	0	0	0	0	0	0	0	0	0	0	0	0	0	0	0	0	0	0	0	0	0	1	353	NA	#VALUE!	#VALUE!	NA	NA	353	NA	#VALUE!	#VALUE!	NA	NA	353	NA	#VALUE!
1700060C20Rik	0	0	0	0	0	0	0	0	0	0	0	0	0	0	1	0	1	0	0	0	0	0	0	0	0	0	0	0	0	0	0	0.811353	0	1.81135	354	0.937139	1.91473	1.91473	0.912121	0.950424	354	1.3041	2.46929	2.46929	0.877979	0.919734	354	1.2379	2.35856
1700061F12Rik	0	0	0	0	0	0	0	0	0	0	0	0	0	0	0	0	0	0	0	0	0	0	0	0	0	0	0	0	0	0	0	0	0	1	355	NA	#VALUE!	#VALUE!	NA	NA	355	NA	#VALUE!	#VALUE!	NA	NA	355	NA	#VALUE!
1700061G19Rik	0	0	0	0	1	0	2	0	0	1	1	3	1	2	1	1	3	0	0	0	0	0.84287	0	1.6322	0	0	0.766643	0.843315	2.43466	0.77307	1.59982	0.811353	0.797726	3.43466	356	-3.80508	0.0715415	-13.9779	0.459265	0.7555	356	-1.85017	0.27736	-3.60543	0.725933	0.904727	356	-4.26544	0.0519967
1700061I17Rik	0	0	1	0	1	0	0	0	0	0	1	0	0	0	0	0	1	0	0	1.90764	0	0.84287	0	0	0	0	0	0.843315	0	0	0	0	0	2.90764	357	-2.23897	0.211838	-4.72059	0.784839	0.939473	357	1.3041	2.46929	2.46929	0.877979	0.919734	357	2.77177	6.82945
1700063A18Rik	0	0	0	0	0	0	0	0	0	0	0	0	0	0	0	0	0	0	0	0	0	0	0	0	0	0	0	0	0	0	0	0	0	1	358	NA	#VALUE!	#VALUE!	NA	NA	358	NA	#VALUE!	#VALUE!	NA	NA	358	NA	#VALUE!
1700063D05Rik	3	2	0	1	3	2	1	1	1	0	0	1	1	2	0	2	3	4.85346	3.96749	0	2.01152	2.52861	1.75461	0.816101	0.843506	0.801733	0	0	0.811553	0.77307	1.59982	0	1.59545	5.85346	359	1.51642	2.86079	2.86079	0.443624	0.745696	359	2.87546	7.3384	7.3384	0.196221	0.410923	359	-2.92912	0.131294
1700063O14Rik	0	0	0	0	0	0	0	0	0	0	0	0	0	0	0	0	0	0	0	0	0	0	0	0	0	0	0	0	0	0	0	0	0	1	360	NA	#VALUE!	#VALUE!	NA	NA	360	NA	#VALUE!	#VALUE!	NA	NA	360	NA	#VALUE!
1700064J06Rik	0	0	0	0	0	0	0	0	0	0	0	0	0	0	0	0	0	0	0	0	0	0	0	0	0	0	0	0	0	0	0	0	0	1	361	NA	#VALUE!	#VALUE!	NA	NA	361	NA	#VALUE!	#VALUE!	NA	NA	361	NA	#VALUE!
1700064M15Rik	2	3	2	2	0	0	1	1	1	0	1	1	1	5	2	3	5	3.23564	5.95123	3.81529	4.02303	0	0	0.816101	0.843506	0.801733	0	0.843315	0.811553	0.77307	3.99956	1.62271	2.39318	6.95123	362	3.53224	11.5694	11.5694	0.121389	0.354632	362	3.4632	11.0287	11.0287	0.0752585	0.203934	362	2.23806	4.71764
1700065D16Rik	1	0	0	0	0	0	0	1	1	2	1	0	1	3	2	0	3	1.61782	0	0	0	0	0	0	0.843506	0.801733	1.53329	0.843315	0	0.77307	2.39974	1.62271	0	3.39974	363	5.70136	52.0331	52.0331	0.143391	0.397091	363	-3.86337	0.0687084	-14.5543	0.461295	0.706996	363	-2.94038	0.130274
1700065I16Rik	0	0	0	0	0	0	0	0	0	0	0	0	0	0	0	0	0	0	0	0	0	0	0	0	0	0	0	0	0	0	0	0	0	1	364	NA	#VALUE!	#VALUE!	NA	NA	364	NA	#VALUE!	#VALUE!	NA	NA	364	NA	#VALUE!
1700065I17Rik	0	0	0	0	0	0	0	0	0	0	0	0	0	0	0	0	0	0	0	0	0	0	0	0	0	0	0	0	0	0	0	0	0	1	365	NA	#VALUE!	#VALUE!	NA	NA	365	NA	#VALUE!	#VALUE!	NA	NA	365	NA	#VALUE!
1700065J11Rik	0	0	0	0	0	0	0	0	0	0	0	0	0	0	0	0	0	0	0	0	0	0	0	0	0	0	0	0	0	0	0	0	0	1	366	NA	#VALUE!	#VALUE!	NA	NA	366	NA	#VALUE!	#VALUE!	NA	NA	366	NA	#VALUE!
1700065J18Rik	0	0	2	0	1	0	0	0	1	0	0	0	0	0	0	1	2	0	0	3.81529	0	0.84287	0	0	0	0.801733	0	0	0	0	0	0	0.797726	4.81529	367	-2.23877	0.211867	-4.71994	0.783186	0.939473	367	-1.8732	0.272967	-3.66345	0.817964	0.919734	367	7.00234	128.208
1700065O20Rik	0	0	0	0	0	0	0	0	0	0	0	0	0	0	0	0	0	0	0	0	0	0	0	0	0	0	0	0	0	0	0	0	0	1	368	NA	#VALUE!	#VALUE!	NA	NA	368	NA	#VALUE!	#VALUE!	NA	NA	368	NA	#VALUE!
1700066B17Rik	0	0	0	0	0	0	0	0	0	0	0	0	0	0	0	0	0	0	0	0	0	0	0	0	0	0	0	0	0	0	0	0	0	1	369	NA	#VALUE!	#VALUE!	NA	NA	369	NA	#VALUE!	#VALUE!	NA	NA	369	NA	#VALUE!
1700066B19Rik	0	1	0	0	0	0	0	0	3	0	0	1	0	0	0	0	3	0	1.98374	0	0	0	0	0	0	2.4052	0	0	0.811553	0	0	0	0	3.4052	370	0.937654	1.91541	1.91541	0.912072	0.950424	370	1.30667	2.4737	2.4737	0.849121	0.919734	370	-1.94594	0.259546
1700066J24Rik	167	149	181	166	50	54	97	56	110	84	65	64	87	69	61	89	181	270.176	295.578	345.284	333.912	42.1435	47.3746	79.1618	47.2363	88.1906	64.398	54.8155	51.9394	67.2571	55.1939	49.4925	70.9976	8.02632	371	2.26273	4.79899	4.79899	2.46364e-07	4.23724e-06	371	2.14869	4.43425	4.43425	9.23281e-07	1.03255e-05	371	2.57268	5.94914
1700066M21Rik	126	59	69	80	326	390	420	270	237	326	397	335	249	371	361	272	420	203.845	117.041	131.627	160.921	274.776	342.15	342.762	227.747	190.011	249.925	334.796	271.87	192.495	296.767	292.898	216.982	2.91223	372	-0.650112	0.637231	-1.56929	0.066501	0.232316	372	-0.927359	0.52582	-1.90179	0.0148575	0.0568606	372	-1.01625	0.494401
1700066N21Rik	0	0	0	0	0	0	0	0	0	0	0	0	0	0	0	0	0	0	0	0	0	0	0	0	0	0	0	0	0	0	0	0	0	1	373	NA	#VALUE!	#VALUE!	NA	NA	373	NA	#VALUE!	#VALUE!	NA	NA	373	NA	#VALUE!
1700066O22Rik	0	0	0	0	0	0	0	0	0	0	0	0	0	0	0	0	0	0	0	0	0	0	0	0	0	0	0	0	0	0	0	0	0	1	374	NA	#VALUE!	#VALUE!	NA	NA	374	NA	#VALUE!	#VALUE!	NA	NA	374	NA	#VALUE!
1700067G17Rik	0	0	0	0	0	0	0	0	0	0	0	0	0	0	0	0	0	0	0	0	0	0	0	0	0	0	0	0	0	0	0	0	0	1	375	NA	#VALUE!	#VALUE!	NA	NA	375	NA	#VALUE!	#VALUE!	NA	NA	375	NA	#VALUE!
1700067K01Rik	0	0	0	0	1	2	0	0	0	2	1	2	3	3	1	0	3	0	0	0	0	0.84287	1.75461	0	0	0	1.53329	0.843315	1.62311	2.31921	2.39974	0.811353	0	3.39974	376	-3.85205	0.0692497	-14.4405	0.469016	0.762779	376	-2.83382	0.14026	-7.12962	0.596829	0.820264	376	-4.50987	0.043893
1700067P10Rik	0	0	0	0	0	0	0	0	0	0	0	0	0	0	0	0	0	0	0	0	0	0	0	0	0	0	0	0	0	0	0	0	0	1	377	NA	#VALUE!	#VALUE!	NA	NA	377	NA	#VALUE!	#VALUE!	NA	NA	377	NA	#VALUE!
1700069L16Rik	0	0	0	0	0	0	0	0	0	0	0	0	0	0	0	0	0	0	0	0	0	0	0	0	0	0	0	0	0	0	0	0	0	1	378	NA	#VALUE!	#VALUE!	NA	NA	378	NA	#VALUE!	#VALUE!	NA	NA	378	NA	#VALUE!
1700069P05Rik	0	0	0	0	0	0	0	0	0	0	0	0	0	0	0	0	0	0	0	0	0	0	0	0	0	0	0	0	0	0	0	0	0	1	379	NA	#VALUE!	#VALUE!	NA	NA	379	NA	#VALUE!	#VALUE!	NA	NA	379	NA	#VALUE!
1700071K01Rik	0	0	0	0	0	0	0	1	0	0	0	0	0	0	0	0	1	0	0	0	0	0	0	0	0.843506	0	0	0	0	0	0	0	0	1.84351	380	0.937142	1.91473	1.91473	0.91212	0.950424	380	-1.93505	0.261512	-3.82392	0.813404	0.919734	380	1.2379	2.35856
1700071M16Rik	1	0	0	0	24	39	9	37	6	23	55	39	17	26	14	18	55	1.61782	0	0	0	20.2289	34.215	7.34491	31.2097	4.8104	17.6328	46.3823	31.6506	13.1422	20.7977	11.3589	14.3591	47.3823	381	-3.66792	0.0786769	-12.7102	0.0373759	0.152063	381	-7.93482	0.00408678	-244.692	0.0895203	0.232993	381	-8.75675	0.00231183
1700072B07Rik	0	0	0	0	0	0	0	0	0	0	0	0	0	0	0	0	0	0	0	0	0	0	0	0	0	0	0	0	0	0	0	0	0	1	382	NA	#VALUE!	#VALUE!	NA	NA	382	NA	#VALUE!	#VALUE!	NA	NA	382	NA	#VALUE!
1700072O05Rik	0	0	0	0	0	0	0	0	0	0	0	0	0	0	0	0	0	0	0	0	0	0	0	0	0	0	0	0	0	0	0	0	0	1	383	NA	#VALUE!	#VALUE!	NA	NA	383	NA	#VALUE!	#VALUE!	NA	NA	383	NA	#VALUE!
1700073E17Rik	0	0	0	0	0	1	0	0	0	0	1	1	0	0	1	0	1	0	0	0	0	0	0.877307	0	0	0	0	0.843315	0.811553	0	0	0.811353	0	1.87731	384	-2.28773	0.204797	-4.88289	0.780161	0.939473	384	1.3041	2.46929	2.46929	0.877979	0.919734	384	-2.97179	0.127468
1700074H08Rik	0	0	0	0	0	0	0	0	0	0	0	0	0	1	0	0	1	0	0	0	0	0	0	0	0	0	0	0	0	0	0.799912	0	0	1.79991	385	0.937138	1.91473	1.91473	0.912121	0.950424	385	1.3041	2.46929	2.46929	0.877979	0.919734	385	1.2379	2.35856
1700074P13Rik	0	0	0	0	0	0	0	0	0	0	0	0	0	0	0	0	0	0	0	0	0	0	0	0	0	0	0	0	0	0	0	0	0	1	386	NA	#VALUE!	#VALUE!	NA	NA	386	NA	#VALUE!	#VALUE!	NA	NA	386	NA	#VALUE!
1700080E11Rik	0	0	0	0	0	0	0	0	0	0	0	0	0	0	0	0	0	0	0	0	0	0	0	0	0	0	0	0	0	0	0	0	0	1	387	NA	#VALUE!	#VALUE!	NA	NA	387	NA	#VALUE!	#VALUE!	NA	NA	387	NA	#VALUE!
1700080N15Rik	0	0	0	0	0	0	0	0	0	0	0	0	0	0	0	0	0	0	0	0	0	0	0	0	0	0	0	0	0	0	0	0	0	1	388	NA	#VALUE!	#VALUE!	NA	NA	388	NA	#VALUE!	#VALUE!	NA	NA	388	NA	#VALUE!
1700080O16Rik	0	0	0	0	0	0	0	0	1	0	0	0	0	0	0	0	1	0	0	0	0	0	0	0	0	0.801733	0	0	0	0	0	0	0	1.80173	389	0.937139	1.91473	1.91473	0.912121	0.950424	389	-1.87319	0.272969	-3.66342	0.819379	0.919734	389	1.2379	2.35856
1700081H04Rik	0	0	0	0	0	0	0	0	0	0	0	0	0	0	0	0	0	0	0	0	0	0	0	0	0	0	0	0	0	0	0	0	0	1	390	NA	#VALUE!	#VALUE!	NA	NA	390	NA	#VALUE!	#VALUE!	NA	NA	390	NA	#VALUE!
1700081H22Rik	0	0	0	0	0	0	0	0	0	0	0	0	0	0	0	0	0	0	0	0	0	0	0	0	0	0	0	0	0	0	0	0	0	1	391	NA	#VALUE!	#VALUE!	NA	NA	391	NA	#VALUE!	#VALUE!	NA	NA	391	NA	#VALUE!
1700084C01Rik	121	102	75	85	130	226	186	140	207	247	177	214	243	226	144	84	247	195.756	202.342	143.073	170.979	109.573	198.271	151.795	118.091	165.959	189.361	149.267	173.672	187.856	180.78	116.835	67.009	2.98993	392	0.353878	1.27799	1.27799	0.483319	0.773482	392	0.35807	1.28171	1.28171	0.480645	0.725611	392	-0.251279	0.840152
1700084E18Rik	1	2	0	3	3	2	1	1	5	3	0	0	3	2	4	0	5	1.61782	3.96749	0	6.03455	2.52861	1.75461	0.816101	0.843506	4.00866	2.29993	0	0	2.31921	1.59982	3.24541	0	7.03455	393	-0.068631	0.953542	-1.04872	0.976684	0.987002	393	0.731288	1.66012	1.66012	0.726217	0.904727	393	-3.49229	0.0888617
1700084F23Rik	0	0	0	0	0	0	0	1	0	0	0	0	0	0	0	0	1	0	0	0	0	0	0	0	0.843506	0	0	0	0	0	0	0	0	1.84351	394	0.937142	1.91473	1.91473	0.91212	0.950424	394	-1.93505	0.261512	-3.82392	0.813404	0.919734	394	1.2379	2.35856
1700084J12Rik	0	0	0	0	0	2	0	0	0	0	0	0	0	0	0	0	2	0	0	0	0	0	1.75461	0	0	0	0	0	0	0	0	0	0	2.75461	395	-3.29192	0.102102	-9.79415	0.685713	0.91424	395	1.3041	2.46929	2.46929	0.877979	0.919734	395	1.2379	2.35856
1700085B03Rik	0	0	0	0	0	0	0	0	0	0	0	0	0	0	1	0	1	0	0	0	0	0	0	0	0	0	0	0	0	0	0	0.811353	0	1.81135	396	0.937139	1.91473	1.91473	0.912121	0.950424	396	1.3041	2.46929	2.46929	0.877979	0.919734	396	1.2379	2.35856
1700085C21Rik	0	0	0	0	0	0	0	0	0	0	0	0	0	0	0	0	0	0	0	0	0	0	0	0	0	0	0	0	0	0	0	0	0	1	397	NA	#VALUE!	#VALUE!	NA	NA	397	NA	#VALUE!	#VALUE!	NA	NA	397	NA	#VALUE!
1700086L19Rik	3	2	6	7	14	14	22	15	8	10	16	21	18	13	19	14	22	4.85346	3.96749	11.4459	14.0806	11.8002	12.2823	17.9542	12.6526	6.41386	7.66643	13.493	17.0426	13.9153	10.3989	15.4157	11.1682	3.81565	398	-1.53191	0.34582	-2.89168	0.135853	0.383782	398	-1.1615	0.447049	-2.23689	0.330212	0.581856	398	-0.372506	0.772439
1700086O06Rik	12	7	5	10	11	10	20	18	21	8	15	19	11	14	34	17	34	19.4138	13.8862	9.53822	20.1152	9.27157	8.77307	16.322	15.1831	16.8364	6.13314	12.6497	15.4195	8.50377	11.1988	27.586	13.5613	4.00749	399	0.757901	1.69103	1.69103	0.37909	0.687579	399	0.130842	1.09493	1.09493	0.88775	0.925858	399	-0.352002	0.783496
1700088E04Rik	20	23	22	15	60	70	30	55	60	78	32	80	93	84	56	32	93	32.3564	45.6261	41.9682	30.1727	50.5722	61.4115	24.483	46.3928	48.104	59.7981	26.9861	64.9242	71.8955	67.1926	45.4358	25.5272	2.86055	400	-0.489923	0.712063	-1.40437	0.50129	0.788639	400	-0.173353	0.88678	-1.12768	0.809148	0.919734	400	-0.381172	0.767814
1700091E21Rik	0	0	0	0	0	0	0	0	0	0	0	1	0	0	0	1	1	0	0	0	0	0	0	0	0	0	0	0	0.811553	0	0	0	0.797726	1.81155	401	0.937311	1.91496	1.91496	0.912105	0.950424	401	1.3041	2.46929	2.46929	0.877979	0.919734	401	-1.94594	0.259546
1700091H14Rik	0	3	3	2	1	1	3	0	3	0	0	0	0	0	0	5	5	0	5.95123	5.72293	4.02303	0.84287	0.877307	2.4483	0	2.4052	0	0	0	0	0	0	3.98863	6.95123	402	-4.54784	0.0427526	-23.3904	0.392231	0.701375	402	2.89101	7.41789	7.41789	0.319096	0.569732	402	7.58747	192.334
1700092C02Rik	0	0	0	0	0	0	0	0	0	0	0	0	0	0	0	0	0	0	0	0	0	0	0	0	0	0	0	0	0	0	0	0	0	1	403	NA	#VALUE!	#VALUE!	NA	NA	403	NA	#VALUE!	#VALUE!	NA	NA	403	NA	#VALUE!
1700092C10Rik	0	0	0	0	0	0	0	0	0	0	0	0	0	0	0	0	0	0	0	0	0	0	0	0	0	0	0	0	0	0	0	0	0	1	404	NA	#VALUE!	#VALUE!	NA	NA	404	NA	#VALUE!	#VALUE!	NA	NA	404	NA	#VALUE!
1700092E19Rik	0	0	0	0	0	0	0	0	0	0	0	0	0	0	0	0	0	0	0	0	0	0	0	0	0	0	0	0	0	0	0	0	0	1	405	NA	#VALUE!	#VALUE!	NA	NA	405	NA	#VALUE!	#VALUE!	NA	NA	405	NA	#VALUE!
1700092K14Rik	0	0	0	0	0	0	0	0	0	0	0	0	0	0	0	0	0	0	0	0	0	0	0	0	0	0	0	0	0	0	0	0	0	1	406	NA	#VALUE!	#VALUE!	NA	NA	406	NA	#VALUE!	#VALUE!	NA	NA	406	NA	#VALUE!
1700092M07Rik	0	0	1	0	0	1	0	1	0	0	0	1	0	0	1	1	1	0	0	1.90764	0	0	0.877307	0	0.843506	0	0	0	0.811553	0	0	0.811353	0.797726	2.90764	407	-2.27983	0.205921	-4.85622	0.724831	0.929522	407	-1.92483	0.263371	-3.79693	0.766322	0.919734	407	2.81931	7.05823
1700093K21Rik	0	0	0	0	0	0	0	1	2	2	0	1	1	0	1	0	2	0	0	0	0	0	0	0	0.843506	1.60347	1.53329	0	0.811553	0.77307	0	0.811353	0	2.60347	408	0.93733	1.91498	1.91498	0.881258	0.950424	408	-4.18584	0.0549459	-18.1997	0.465337	0.711165	408	-2.91981	0.132145
1700094D03Rik	27	17	18	14	105	157	57	86	152	122	111	142	113	120	108	96	157	43.6811	33.7237	34.3376	28.1612	88.5014	137.737	46.5177	72.5415	121.863	93.5304	93.608	115.241	87.357	95.9894	87.6261	76.5817	4.75759	409	-1.0559	0.480999	-2.07901	0.0653298	0.229544	409	-1.50943	0.35125	-2.84697	0.0134476	0.052413	409	-1.52363	0.347809
1700094J05Rik	0	0	0	0	0	0	0	0	0	0	0	0	0	0	0	0	0	0	0	0	0	0	0	0	0	0	0	0	0	0	0	0	0	1	410	NA	#VALUE!	#VALUE!	NA	NA	410	NA	#VALUE!	#VALUE!	NA	NA	410	NA	#VALUE!
1700094M24Rik	0	0	0	0	0	0	0	0	0	0	0	0	0	0	0	0	0	0	0	0	0	0	0	0	0	0	0	0	0	0	0	0	0	1	411	NA	#VALUE!	#VALUE!	NA	NA	411	NA	#VALUE!	#VALUE!	NA	NA	411	NA	#VALUE!
1700095A21Rik	0	0	0	0	0	0	0	0	0	0	0	0	0	0	0	0	0	0	0	0	0	0	0	0	0	0	0	0	0	0	0	0	0	1	412	NA	#VALUE!	#VALUE!	NA	NA	412	NA	#VALUE!	#VALUE!	NA	NA	412	NA	#VALUE!
1700095B10Rik	0	0	0	0	0	0	0	0	0	0	0	0	0	0	0	0	0	0	0	0	0	0	0	0	0	0	0	0	0	0	0	0	0	1	413	NA	#VALUE!	#VALUE!	NA	NA	413	NA	#VALUE!	#VALUE!	NA	NA	413	NA	#VALUE!
1700095B22Rik	6	9	4	6	4	9	3	3	6	4	8	5	4	4	2	4	9	9.70691	17.8537	7.63057	12.0691	3.37148	7.89576	2.4483	2.53052	4.8104	3.06657	6.74652	4.05777	3.09228	3.19965	1.62271	3.19091	7.18865	414	1.09476	2.13578	2.13578	0.326938	0.640177	414	2.36169	5.13971	5.13971	0.0285277	0.0954115	414	0.726378	1.65448
1700096J18Rik	0	0	2	2	0	0	0	0	0	0	0	0	0	2	1	0	2	0	0	3.81529	4.02303	0	0	0	0	0	0	0	0	0	1.59982	0.811353	0	5.02303	415	0.937528	1.91524	1.91524	0.891123	0.950424	415	1.30411	2.46931	2.46931	0.849022	0.919734	415	7.00245	128.218
1700096K18Rik	14	20	8	21	23	31	28	25	28	37	24	33	27	36	35	21	37	22.6495	39.6749	15.2611	42.2418	19.386	27.1965	22.8508	21.0877	22.4485	28.3658	20.2396	26.7812	20.8729	28.7968	28.3973	16.7523	2.65921	416	-0.0299327	0.979466	-1.02096	0.960312	0.977704	416	0.724885	1.65277	1.65277	0.196577	0.411532	416	-0.568507	0.674314
1700097N02Rik	0	0	0	0	0	0	0	0	0	0	0	0	0	0	0	0	0	0	0	0	0	0	0	0	0	0	0	0	0	0	0	0	0	1	417	NA	#VALUE!	#VALUE!	NA	NA	417	NA	#VALUE!	#VALUE!	NA	NA	417	NA	#VALUE!
1700100L14Rik	0	0	0	0	0	0	0	0	0	0	0	0	0	0	0	0	0	0	0	0	0	0	0	0	0	0	0	0	0	0	0	0	0	1	418	NA	#VALUE!	#VALUE!	NA	NA	418	NA	#VALUE!	#VALUE!	NA	NA	418	NA	#VALUE!
1700101E01Rik	5	1	1	1	8	12	4	14	6	7	16	15	9	14	8	13	16	8.08909	1.98374	1.90764	2.01152	6.74296	10.5277	3.2644	11.8091	4.8104	5.3665	13.493	12.1733	6.95763	11.1988	6.49082	10.3704	4.98446	419	0.247341	1.18702	1.18702	0.817635	0.950424	419	-1.87865	0.271938	-3.6773	0.262077	0.501392	419	-2.508	0.1758
1700101I11Rik	3	0	1	1	2	2	3	3	9	3	2	3	5	3	1	4	9	4.85346	0	1.90764	2.01152	1.68574	1.75461	2.4483	2.53052	7.2156	2.29993	1.68663	2.43466	3.86535	2.39974	0.811353	3.19091	8.2156	420	1.30323	2.46781	2.46781	0.392113	0.701232	420	-5.78179	0.0181763	-55.0166	0.220595	0.445329	420	-0.48752	0.71325
1700101O22Rik	0	0	0	0	0	1	0	0	0	0	0	0	0	0	0	0	1	0	0	0	0	0	0.877307	0	0	0	0	0	0	0	0	0	0	1.87731	421	-2.28813	0.20474	-4.88424	0.780123	0.939473	421	1.3041	2.46929	2.46929	0.877979	0.919734	421	1.2379	2.35856
1700102H20Rik	0	1	0	1	6	3	0	0	2	1	5	4	1	2	0	4	6	0	1.98374	0	2.01152	5.05722	2.63192	0	0	1.60347	0.766643	4.21658	3.24621	0.77307	1.59982	0	3.19091	6.05722	422	-5.42458	0.023283	-42.9497	0.276961	0.585147	422	1.31821	2.49357	2.49357	0.609076	0.829176	422	-5.28512	0.025646
1700102P08Rik	3	1	1	3	9	9	6	3	9	4	6	12	2	10	10	8	12	4.85346	1.98374	1.90764	6.03455	7.58583	7.89576	4.89661	2.53052	7.2156	3.06657	5.05989	9.73864	1.54614	7.99912	8.11353	6.38181	4.21761	423	-0.482856	0.71556	-1.39751	0.706618	0.91963	423	-1.1078	0.464	-2.15517	0.527699	0.765062	423	-1.50904	0.351345
1700104A03Rik	0	0	0	0	0	0	0	0	0	0	0	0	0	0	0	0	0	0	0	0	0	0	0	0	0	0	0	0	0	0	0	0	0	1	424	NA	#VALUE!	#VALUE!	NA	NA	424	NA	#VALUE!	#VALUE!	NA	NA	424	NA	#VALUE!
1700105P06Rik	0	0	2	1	0	0	3	2	2	0	4	0	0	1	2	0	4	0	0	3.81529	2.01152	0	0	2.4483	1.68701	1.60347	0	3.37326	0	0	0.799912	1.62271	0	4.81529	425	-3.78794	0.0723965	-13.8128	0.497122	0.785098	425	-3.90366	0.066816	-14.9665	0.482724	0.727545	425	1.77309	3.41785
1700106J16Rik	0	0	0	0	0	0	0	0	1	0	0	0	0	1	0	1	1	0	0	0	0	0	0	0	0	0.801733	0	0	0	0	0.799912	0	0.797726	1.80173	426	0.937364	1.91503	1.91503	0.9121	0.950424	426	-1.87319	0.272969	-3.66342	0.819379	0.919734	426	1.2379	2.35856
1700108F19Rik	0	0	1	1	1	0	0	0	0	0	0	0	0	0	0	0	1	0	0	1.90764	2.01152	0.84287	0	0	0	0	0	0	0	0	0	0	0	3.01152	427	-2.23888	0.21185	-4.72031	0.784846	0.939473	427	1.3041	2.46929	2.46929	0.877979	0.919734	427	6.00236	64.1049
1700108J01Rik	0	0	0	0	0	1	0	0	0	0	0	0	0	0	0	0	1	0	0	0	0	0	0.877307	0	0	0	0	0	0	0	0	0	0	1.87731	428	-2.28813	0.20474	-4.88424	0.780123	0.939473	428	1.3041	2.46929	2.46929	0.877979	0.919734	428	1.2379	2.35856
1700109F18Rik	0	0	0	0	1	0	2	1	0	3	2	1	0	2	4	0	4	0	0	0	0	0.84287	0	1.6322	0.843506	0	2.29993	1.68663	0.811553	0	1.59982	3.24541	0	4.24541	429	-3.80206	0.0716911	-13.9487	0.478935	0.770922	429	-3.85053	0.0693227	-14.4253	0.472067	0.717291	429	-3.55727	0.0849485
1700109G14Rik	0	0	0	0	0	0	1	0	0	0	0	0	0	0	0	1	1	0	0	0	0	0	0	0.816101	0	0	0	0	0	0	0	0	0.797726	1.8161	430	-2.20009	0.217623	-4.59509	0.788573	0.939473	430	1.3041	2.46929	2.46929	0.877979	0.919734	430	1.2379	2.35856
1700109G15Rik	0	0	0	0	0	0	0	0	0	0	0	0	0	0	0	0	0	0	0	0	0	0	0	0	0	0	0	0	0	0	0	0	0	1	431	NA	#VALUE!	#VALUE!	NA	NA	431	NA	#VALUE!	#VALUE!	NA	NA	431	NA	#VALUE!
1700109H08Rik	0	0	0	0	1	0	2	0	1	1	1	1	2	1	3	2	3	0	0	0	0	0.84287	0	1.6322	0	0.801733	0.766643	0.843315	0.811553	1.54614	0.799912	2.43406	1.59545	3.43406	432	-3.80715	0.0714385	-13.998	0.449225	0.750189	432	-2.85869	0.137864	-7.25355	0.572603	0.80373	432	-3.93147	0.0655403
1700109I08Rik	0	0	0	0	0	0	0	0	0	0	0	0	0	0	0	0	0	0	0	0	0	0	0	0	0	0	0	0	0	0	0	0	0	1	433	NA	#VALUE!	#VALUE!	NA	NA	433	NA	#VALUE!	#VALUE!	NA	NA	433	NA	#VALUE!
1700110C19Rik	0	0	3	0	0	2	4	2	1	4	3	1	3	1	0	1	4	0	0	5.72293	0	0	1.75461	3.2644	1.68701	0.801733	3.06657	2.52995	0.811553	2.31921	0.799912	0	0.797726	6.72293	434	-4.81684	0.0354801	-28.1848	0.325576	0.638906	434	-4.67008	0.0392794	-25.4587	0.340113	0.593637	434	1.60103	3.03359
1700110I01Rik	0	0	1	0	0	0	0	0	0	0	0	0	0	0	0	0	1	0	0	1.90764	0	0	0	0	0	0	0	0	0	0	0	0	0	2.90764	435	0.937224	1.91484	1.91484	0.912113	0.950424	435	1.3041	2.46929	2.46929	0.877979	0.919734	435	6.00236	64.1049
1700110K17Rik	0	0	0	0	0	0	0	1	0	0	0	0	0	0	0	0	1	0	0	0	0	0	0	0	0.843506	0	0	0	0	0	0	0	0	1.84351	436	0.937142	1.91473	1.91473	0.91212	0.950424	436	-1.93505	0.261512	-3.82392	0.813404	0.919734	436	1.2379	2.35856
1700110M21Rik	0	0	0	0	0	0	0	0	0	0	0	0	0	0	0	0	0	0	0	0	0	0	0	0	0	0	0	0	0	0	0	0	0	1	437	NA	#VALUE!	#VALUE!	NA	NA	437	NA	#VALUE!	#VALUE!	NA	NA	437	NA	#VALUE!
1700111N16Rik	0	0	0	0	0	0	1	0	0	0	0	0	0	0	0	0	1	0	0	0	0	0	0	0.816101	0	0	0	0	0	0	0	0	0	1.8161	438	-2.20027	0.217598	-4.59564	0.788557	0.939473	438	1.3041	2.46929	2.46929	0.877979	0.919734	438	1.2379	2.35856
1700112E06Rik	0	5	3	1	2	2	0	2	12	1	3	3	2	2	5	4	12	0	9.91872	5.72293	2.01152	1.68574	1.75461	0	1.68701	9.62079	0.766643	2.52995	2.43466	1.54614	1.59982	4.05676	3.19091	10.9187	439	-4.25392	0.0524134	-19.0791	0.377983	0.68692	439	1.30184	2.46543	2.46543	0.411714	0.660575	439	1.40226	2.64316
1700112H15Rik	0	0	0	2	0	0	0	0	0	0	0	0	0	0	0	0	2	0	0	0	4.02303	0	0	0	0	0	0	0	0	0	0	0	0	5.02303	440	0.937279	1.91491	1.91491	0.912108	0.950424	440	1.3041	2.46929	2.46929	0.877979	0.919734	440	1.2379	2.35856
1700112J05Rik	1	2	1	0	0	0	0	0	0	0	0	0	0	0	0	0	2	1.61782	3.96749	1.90764	0	0	0	0	0	0	0	0	0	0	0	0	0	4.96749	441	5.70051	52.0026	52.0026	0.435339	0.738043	441	7.0686	134.234	134.234	0.328721	0.580308	441	6.00245	64.1086
1700113A16Rik	54	27	27	15	52	52	69	63	147	58	78	60	51	63	67	54	147	87.3622	53.5611	51.5064	30.1727	43.8292	45.62	56.311	53.1409	117.855	44.4653	65.7786	48.6932	39.4266	50.3944	54.3606	43.0772	3.81278	442	0.845888	1.79737	1.79737	0.132751	0.378059	442	-0.423042	0.74585	-1.34075	0.475097	0.719716	442	0.00731066	1.00508
1700113H08Rik	0	0	0	0	0	0	0	0	3	0	1	0	0	0	0	0	3	0	0	0	0	0	0	0	0	2.4052	0	0.843315	0	0	0	0	0	3.4052	443	0.937399	1.91507	1.91507	0.912096	0.950424	443	-3.45779	0.0910126	-10.9875	0.67016	0.873485	443	-1.99269	0.25127
1700119H24Rik	0	0	0	0	0	0	0	0	0	0	0	0	0	0	0	0	0	0	0	0	0	0	0	0	0	0	0	0	0	0	0	0	0	1	444	NA	#VALUE!	#VALUE!	NA	NA	444	NA	#VALUE!	#VALUE!	NA	NA	444	NA	#VALUE!
1700120C14Rik	1	0	0	2	1	0	1	1	0	0	0	0	1	0	1	1	2	1.61782	0	0	4.02303	0.84287	0	0.816101	0.843506	0	0	0	0	0.77307	0	0.811353	0.797726	5.02303	445	1.53921	2.90636	2.90636	0.640739	0.888397	445	-1.90931	0.26622	-3.75629	0.729936	0.905759	445	-1.91017	0.266062
1700120E14Rik	0	0	0	0	0	0	0	0	0	0	0	0	0	0	0	0	0	0	0	0	0	0	0	0	0	0	0	0	0	0	0	0	0	1	446	NA	#VALUE!	#VALUE!	NA	NA	446	NA	#VALUE!	#VALUE!	NA	NA	446	NA	#VALUE!
1700120G07Rik	0	0	0	0	0	0	0	0	0	0	0	0	0	0	0	0	0	0	0	0	0	0	0	0	0	0	0	0	0	0	0	0	0	1	447	NA	#VALUE!	#VALUE!	NA	NA	447	NA	#VALUE!	#VALUE!	NA	NA	447	NA	#VALUE!
1700120K04Rik	9	3	2	7	6	12	5	4	7	1	11	6	5	7	2	5	12	14.5604	5.95123	3.81529	14.0806	5.05722	10.5277	4.0805	3.37402	5.61213	0.766643	9.27647	4.86932	3.86535	5.59938	1.62271	3.98863	8.80788	448	1.15606	2.22848	2.22848	0.310642	0.622167	448	0.879502	1.83974	1.83974	0.517337	0.757327	448	-0.648951	0.637744
1700121L16Rik	0	0	0	0	0	0	0	0	0	0	0	0	0	0	0	0	0	0	0	0	0	0	0	0	0	0	0	0	0	0	0	0	0	1	449	NA	#VALUE!	#VALUE!	NA	NA	449	NA	#VALUE!	#VALUE!	NA	NA	449	NA	#VALUE!
1700121N20Rik	0	0	0	0	1	0	0	0	0	0	0	0	0	0	0	0	1	0	0	0	0	0.84287	0	0	0	0	0	0	0	0	0	0	0	1.84287	450	-2.2394	0.211775	-4.722	0.784798	0.939473	450	1.3041	2.46929	2.46929	0.877979	0.919734	450	1.2379	2.35856
1700122O11Rik	0	0	0	0	0	0	0	0	0	0	0	0	0	0	0	0	0	0	0	0	0	0	0	0	0	0	0	0	0	0	0	0	0	1	451	NA	#VALUE!	#VALUE!	NA	NA	451	NA	#VALUE!	#VALUE!	NA	NA	451	NA	#VALUE!
1700123I01Rik	0	0	0	1	0	0	0	0	2	1	0	0	0	0	0	0	2	0	0	0	2.01152	0	0	0	0	1.60347	0.766643	0	0	0	0	0	0	3.01152	452	0.937481	1.91518	1.91518	0.912089	0.950424	452	-3.43781	0.0922818	-10.8364	0.671977	0.874289	452	1.2379	2.35856
1700123K08Rik	0	0	0	0	0	1	0	0	1	0	0	0	2	0	0	0	2	0	0	0	0	0	0.877307	0	0	0.801733	0	0	0	1.54614	0	0	0	2.54614	453	-2.28774	0.204796	-4.88291	0.78016	0.939473	453	-1.87319	0.272969	-3.66342	0.819379	0.919734	453	-2.88226	0.135629
1700123L14Rik	0	0	0	0	0	0	0	0	0	0	0	0	0	0	0	0	0	0	0	0	0	0	0	0	0	0	0	0	0	0	0	0	0	1	454	NA	#VALUE!	#VALUE!	NA	NA	454	NA	#VALUE!	#VALUE!	NA	NA	454	NA	#VALUE!
1700123M08Rik	10	3	18	15	14	21	4	19	25	18	10	22	14	13	16	10	25	16.1782	5.95123	34.3376	30.1727	11.8002	18.4234	3.2644	16.0266	20.0433	13.7996	8.43315	17.8542	10.823	10.3989	12.9816	7.97726	8.28664	455	0.542082	1.45607	1.45607	0.54202	0.818004	455	-1.48138	0.358145	-2.79216	0.186362	0.397662	455	1.47215	2.77436
1700123O12Rik	0	0	0	0	0	0	0	0	0	0	0	0	0	0	0	0	0	0	0	0	0	0	0	0	0	0	0	0	0	0	0	0	0	1	456	NA	#VALUE!	#VALUE!	NA	NA	456	NA	#VALUE!	#VALUE!	NA	NA	456	NA	#VALUE!
1700123O20Rik	118	77	69	82	352	311	313	323	414	310	330	351	320	346	305	298	414	190.903	152.748	131.627	164.944	296.69	272.842	255.44	272.452	331.917	237.659	278.294	284.855	247.383	276.769	247.463	237.722	2.51017	457	-0.526413	0.694279	-1.44034	0.048127	0.183329	457	-0.877413	0.544343	-1.83708	0.00194659	0.0103531	457	-1.0371	0.487307
1700123O21Rik	0	0	0	0	0	0	0	0	0	0	1	0	0	0	0	0	1	0	0	0	0	0	0	0	0	0	0	0.843315	0	0	0	0	0	1.84332	458	0.937141	1.91473	1.91473	0.91212	0.950424	458	1.3041	2.46929	2.46929	0.877979	0.919734	458	-1.99269	0.25127
1700125G02Rik	0	0	0	0	0	0	0	1	0	0	0	0	0	0	0	0	1	0	0	0	0	0	0	0	0.843506	0	0	0	0	0	0	0	0	1.84351	459	0.937142	1.91473	1.91473	0.91212	0.950424	459	-1.93505	0.261512	-3.82392	0.813404	0.919734	459	1.2379	2.35856
1700125G22Rik	1	0	0	1	0	0	0	0	0	0	0	0	0	0	1	1	1	1.61782	0	0	2.01152	0	0	0	0	0	0	0	0	0	0	0.811353	0.797726	3.01152	460	5.70055	52.004	52.004	0.415852	0.723202	460	1.30426	2.46957	2.46957	0.874173	0.919734	460	1.23807	2.35882
1700125H03Rik	0	0	0	0	0	1	3	0	0	0	0	0	0	0	0	0	3	0	0	0	0	0	0.877307	2.4483	0	0	0	0	0	0	0	0	0	3.4483	461	-4.21987	0.0536651	-18.6341	0.602622	0.861316	461	1.3041	2.46929	2.46929	0.877979	0.919734	461	1.2379	2.35856
1700125H20Rik	4	5	3	1	0	2	3	5	6	9	2	4	6	3	6	3	9	6.47128	9.91872	5.72293	2.01152	0	1.75461	2.4483	4.21753	4.8104	6.89978	1.68663	3.24621	4.63842	2.39974	4.86812	2.39318	10.9187	462	2.20339	4.6056	4.6056	0.115466	0.34271	462	0.898323	1.8639	1.8639	0.469551	0.71488	462	0.835184	1.78409
1700126H18Rik	0	0	0	0	0	0	0	0	0	0	0	0	0	0	0	0	0	0	0	0	0	0	0	0	0	0	0	0	0	0	0	0	0	1	463	NA	#VALUE!	#VALUE!	NA	NA	463	NA	#VALUE!	#VALUE!	NA	NA	463	NA	#VALUE!
1700128A07Rik	0	0	0	0	0	0	0	0	0	0	0	0	0	0	0	0	0	0	0	0	0	0	0	0	0	0	0	0	0	0	0	0	0	1	464	NA	#VALUE!	#VALUE!	NA	NA	464	NA	#VALUE!	#VALUE!	NA	NA	464	NA	#VALUE!
1700128F08Rik	0	0	0	0	0	0	0	0	0	0	0	0	0	0	0	0	0	0	0	0	0	0	0	0	0	0	0	0	0	0	0	0	0	1	465	NA	#VALUE!	#VALUE!	NA	NA	465	NA	#VALUE!	#VALUE!	NA	NA	465	NA	#VALUE!
1700129C05Rik	0	0	0	0	0	0	0	0	0	0	0	0	0	0	0	0	0	0	0	0	0	0	0	0	0	0	0	0	0	0	0	0	0	1	466	NA	#VALUE!	#VALUE!	NA	NA	466	NA	#VALUE!	#VALUE!	NA	NA	466	NA	#VALUE!
1810006J02Rik	0	0	0	0	0	0	0	0	1	0	0	0	1	0	0	0	1	0	0	0	0	0	0	0	0	0.801733	0	0	0	0.77307	0	0	0	1.80173	467	0.937308	1.91495	1.91495	0.912105	0.950424	467	-1.87319	0.272969	-3.66342	0.819379	0.919734	467	-1.88705	0.270359
1810007C17Rik	0	0	0	0	0	0	0	0	0	0	0	0	0	0	0	0	0	0	0	0	0	0	0	0	0	0	0	0	0	0	0	0	0	1	468	NA	#VALUE!	#VALUE!	NA	NA	468	NA	#VALUE!	#VALUE!	NA	NA	468	NA	#VALUE!
1810007D17Rik	0	0	0	0	0	0	0	0	0	0	0	0	0	0	0	0	0	0	0	0	0	0	0	0	0	0	0	0	0	0	0	0	0	1	469	NA	#VALUE!	#VALUE!	NA	NA	469	NA	#VALUE!	#VALUE!	NA	NA	469	NA	#VALUE!
1810007I06Rik	0	0	0	0	1	0	0	0	0	0	0	0	1	0	0	0	1	0	0	0	0	0.84287	0	0	0	0	0	0	0	0.77307	0	0	0	1.84287	470	-2.23923	0.211799	-4.72145	0.784814	0.939473	470	1.3041	2.46929	2.46929	0.877979	0.919734	470	-1.88705	0.270359
1810008I18Rik	0	0	0	0	0	0	0	0	0	0	0	0	0	0	0	0	0	0	0	0	0	0	0	0	0	0	0	0	0	0	0	0	0	1	471	NA	#VALUE!	#VALUE!	NA	NA	471	NA	#VALUE!	#VALUE!	NA	NA	471	NA	#VALUE!
1810009A15Rik	203	143	154	133	245	233	216	246	337	215	244	245	265	295	317	222	337	328.417	283.675	293.777	267.532	206.503	204.412	176.278	207.503	270.184	164.828	205.769	198.83	204.864	235.974	257.199	177.095	1.9865	472	0.746943	1.67823	1.67823	0.0186821	0.0903484	472	0.405909	1.32492	1.32492	0.209853	0.431129	472	0.532151	1.44608
1810009J06Rik	0	0	0	0	0	0	0	0	0	0	0	0	0	0	0	0	0	0	0	0	0	0	0	0	0	0	0	0	0	0	0	0	0	1	473	NA	#VALUE!	#VALUE!	NA	NA	473	NA	#VALUE!	#VALUE!	NA	NA	473	NA	#VALUE!
1810010D01Rik	0	0	0	0	0	0	0	0	0	0	0	0	0	0	0	0	0	0	0	0	0	0	0	0	0	0	0	0	0	0	0	0	0	1	474	NA	#VALUE!	#VALUE!	NA	NA	474	NA	#VALUE!	#VALUE!	NA	NA	474	NA	#VALUE!
1810010H24Rik	19	8	14	9	43	64	36	48	160	91	47	46	91	44	47	28	160	30.7386	15.87	26.707	18.1036	36.2434	56.1476	29.3796	40.4883	128.277	69.7645	39.6358	37.3314	70.3494	35.1961	38.1336	22.3363	7.66316	475	-0.399617	0.758059	-1.31916	0.582259	0.847483	475	-2.32546	0.19951	-5.01227	0.00452469	0.0212449	475	-0.880045	0.54335
1810011H11Rik	0	0	0	0	0	0	0	1	0	0	1	0	0	0	0	0	1	0	0	0	0	0	0	0	0.843506	0	0	0.843315	0	0	0	0	0	1.84351	476	0.937317	1.91496	1.91496	0.912104	0.950424	476	-1.93505	0.261512	-3.82392	0.813404	0.919734	476	-1.99269	0.25127
1810011O10Rik	28	39	38	22	131	97	120	93	281	173	70	126	261	162	207	213	281	45.2989	77.366	72.4905	44.2534	110.416	85.0988	97.9321	78.4461	225.287	132.629	59.0321	102.256	201.771	129.586	167.95	169.916	5.00044	477	-1.11074	0.463056	-2.15956	0.100384	0.311919	477	-0.911168	0.531754	-1.88057	0.166592	0.367251	477	-0.740548	0.598512
1810012K16Rik	0	1	0	1	1	0	1	0	1	0	0	0	2	0	0	1	2	0	1.98374	0	2.01152	0.84287	0	0.816101	0	0.801733	0	0	0	1.54614	0	0	0.797726	3.01152	478	-3.22183	0.107184	-9.32971	0.582923	0.847867	478	2.8907	7.41632	7.41632	0.47981	0.724674	478	-2.893	0.134623
1810013A23Rik	0	0	0	0	0	0	0	0	0	0	0	0	0	0	0	0	0	0	0	0	0	0	0	0	0	0	0	0	0	0	0	0	0	1	479	NA	#VALUE!	#VALUE!	NA	NA	479	NA	#VALUE!	#VALUE!	NA	NA	479	NA	#VALUE!
1810013D10Rik	142	145	151	113	263	287	171	267	510	317	232	282	332	293	286	202	510	229.73	287.643	288.054	227.301	221.675	251.787	139.553	225.216	408.884	243.026	195.649	228.858	256.659	234.374	232.047	161.141	2.91622	480	0.169572	1.12472	1.12472	0.695694	0.914752	480	-0.0236351	0.983751	-1.01652	0.956376	0.973038	480	0.342989	1.26838
1810013L24Rik	455	333	354	392	1038	863	981	1015	796	1009	884	1037	1158	1058	951	1095	1158	736.108	660.587	675.306	788.515	874.899	757.116	800.595	856.159	638.179	773.542	745.49	841.58	895.216	846.307	771.596	873.51	1.40213	481	-0.139624	0.907756	-1.10162	0.5239	0.804715	481	-0.19438	0.873949	-1.14423	0.383174	0.637299	481	-0.293318	0.816023
1810014B01Rik	24	14	13	18	29	55	33	29	54	39	47	33	46	42	40	31	55	38.8277	27.7724	24.7994	36.2073	24.4432	48.2519	26.9313	24.4617	43.2936	29.8991	39.6358	26.7812	35.5612	33.5963	32.4541	24.7295	1.93576	482	0.228238	1.1714	1.1714	0.69478	0.91424	482	-0.230068	0.852595	-1.17289	0.715937	0.904727	482	-0.454475	0.729776
1810018F18Rik	0	0	0	0	0	0	0	0	0	0	0	0	0	0	0	0	0	0	0	0	0	0	0	0	0	0	0	0	0	0	0	0	0	1	483	NA	#VALUE!	#VALUE!	NA	NA	483	NA	#VALUE!	#VALUE!	NA	NA	483	NA	#VALUE!
1810019D21Rik	1	1	2	0	2	2	1	1	0	0	1	0	0	0	1	0	2	1.61782	1.98374	3.81529	0	1.68574	1.75461	0.816101	0.843506	0	0	0.843315	0	0	0	0.811353	0	4.81529	484	0.191935	1.14229	1.14229	0.945254	0.968868	484	2.86188	7.26964	7.26964	0.351647	0.606019	484	3.79957	13.9246
1810019J16Rik	0	0	0	0	1	1	1	2	2	0	1	0	0	2	1	1	2	0	0	0	0	0.84287	0.877307	0.816101	1.68701	1.60347	0	0.843315	0	0	1.59982	0.811353	0.797726	2.68701	485	-3.82739	0.0704434	-14.1958	0.457578	0.754018	485	-3.89972	0.0669986	-14.9257	0.447636	0.694826	485	-1.96428	0.256268
1810020O05Rik	0	1	5	0	4	0	0	1	6	4	1	2	4	6	2	0	6	0	1.98374	9.53822	0	3.37148	0	0	0.843506	4.8104	3.06657	0.843315	1.62311	3.09228	4.79947	1.62271	0	10.5382	486	-4.23952	0.0529391	-18.8896	0.39695	0.705643	486	-0.554433	0.680925	-1.46859	0.820867	0.919734	486	2.35766	5.12537
1810021B22Rik	0	2	2	0	0	1	1	0	3	7	0	1	4	0	1	1	7	0	3.96749	3.81529	0	0	0.877307	0.816101	0	2.4052	5.3665	0	0.811553	3.09228	0	0.811353	0.797726	6.3665	487	-3.24298	0.105625	-9.46749	0.530019	0.809165	487	0.607796	1.52393	1.52393	0.805296	0.919734	487	1.53869	2.90531
1810022K09Rik	200	138	157	138	235	176	232	226	424	203	202	198	241	281	340	243	424	323.564	273.757	299.5	277.589	198.074	154.406	189.335	190.632	339.935	155.628	170.35	160.687	186.31	224.775	275.86	193.847	2.19383	488	0.840929	1.7912	1.7912	0.0395081	0.158411	488	0.259392	1.19697	1.19697	0.530112	0.767261	488	0.796224	1.73655
1810024B03Rik	0	0	1	0	1	1	2	0	1	0	2	1	0	1	3	2	3	0	0	1.90764	0	0.84287	0.877307	1.6322	0	0.801733	0	1.68663	0.811553	0	0.799912	2.43406	1.59545	3.43406	489	-4.23411	0.0531383	-18.8188	0.39965	0.708387	489	-1.87433	0.272753	-3.66632	0.717508	0.904727	489	1.21325	2.31859
1810026B05Rik	65	62	58	54	180	184	197	174	402	179	193	185	252	218	203	214	402	105.158	122.992	110.643	108.622	151.717	161.424	160.772	146.77	322.297	137.229	162.76	150.137	194.814	174.381	164.705	170.713	3.04542	490	-0.587086	0.665686	-1.50221	0.20257	0.488039	490	-0.716496	0.608574	-1.64319	0.120431	0.290445	490	-0.613421	0.653645
1810026J23Rik	412	240	239	327	814	802	953	815	634	811	783	875	751	812	759	833	953	666.541	476.099	455.927	657.766	686.096	703.6	777.744	687.458	508.299	621.747	660.316	710.109	580.576	649.528	615.817	664.506	1.70431	491	-0.116383	0.922498	-1.08401	0.597434	0.857926	491	-0.34744	0.785977	-1.2723	0.128692	0.304981	491	-0.512172	0.701166
1810030O07Rik	212	152	163	155	525	405	408	475	449	366	453	536	362	479	455	448	536	342.978	301.529	310.946	311.785	442.507	355.309	332.969	400.665	359.978	280.591	382.022	434.992	279.851	383.158	369.166	357.381	1.57915	492	-0.136132	0.909956	-1.09895	0.661975	0.903273	492	-0.202412	0.869096	-1.15062	0.523949	0.762335	492	-0.233272	0.850703
1810032O08Rik	24	31	24	13	70	66	75	75	95	52	80	87	61	92	70	89	95	38.8277	61.4961	45.7834	26.1497	59.0009	57.9022	61.2076	63.263	76.1646	39.8654	67.4652	70.6051	47.1573	73.5919	56.7947	70.9976	2.84219	493	-0.612861	0.653899	-1.52929	0.212224	0.502213	493	0.0429568	1.03022	1.03022	0.927233	0.952549	493	-0.429995	0.742265
1810033B17Rik	0	0	0	0	0	1	0	1	2	1	1	0	1	0	0	0	2	0	0	0	0	0	0.877307	0	0.843506	1.60347	0.766643	0.843315	0	0.77307	0	0	0	2.60347	494	-2.27552	0.206538	-4.84173	0.704518	0.919436	494	-3.87552	0.068132	-14.6774	0.509405	0.749946	494	-2.94051	0.130262
1810034E14Rik	7	3	0	2	3	4	2	0	7	1	1	3	5	5	6	1	7	11.3247	5.95123	0	4.02303	2.52861	3.50923	1.6322	0	5.61213	0.766643	0.843315	2.43466	3.86535	3.99956	4.86812	0.797726	12.3247	495	2.15098	4.4413	4.4413	0.185203	0.462547	495	1.48124	2.79189	2.79189	0.397417	0.650831	495	-5.09243	0.0293108
1810035I16Rik	0	0	2	0	0	1	1	0	0	2	0	1	2	0	0	1	2	0	0	3.81529	0	0	0.877307	0.816101	0	0	1.53329	0	0.811553	1.54614	0	0	0.797726	4.81529	496	-3.24376	0.105567	-9.47263	0.568253	0.837329	496	-2.82751	0.140876	-7.09846	0.61917	0.836846	496	2.27061	4.82528
1810037I17Rik	481	434	387	275	650	646	474	594	1145	680	627	737	822	869	589	521	1145	778.171	860.945	738.258	553.167	547.866	566.74	386.832	501.043	917.984	521.317	528.759	598.115	635.464	695.123	477.887	415.615	2.36954	497	0.636951	1.55504	1.55504	0.113758	0.339473	497	0.41261	1.33109	1.33109	0.305839	0.554473	497	0.32958	1.25665
1810041L15Rik	99	82	71	65	365	303	271	373	168	368	510	309	320	303	199	359	510	160.164	162.667	135.443	130.749	307.648	265.824	221.163	314.628	134.691	282.124	430.091	250.77	247.383	242.373	161.459	286.384	3.27207	498	-0.725688	0.604709	-1.65369	0.15624	0.418637	498	-0.583716	0.667243	-1.4987	0.258088	0.496078	498	-1.1915	0.437846
1810043G02Rik	181	108	126	108	244	236	233	229	384	282	231	303	273	260	207	212	384	292.825	214.244	240.363	217.244	205.66	207.044	190.152	193.163	307.865	216.193	194.806	245.901	211.048	207.977	167.95	169.118	1.82815	499	0.543366	1.45737	1.45737	0.0782355	0.261058	499	-0.158484	0.895966	-1.11611	0.620399	0.837987	499	0.145704	1.10627
1810043H04Rik	102	88	67	68	81	127	87	95	137	120	77	112	123	130	116	88	137	165.018	174.57	127.812	136.783	68.2725	111.418	71.0008	80.1331	109.837	91.9971	64.9353	90.8939	95.0877	103.989	94.1169	70.1999	2.66276	500	0.983178	1.97681	1.97681	0.0149561	0.0761676	500	0.892757	1.85672	1.85672	0.0281479	0.0944094	500	0.610567	1.52686
1810044D09Rik	15	19	14	5	15	14	7	9	39	16	9	9	20	12	18	24	39	24.2673	37.6912	26.707	10.0576	12.6431	12.2823	5.71271	7.59156	31.2676	12.2663	7.58984	7.30398	15.4614	9.59894	14.6043	19.1454	5.76387	501	1.25149	2.38087	2.38087	0.170582	0.44199	501	1.14382	2.20965	2.20965	0.195284	0.409704	501	1.3959	2.63152
1810046K07Rik	0	0	0	0	0	0	0	0	0	0	0	0	0	0	0	0	0	0	0	0	0	0	0	0	0	0	0	0	0	0	0	0	0	1	502	NA	#VALUE!	#VALUE!	NA	NA	502	NA	#VALUE!	#VALUE!	NA	NA	502	NA	#VALUE!
1810053B23Rik	0	0	0	1	0	0	0	0	0	0	0	0	0	0	0	1	1	0	0	0	2.01152	0	0	0	0	0	0	0	0	0	0	0	0.797726	3.01152	503	0.937396	1.91507	1.91507	0.912097	0.950424	503	1.3041	2.46929	2.46929	0.877979	0.919734	503	1.2379	2.35856
1810055G02Rik	108	65	90	72	357	268	337	325	298	303	330	299	274	343	264	304	357	174.724	128.943	171.688	144.829	300.905	235.118	275.026	274.14	238.916	232.293	278.294	242.654	211.821	274.37	214.197	242.509	2.32335	504	-0.630109	0.646128	-1.54768	0.025643	0.114848	504	-0.945688	0.519182	-1.92611	0.00188034	0.0100375	504	-0.507836	0.703277
1810058I24Rik	565	496	507	433	802	767	662	825	1194	831	680	914	899	961	763	643	1194	914.068	983.937	967.175	870.987	675.982	672.894	540.259	695.893	957.269	637.08	573.454	741.759	694.99	768.715	619.062	512.938	1.91645	505	0.537745	1.4517	1.4517	0.0844155	0.275671	505	0.36614	1.2889	1.2889	0.240771	0.473174	505	0.529345	1.44327
1810062G17Rik	0	0	2	0	1	2	2	1	7	4	5	4	4	3	8	1	8	0	0	3.81529	0	0.84287	1.75461	1.6322	0.843506	5.61213	3.06657	4.21658	3.24621	3.09228	2.39974	6.49082	0.797726	7.49082	506	-4.56433	0.0422668	-23.6592	0.340956	0.653527	506	-5.44769	0.022913	-43.6434	0.253282	0.489739	506	0.118619	1.08569
1810062O18Rik	5	1	5	2	5	5	5	7	3	6	4	5	4	5	3	4	7	8.08909	1.98374	9.53822	4.02303	4.21435	4.38653	4.0805	5.90454	2.4052	4.59986	3.37326	4.05777	3.09228	3.99956	2.43406	3.19091	3.53188	507	0.936855	1.91435	1.91435	0.40063	0.708929	507	-1.11389	0.462047	-2.16428	0.512947	0.752655	507	1.44416	2.72104
1810064F22Rik	0	0	1	0	2	0	2	0	1	2	0	0	0	1	0	1	2	0	0	1.90764	0	1.68574	0	1.6322	0	0.801733	1.53329	0	0	0	0.799912	0	0.797726	2.90764	508	-4.22044	0.053644	-18.6414	0.443199	0.745191	508	-3.42574	0.0930571	-10.7461	0.53497	0.771529	508	6.0025	64.1112
1810065E05Rik	0	0	0	0	0	0	0	0	0	0	0	0	0	0	0	0	0	0	0	0	0	0	0	0	0	0	0	0	0	0	0	0	0	1	509	NA	#VALUE!	#VALUE!	NA	NA	509	NA	#VALUE!	#VALUE!	NA	NA	509	NA	#VALUE!
2010001E11Rik	0	0	0	0	1	0	2	2	2	1	0	2	0	1	0	1	2	0	0	0	0	0.84287	0	1.6322	1.68701	1.60347	0.766643	0	1.62311	0	0.799912	0	0.797726	2.68701	510	-3.80241	0.0716736	-13.9521	0.476514	0.769459	510	-4.20897	0.0540723	-18.4938	0.428374	0.67579	510	-2.94489	0.129868
2010001M06Rik	51	75	77	47	12	26	11	13	66	38	11	19	45	16	23	15	77	82.5088	148.781	146.889	94.5413	10.1144	22.81	8.97711	10.9656	52.9144	29.1324	9.27647	15.4195	34.7882	12.7986	18.6611	11.9659	15.0124	511	2.56616	5.9223	5.9223	0.00275919	0.0194185	511	2.26119	4.79386	4.79386	0.00678972	0.029779	511	2.88508	7.38745
2010002M12Rik	0	0	0	0	0	3	0	0	1	2	4	2	1	1	5	3	5	0	0	0	0	0	2.63192	0	0	0.801733	1.53329	3.37326	1.62311	0.77307	0.799912	4.05676	2.39318	5.05676	512	-3.86111	0.0688159	-14.5315	0.450134	0.750655	512	-3.43189	0.092661	-10.792	0.502382	0.744461	512	-4.77068	0.0366339
2010003K11Rik	0	0	0	0	0	0	0	0	0	0	0	0	0	0	0	0	0	0	0	0	0	0	0	0	0	0	0	0	0	0	0	0	0	1	513	NA	#VALUE!	#VALUE!	NA	NA	513	NA	#VALUE!	#VALUE!	NA	NA	513	NA	#VALUE!
2010003O02Rik	51	42	38	48	35	32	27	37	68	39	40	22	55	33	49	30	68	82.5088	83.3173	72.4905	96.5528	29.5005	28.0738	22.0347	31.2097	54.5178	29.8991	33.7326	17.8542	42.5189	26.3971	39.7563	23.9318	5.17407	514	1.63751	3.11128	3.11128	0.00428869	0.0279876	514	1.11218	2.16172	2.16172	0.0527936	0.154701	514	1.20703	2.30862
2010005H15Rik	0	0	0	0	0	0	0	0	0	0	0	0	0	0	0	0	0	0	0	0	0	0	0	0	0	0	0	0	0	0	0	0	0	1	515	NA	#VALUE!	#VALUE!	NA	NA	515	NA	#VALUE!	#VALUE!	NA	NA	515	NA	#VALUE!
2010009K17Rik	0	0	0	0	0	0	0	0	0	1	0	0	0	0	1	0	1	0	0	0	0	0	0	0	0	0	0.766643	0	0	0	0	0.811353	0	1.81135	516	0.937308	1.91495	1.91495	0.912105	0.950424	516	-1.81896	0.283425	-3.52828	0.824624	0.919734	516	1.2379	2.35856
2010010A06Rik	0	0	0	0	0	0	0	0	1	0	0	0	0	0	0	1	1	0	0	0	0	0	0	0	0	0.801733	0	0	0	0	0	0	0.797726	1.80173	517	0.93731	1.91495	1.91495	0.912105	0.950424	517	-1.87319	0.272969	-3.66342	0.819379	0.919734	517	1.2379	2.35856
2010012O05Rik	93	60	84	73	128	174	147	124	185	141	152	154	135	158	137	155	185	150.457	119.025	160.242	146.841	107.887	152.651	119.967	104.595	148.321	108.097	128.184	124.979	104.365	126.386	111.155	123.648	1.53033	518	0.247281	1.18697	1.18697	0.453601	0.751644	518	-0.0160238	0.988955	-1.01117	0.963287	0.976842	518	0.427962	1.34533
2010015L04Rik	86	67	73	74	56	102	36	69	57	66	83	96	85	67	69	55	102	139.132	132.911	139.258	148.852	47.2007	89.4853	29.3796	58.2019	45.6988	50.5984	69.9951	77.9091	65.711	53.5941	55.9833	43.8749	4.93265	519	1.33279	2.5189	2.5189	0.00809052	0.0471147	519	1.36842	2.58187	2.58187	0.00732188	0.0316922	519	0.967892	1.95598
2010016I18Rik	0	0	0	0	0	0	2	0	0	1	0	0	0	1	1	1	2	0	0	0	0	0	0	1.6322	0	0	0.766643	0	0	0	0.799912	0.811353	0.797726	2.6322	520	-3.19877	0.108911	-9.18179	0.646532	0.892622	520	-1.82433	0.282372	-3.54143	0.795936	0.919734	520	1.23791	2.35857
2010106C02Rik	0	0	0	0	0	0	0	0	0	0	0	0	0	0	0	0	0	0	0	0	0	0	0	0	0	0	0	0	0	0	0	0	0	1	521	NA	#VALUE!	#VALUE!	NA	NA	521	NA	#VALUE!	#VALUE!	NA	NA	521	NA	#VALUE!
2010106E10Rik	0	0	0	0	0	0	0	0	0	0	0	0	0	0	0	0	0	0	0	0	0	0	0	0	0	0	0	0	0	0	0	0	0	1	522	NA	#VALUE!	#VALUE!	NA	NA	522	NA	#VALUE!	#VALUE!	NA	NA	522	NA	#VALUE!
2010107E04Rik	919	859	763	923	766	648	712	758	1571	754	715	701	669	740	712	622	1571	1486.78	1704.04	1455.53	1856.63	645.639	568.495	581.064	639.378	1259.52	578.049	602.97	568.899	517.184	591.935	577.683	496.186	3.73629	523	1.31299	2.48456	2.48456	0.000491409	0.0044601	523	1.04537	2.06389	2.06389	0.0054963	0.0250573	523	1.37038	2.58539
2010107G12Rik	1	0	2	0	6	14	11	11	5	7	5	9	7	9	6	2	14	1.61782	0	3.81529	0	5.05722	12.2823	8.97711	9.27857	4.00866	5.3665	4.21658	7.30398	5.41149	7.19921	4.86812	1.59545	13.2823	524	-2.4371	0.184654	-5.41552	0.158667	0.422716	524	-6.40821	0.0117743	-84.9307	0.169361	0.371833	524	-0.566135	0.675424
2010107G23Rik	78	53	41	58	56	63	157	62	200	133	91	70	140	87	71	137	200	126.19	105.138	78.2134	116.668	47.2007	55.2703	128.128	52.2974	160.347	101.963	76.7417	56.8087	108.23	69.5923	57.606	109.289	3.34739	525	0.71415	1.64052	1.64052	0.298885	0.610106	525	0.00314915	1.00219	1.00219	0.996384	0.997762	525	-0.0437695	0.970117
2010109A12Rik	0	0	0	0	1	1	0	0	0	1	2	0	0	1	1	0	2	0	0	0	0	0.84287	0.877307	0	0	0	0.766643	1.68663	0	0	0.799912	0.811353	0	2.68663	526	-3.263	0.104169	-9.59979	0.609635	0.866038	526	-1.82886	0.281488	-3.55255	0.777745	0.919734	526	-2.9914	0.125747
2010109I03Rik	0	1	0	0	2	0	2	0	0	2	0	2	2	0	2	0	2	0	1.98374	0	0	1.68574	0	1.6322	0	0	1.53329	0	1.62311	1.54614	0	1.62271	0	2.98374	527	-4.21946	0.0536805	-18.6287	0.45865	0.755048	527	1.93783	3.8313	3.8313	0.607686	0.828116	527	-3.91671	0.0662143
2010111I01Rik	26	14	18	17	99	69	46	90	63	56	65	96	59	77	73	88	99	42.0633	27.7724	34.3376	34.1958	83.4441	60.5342	37.5406	75.9156	50.5092	42.932	54.8155	77.9091	45.6112	61.5932	59.2288	70.1999	2.9349	528	-0.523683	0.695594	-1.43762	0.353933	0.664961	528	-1.02137	0.492648	-2.02985	0.101046	0.25499	528	-0.791222	0.577855
2010204K13Rik	16	22	16	9	18	17	12	12	85	32	13	19	28	16	13	21	85	25.8851	43.6424	30.5223	18.1036	15.1717	14.9142	9.79321	10.1221	68.1473	24.5326	10.9631	15.4195	21.646	12.7986	10.5476	16.7523	6.40656	529	0.962782	1.94907	1.94907	0.295422	0.605868	529	0.347878	1.27269	1.27269	0.694283	0.88998	529	0.92852	1.90332
2010300C02Rik	9	5	10	6	21	21	53	16	32	29	35	28	27	14	19	45	53	14.5604	9.91872	19.0764	12.0691	17.7003	18.4234	43.2533	13.4961	25.6555	22.2326	29.516	22.7235	20.8729	11.1988	15.4157	35.8977	4.05298	530	-0.86401	0.549423	-1.82009	0.323929	0.637189	530	-1.04647	0.484151	-2.06547	0.284824	0.529963	530	-0.352257	0.783358
2010308F09Rik	0	0	0	0	1	1	0	2	3	0	0	1	0	1	1	0	3	0	0	0	0	0.84287	0.877307	0	1.68701	2.4052	0	0	0.811553	0	0.799912	0.811353	0	3.4052	531	-3.26023	0.10437	-9.58134	0.564337	0.834145	531	-4.22055	0.0536398	-18.6429	0.451226	0.697398	531	-1.94446	0.259812
2010310C07Rik	0	1	0	0	0	0	0	0	0	0	0	0	0	0	0	0	1	0	1.98374	0	0	0	0	0	0	0	0	0	0	0	0	0	0	2.98374	532	0.937224	1.91484	1.91484	0.912113	0.950424	532	6.06856	67.1147	67.1147	0.406366	0.655706	532	1.2379	2.35856
2010315B03Rik	127	82	94	97	249	268	275	256	286	302	234	267	306	278	317	281	317	205.463	162.667	179.319	195.117	209.875	235.118	224.428	215.938	229.296	231.526	197.336	216.685	236.56	222.375	257.199	224.161	1.57759	533	-0.118849	0.920922	-1.08587	0.607453	0.864582	533	-0.472118	0.720905	-1.38714	0.0586808	0.168312	533	-0.275111	0.826387
2010320M18Rik	51	21	47	30	84	109	70	100	201	102	107	112	114	110	108	98	201	82.5088	41.6586	89.6593	60.3455	70.8011	95.6264	57.1271	84.3506	161.148	78.1975	90.2347	90.8939	88.13	87.9903	87.6261	78.1772	3.80107	534	0.14834	1.10829	1.10829	0.753957	0.939473	534	-1.37295	0.386101	-2.59	0.00941708	0.0390557	534	-0.00144144	0.999001
2200002D01Rik	4	2	6	5	6	1	2	7	6	2	3	4	0	5	2	6	7	6.47128	3.96749	11.4459	10.0576	5.05722	0.877307	1.6322	5.90454	4.8104	1.53329	2.52995	3.24621	0	3.99956	1.62271	4.78636	12.4459	535	1.35662	2.56085	2.56085	0.368257	0.678145	535	-0.0348547	0.97613	-1.02445	0.983073	0.989325	535	2.58435	5.99747
2200002J24Rik	0	0	0	0	0	0	0	0	1	0	1	0	0	0	0	0	1	0	0	0	0	0	0	0	0	0.801733	0	0.843315	0	0	0	0	0	1.84332	536	0.937313	1.91496	1.91496	0.912104	0.950424	536	-1.87319	0.272969	-3.66342	0.819379	0.919734	536	-1.99269	0.25127
2210010C04Rik	0	0	0	0	0	0	0	0	0	0	0	0	0	0	0	0	0	0	0	0	0	0	0	0	0	0	0	0	0	0	0	0	0	1	537	NA	#VALUE!	#VALUE!	NA	NA	537	NA	#VALUE!	#VALUE!	NA	NA	537	NA	#VALUE!
2210013O21Rik	299	198	183	192	300	223	298	273	506	276	240	324	342	284	299	299	506	483.728	392.781	349.099	386.211	252.861	195.639	243.198	230.277	405.677	211.593	202.396	262.943	264.39	227.175	242.594	238.52	2.46506	538	1.06873	2.09758	2.09758	0.0034802	0.0235119	538	0.475436	1.39034	1.39034	0.198601	0.414615	538	0.520881	1.43483
2210015D19Rik	118	101	124	129	152	109	139	124	173	169	142	162	117	134	99	126	173	190.903	200.358	236.548	259.486	128.116	95.6264	113.438	104.595	138.7	129.563	119.751	131.472	90.4492	107.188	80.3239	100.514	3.20306	539	0.76369	1.69783	1.69783	0.0214447	0.100415	539	0.688099	1.61116	1.61116	0.0402002	0.12516	539	1.05554	2.07849
2210016F16Rik	57	29	38	33	156	154	70	150	205	141	127	145	141	155	145	143	205	92.2157	57.5286	72.4905	66.38	131.488	135.105	57.1271	126.526	164.355	108.097	107.101	117.675	109.003	123.986	117.646	114.075	2.84472	540	-0.225365	0.855378	-1.16907	0.629019	0.880484	540	-1.20876	0.432642	-2.31138	0.0159656	0.0601602	540	-0.618092	0.651532
2210016L21Rik	420	320	396	309	433	367	568	361	714	458	407	432	489	451	385	521	714	679.484	634.798	755.427	621.559	364.963	321.972	463.545	304.506	572.437	351.122	343.229	350.591	378.031	360.76	312.371	415.615	2.47598	541	0.824932	1.77145	1.77145	0.0206204	0.0974328	541	0.632799	1.55057	1.55057	0.0773742	0.208347	541	1.08012	2.11421
2210018M11Rik	147	137	138	143	466	509	552	467	428	595	540	515	600	483	583	615	615	237.819	271.773	263.255	287.647	392.777	446.549	450.488	393.917	343.142	456.152	455.39	417.95	463.842	386.357	473.019	490.602	2.05847	542	-0.854261	0.553149	-1.80783	0.000704124	0.00608292	542	-0.549762	0.683133	-1.46384	0.030603	0.100882	542	-0.759752	0.590598
2210019I11Rik	0	0	0	0	0	0	0	0	0	0	0	0	0	0	0	0	0	0	0	0	0	0	0	0	0	0	0	0	0	0	0	0	0	1	543	NA	#VALUE!	#VALUE!	NA	NA	543	NA	#VALUE!	#VALUE!	NA	NA	543	NA	#VALUE!
2210039B01Rik	6	4	9	12	10	3	7	11	10	4	4	11	9	14	15	14	15	9.70691	7.93498	17.1688	24.1382	8.4287	2.63192	5.71271	9.27857	8.01733	3.06657	3.37326	8.92708	6.95763	11.1988	12.1703	11.1682	6.92146	544	0.791428	1.73079	1.73079	0.434221	0.738043	544	0.232952	1.17524	1.17524	0.829895	0.919734	544	1.41523	2.66702
2210404J11Rik	51	47	37	52	106	127	242	125	174	159	136	117	166	143	226	200	242	82.5088	93.236	70.5828	104.599	89.3442	111.418	197.496	105.438	139.502	121.896	114.691	94.9517	128.33	114.387	183.366	159.545	2.77296	545	-0.687049	0.621123	-1.60999	0.151745	0.412188	545	-0.391516	0.762328	-1.31177	0.417674	0.666445	545	-0.674832	0.626405
2210404O07Rik	0	3	0	1	0	1	0	1	1	0	2	0	2	2	0	0	3	0	5.95123	0	2.01152	0	0.877307	0	0.843506	0.801733	0	1.68663	0	1.54614	1.59982	0	0	6.95123	546	-2.26708	0.20775	-4.81348	0.67944	0.913386	546	3.45238	10.9463	10.9463	0.249046	0.484321	546	-3.94052	0.0651306
2210404O09Rik	21	13	11	16	44	53	48	51	46	51	48	48	67	67	63	70	70	33.9742	25.7887	20.9841	32.1843	37.0863	46.4973	39.1728	43.0188	36.8797	39.0988	40.4791	38.9545	51.7957	53.5941	51.1152	55.8408	2.58555	547	-0.267078	0.831001	-1.20337	0.557931	0.829377	547	-0.620266	0.650551	-1.53716	0.231289	0.461132	547	-1.06175	0.47905
2210407C18Rik	2	0	0	0	1	0	0	0	1	1	0	4	1	1	0	1	4	3.23564	0	0	0	0.84287	0	0	0	0.801733	0.766643	0	3.24621	0.77307	0.799912	0	0.797726	4.24621	548	3.52349	11.4995	11.4995	0.283422	0.592434	548	-2.8528	0.138427	-7.22401	0.599635	0.8225	548	-4.25627	0.0523281
2210408F21Rik	26	8	19	32	18	9	7	12	9	13	10	9	13	10	12	8	32	42.0633	15.87	36.2452	64.3685	15.1717	7.89576	5.71271	10.1221	7.2156	9.96635	8.43315	7.30398	10.0499	7.99912	9.73623	6.38181	9.73803	549	2.13365	4.38828	4.38828	0.00190938	0.0142639	549	0.80245	1.74406	1.74406	0.320592	0.571513	549	2.07422	4.21116
2210408I21Rik	76	75	62	62	144	150	134	136	87	151	113	125	140	136	120	144	151	122.954	148.781	118.274	124.714	121.373	131.596	109.358	114.717	69.7508	115.763	95.2946	101.444	108.23	108.788	97.3623	114.873	2.11702	550	0.026372	1.01845	1.01845	0.939253	0.96566	550	0.572141	1.48673	1.48673	0.0997748	0.252596	550	0.217897	1.16304
2210409D07Rik	0	0	0	0	0	0	0	0	0	0	0	0	0	1	0	0	1	0	0	0	0	0	0	0	0	0	0	0	0	0	0.799912	0	0	1.79991	551	0.937138	1.91473	1.91473	0.912121	0.950424	551	1.3041	2.46929	2.46929	0.877979	0.919734	551	1.2379	2.35856
2210409E12Rik	0	0	0	0	5	0	0	4	0	2	0	5	3	2	1	0	5	0	0	0	0	4.21435	0	0	3.37402	0	1.53329	0	4.05777	2.31921	1.59982	0.811353	0	5.21435	552	-4.56086	0.0423688	-23.6023	0.413704	0.721148	552	-4.483	0.0447181	-22.3623	0.421242	0.669406	552	-4.92274	0.0329691
2210414B05Rik	0	0	0	0	0	0	0	0	0	0	0	0	0	0	0	0	0	0	0	0	0	0	0	0	0	0	0	0	0	0	0	0	0	1	553	NA	#VALUE!	#VALUE!	NA	NA	553	NA	#VALUE!	#VALUE!	NA	NA	553	NA	#VALUE!
2210416O15Rik	5	6	9	7	20	9	35	14	39	31	19	18	16	20	16	28	39	8.08909	11.9025	17.1688	14.0806	16.8574	7.89576	28.5635	11.8091	31.2676	23.7659	16.023	14.608	12.3691	15.9982	12.9816	22.3363	3.6273	554	-1.13983	0.453814	-2.20354	0.239561	0.540253	554	-0.906756	0.533383	-1.87483	0.328748	0.580308	554	0.261713	1.1989
2210417A02Rik	0	0	0	0	0	0	0	0	0	0	0	0	0	0	0	0	0	0	0	0	0	0	0	0	0	0	0	0	0	0	0	0	0	1	555	NA	#VALUE!	#VALUE!	NA	NA	555	NA	#VALUE!	#VALUE!	NA	NA	555	NA	#VALUE!
2210417K05Rik	3	5	7	2	2	7	3	8	16	10	1	10	6	14	5	7	16	4.85346	9.91872	13.3535	4.02303	1.68574	6.14115	2.4483	6.74805	12.8277	7.66643	0.843315	8.11553	4.63842	11.1988	4.05676	5.58408	7.78679	556	0.510827	1.42487	1.42487	0.710373	0.921627	556	0.126754	1.09183	1.09183	0.917679	0.945389	556	1.55378	2.93585
2210420H20Rik	0	0	0	0	0	0	0	0	0	0	0	0	0	0	0	0	0	0	0	0	0	0	0	0	0	0	0	0	0	0	0	0	0	1	557	NA	#VALUE!	#VALUE!	NA	NA	557	NA	#VALUE!	#VALUE!	NA	NA	557	NA	#VALUE!
2300002M23Rik	0	1	0	1	1	1	1	0	1	5	0	1	0	0	3	1	5	0	1.98374	0	2.01152	0.84287	0.877307	0.816101	0	0.801733	3.83321	0	0.811553	0	0	2.43406	0.797726	4.83321	558	-3.82716	0.0704549	-14.1935	0.460342	0.756578	558	0.348846	1.27354	1.27354	0.900688	0.934118	558	-1.94353	0.25998
2300003K06Rik	0	0	0	0	0	0	0	0	0	0	0	0	0	0	0	0	0	0	0	0	0	0	0	0	0	0	0	0	0	0	0	0	0	1	559	NA	#VALUE!	#VALUE!	NA	NA	559	NA	#VALUE!	#VALUE!	NA	NA	559	NA	#VALUE!
2300005B03Rik	0	1	0	0	0	1	0	0	0	0	0	1	0	0	0	0	1	0	1.98374	0	0	0	0.877307	0	0	0	0	0	0.811553	0	0	0	0	2.98374	560	-2.28771	0.204801	-4.88279	0.780164	0.939473	560	6.06856	67.1146	67.1146	0.406366	0.655706	560	-1.94594	0.259546
2300009A05Rik	22	34	41	36	38	39	46	36	72	36	37	34	54	37	40	45	72	35.592	67.4473	78.2134	72.4146	32.0291	34.215	37.5406	30.3662	57.7248	27.5991	31.2027	27.5928	41.7458	29.5967	32.4541	35.8977	2.7704	561	0.0405978	1.02854	1.02854	0.941318	0.966991	561	0.80671	1.74922	1.74922	0.119352	0.288469	561	1.22087	2.33087
2310001H17Rik	2	1	0	2	1	1	5	6	3	6	2	5	5	2	4	3	6	3.23564	1.98374	0	4.02303	0.84287	0.877307	4.0805	5.06104	2.4052	4.59986	1.68663	4.05777	3.86535	1.59982	3.24541	2.39318	6.06104	562	0.729416	1.65797	1.65797	0.652484	0.897017	562	-1.0187	0.493562	-2.02609	0.586233	0.812726	562	-5.51703	0.0218377
2310001K24Rik	0	0	0	1	0	2	0	1	0	1	0	0	1	0	0	0	2	0	0	0	2.01152	0	1.75461	0	0.843506	0	0.766643	0	0	0.77307	0	0	0	3.01152	563	-3.2889	0.102316	-9.77368	0.636849	0.886584	563	-2.87792	0.136038	-7.35091	0.679699	0.879838	563	-1.89226	0.269384
2310002D06Rik	3	2	0	4	0	1	1	2	0	3	1	4	5	3	1	1	5	4.85346	3.96749	0	8.04607	0	0.877307	0.816101	1.68701	0	2.29993	0.843315	3.24621	3.86535	2.39974	0.811353	0.797726	9.04607	564	3.10639	8.61225	8.61225	0.118337	0.348294	564	1.57402	2.97733	2.97733	0.411994	0.660732	564	-5.24597	0.0263516
2310002F09Rik	0	1	3	1	0	1	4	1	1	1	0	0	3	0	0	3	4	0	1.98374	5.72293	2.01152	0	0.877307	3.2644	0.843506	0.801733	0.766643	0	0	2.31921	0	0	2.39318	6.72293	565	-4.54096	0.042957	-23.2791	0.385168	0.694137	565	1.30369	2.4686	2.4686	0.661964	0.868704	565	2.86749	7.29794
2310002J15Rik	0	0	1	0	0	1	1	1	2	0	0	0	0	0	0	0	2	0	0	1.90764	0	0	0.877307	0.816101	0.843506	1.60347	0	0	0	0	0	0	0	2.90764	566	-3.24432	0.105527	-9.47628	0.618138	0.872608	566	-3.47983	0.0896327	-11.1566	0.591402	0.816001	566	6.00246	64.1091
2310002L09Rik	0	0	0	0	0	0	0	0	1	0	0	0	0	0	0	0	1	0	0	0	0	0	0	0	0	0.801733	0	0	0	0	0	0	0	1.80173	567	0.937139	1.91473	1.91473	0.912121	0.950424	567	-1.87319	0.272969	-3.66342	0.819379	0.919734	567	1.2379	2.35856
2310003H01Rik	169	100	142	96	346	357	491	349	555	516	410	430	447	391	293	445	555	273.411	198.374	270.885	193.106	291.633	313.199	400.706	294.384	444.962	395.588	345.759	348.968	345.562	312.765	237.726	354.988	2.29752	568	-0.294167	0.815543	-1.22618	0.361961	0.672976	568	-0.931745	0.524224	-1.90758	0.00543857	0.0248603	568	-0.356266	0.781184
2310005A03Rik	0	0	0	0	0	0	0	0	0	0	0	0	0	0	0	0	0	0	0	0	0	0	0	0	0	0	0	0	0	0	0	0	0	1	569	NA	#VALUE!	#VALUE!	NA	NA	569	NA	#VALUE!	#VALUE!	NA	NA	569	NA	#VALUE!
2310005E17Rik	0	0	0	0	0	0	0	0	0	0	0	0	0	0	0	0	0	0	0	0	0	0	0	0	0	0	0	0	0	0	0	0	0	1	570	NA	#VALUE!	#VALUE!	NA	NA	570	NA	#VALUE!	#VALUE!	NA	NA	570	NA	#VALUE!
2310005G13Rik	0	0	0	0	0	1	0	2	3	2	1	1	2	2	1	1	3	0	0	0	0	0	0.877307	0	1.68701	2.4052	1.53329	0.843315	0.811553	1.54614	1.59982	0.811353	0.797726	3.4052	571	-2.25684	0.20923	-4.77943	0.658244	0.901644	571	-4.68303	0.0389284	-25.6882	0.341875	0.595885	571	-3.93209	0.0655122
2310007B03Rik	0	0	0	0	0	0	0	0	1	0	0	0	0	0	0	0	1	0	0	0	0	0	0	0	0	0.801733	0	0	0	0	0	0	0	1.80173	572	0.937139	1.91473	1.91473	0.912121	0.950424	572	-1.87319	0.272969	-3.66342	0.819379	0.919734	572	1.2379	2.35856
2310007L24Rik	0	0	3	0	0	0	0	0	0	0	0	0	0	0	0	0	3	0	0	5.72293	0	0	0	0	0	0	0	0	0	0	0	0	0	6.72293	573	0.93731	1.91495	1.91495	0.912105	0.950424	573	1.3041	2.46929	2.46929	0.877979	0.919734	573	7.58728	192.308
2310008H04Rik	413	781	814	385	334	311	351	331	696	601	289	326	580	363	422	371	814	668.159	1549.3	1552.82	774.434	281.519	272.842	286.451	279.201	558.006	460.752	243.718	264.566	448.381	290.368	342.391	295.956	6.34944	574	1.25333	2.3839	2.3839	0.00190419	0.0142406	574	1.84001	3.58013	3.58013	4.15942e-06	4.18453e-05	574	2.28317	4.86748
2310008H09Rik	2347	2038	2125	2428	1158	1059	1295	1210	706	965	1146	1104	899	1155	1266	1276	2428	3797.02	4042.87	4053.74	4883.96	976.044	929.068	1056.85	1020.64	566.023	739.81	966.439	895.955	694.99	923.898	1027.17	1017.9	8.6151	575	1.94322	3.84563	3.84563	1.86094e-10	4.72333e-09	575	2.38247	5.21427	5.21427	6.09681e-15	1.57722e-13	575	2.24974	4.75596
2310008N11Rik	0	0	0	0	0	0	0	1	1	1	0	0	0	0	0	0	1	0	0	0	0	0	0	0	0.843506	0.801733	0.766643	0	0	0	0	0	0	1.84351	576	0.937225	1.91484	1.91484	0.912113	0.950424	576	-3.46144	0.0907829	-11.0153	0.669828	0.873485	576	1.2379	2.35856
2310009A05Rik	48	33	23	25	108	74	66	90	171	87	78	96	83	101	103	73	171	77.6553	65.4636	43.8758	50.2879	91.03	64.9207	53.8627	75.9156	137.096	66.6979	65.7786	77.9091	64.1648	80.7911	83.5693	58.234	3.0773	577	0.151318	1.11058	1.11058	0.762283	0.939473	577	-0.510055	0.702196	-1.4241	0.324096	0.575223	577	-0.658995	0.63332
2310009B15Rik	33	40	31	23	49	44	32	42	79	48	50	46	53	48	61	33	79	53.388	79.3498	59.137	46.2649	41.3006	38.6015	26.1152	35.4273	63.3369	36.7988	42.1658	37.3314	40.9727	38.3958	49.4925	26.325	2.96327	578	0.59667	1.51222	1.51222	0.263386	0.569656	578	0.812023	1.75567	1.75567	0.11764	0.285617	578	0.558521	1.47276
2310010J17Rik	4	10	4	3	4	4	2	2	7	2	2	3	4	4	8	5	10	6.47128	19.8374	7.63057	6.03455	3.37148	3.50923	1.6322	1.68701	5.61213	1.53329	1.68663	2.43466	3.09228	3.19965	6.49082	3.98863	8.22546	579	1.19473	2.28901	2.28901	0.348354	0.661212	579	2.75223	6.73759	6.73759	0.0154948	0.0587401	579	1.65984	3.15982
2310010M20Rik	1	1	2	2	0	1	4	2	1	2	0	2	3	4	2	1	4	1.61782	1.98374	3.81529	4.02303	0	0.877307	3.2644	1.68701	0.801733	1.53329	0	1.62311	2.31921	3.19965	1.62271	0.797726	5.02303	580	0.217598	1.1628	1.1628	0.922771	0.956111	580	0.566557	1.48099	1.48099	0.800627	0.919734	580	1.52324	2.87436
2310011J03Rik	173	93	98	93	420	400	360	449	530	371	412	436	341	433	376	288	530	279.883	184.488	186.949	187.071	354.005	350.923	293.796	378.734	424.918	284.424	347.446	353.837	263.617	346.362	305.069	229.745	2.2962	581	-0.250106	0.840834	-1.18929	0.448698	0.74979	581	-0.974875	0.508784	-1.96547	0.0047331	0.022064	581	-0.782385	0.581405
2310014F07Rik	0	0	0	0	0	0	0	0	0	1	0	1	0	0	0	0	1	0	0	0	0	0	0	0	0	0	0.766643	0	0.811553	0	0	0	0	1.81155	582	0.937308	1.91495	1.91495	0.912105	0.950424	582	-1.81896	0.283425	-3.52828	0.824624	0.919734	582	-1.94594	0.259546
2310014L17Rik	11	10	7	15	24	26	18	25	13	18	19	19	21	16	25	18	26	17.796	19.8374	13.3535	30.1727	20.2289	22.81	14.6898	21.0877	10.4225	13.7996	16.023	15.4195	16.2345	12.7986	20.2838	14.3591	2.72906	583	-0.110446	0.926302	-1.07956	0.873032	0.950424	583	0.397598	1.31731	1.31731	0.575085	0.804914	583	-0.251234	0.840177
2310015A10Rik	138	85	92	102	96	164	140	99	133	112	148	126	118	125	110	82	164	223.259	168.618	175.503	205.175	80.9155	143.878	114.254	83.5071	106.63	85.864	124.811	102.256	91.2223	99.989	89.2488	65.4136	3.37671	584	0.982913	1.97645	1.97645	0.0105482	0.0584277	584	0.873907	1.83262	1.83262	0.0279099	0.0937583	584	0.727056	1.65526
2310015B20Rik	0	0	1	0	1	0	0	0	3	3	0	1	0	1	0	0	3	0	0	1.90764	0	0.84287	0	0	0	2.4052	2.29993	0	0.811553	0	0.799912	0	0	3.4052	585	-2.23973	0.211726	-4.72308	0.714696	0.923721	585	-4.42872	0.0464326	-21.5366	0.459339	0.705204	585	2.81963	7.0598
2310015D24Rik	0	0	0	0	0	0	0	0	0	0	0	0	0	0	1	0	1	0	0	0	0	0	0	0	0	0	0	0	0	0	0	0.811353	0	1.81135	586	0.937139	1.91473	1.91473	0.912121	0.950424	586	1.3041	2.46929	2.46929	0.877979	0.919734	586	1.2379	2.35856
2310016D03Rik	0	0	0	0	0	0	0	0	0	0	0	0	0	0	0	0	0	0	0	0	0	0	0	0	0	0	0	0	0	0	0	0	0	1	587	NA	#VALUE!	#VALUE!	NA	NA	587	NA	#VALUE!	#VALUE!	NA	NA	587	NA	#VALUE!
2310020H05Rik	0	0	0	0	0	0	0	0	0	0	0	0	0	0	0	0	0	0	0	0	0	0	0	0	0	0	0	0	0	0	0	0	0	1	588	NA	#VALUE!	#VALUE!	NA	NA	588	NA	#VALUE!	#VALUE!	NA	NA	588	NA	#VALUE!
2310022A10Rik	111	85	72	55	227	283	283	269	286	272	232	235	244	248	240	245	286	179.578	168.618	137.35	110.633	191.332	248.278	230.957	226.903	229.296	208.527	195.649	190.715	188.629	198.378	194.725	195.443	2.233	589	-0.31544	0.803606	-1.24439	0.189415	0.468932	589	-0.393635	0.761209	-1.3137	0.117993	0.286215	589	-0.480538	0.71671
2310022B05Rik	429	561	507	378	1369	1423	733	1587	1208	1588	1609	1599	1645	1653	1060	957	1653	694.044	1112.88	967.175	760.353	1153.89	1248.41	598.202	1338.64	968.493	1217.43	1356.89	1297.67	1271.7	1322.25	860.034	763.424	2.26617	590	-0.526986	0.694003	-1.44092	0.200379	0.48534	590	-0.078153	0.94727	-1.05567	0.848837	0.919734	590	-0.436333	0.739011
2310030A07Rik	0	0	0	0	0	0	0	0	0	0	0	0	0	0	0	0	0	0	0	0	0	0	0	0	0	0	0	0	0	0	0	0	0	1	591	NA	#VALUE!	#VALUE!	NA	NA	591	NA	#VALUE!	#VALUE!	NA	NA	591	NA	#VALUE!
2310030G06Rik	8	5	6	8	19	17	7	20	20	15	6	21	9	26	17	21	26	12.9426	9.91872	11.4459	16.0921	16.0145	14.9142	5.71271	16.8701	16.0347	11.4996	5.05989	17.0426	6.95763	20.7977	13.793	16.7523	3.59705	592	0.0870034	1.06216	1.06216	0.923626	0.956514	592	-0.575658	0.67098	-1.49036	0.558753	0.792664	592	0.240014	1.181
2310033P09Rik	46	52	39	42	118	156	89	110	191	141	140	140	144	166	141	112	191	74.4197	103.155	74.3981	84.4837	99.4587	136.86	72.633	92.7857	153.131	108.097	118.064	113.617	111.322	132.785	114.401	89.3453	2.09323	593	-0.467222	0.723356	-1.38245	0.297599	0.608411	593	-0.194427	0.87392	-1.14427	0.659738	0.86681	593	-0.619783	0.650769
2310034C09Rik	0	0	0	0	0	0	0	0	0	0	0	0	0	0	0	0	0	0	0	0	0	0	0	0	0	0	0	0	0	0	0	0	0	1	594	NA	#VALUE!	#VALUE!	NA	NA	594	NA	#VALUE!	#VALUE!	NA	NA	594	NA	#VALUE!
2310034G01Rik	7	1	1	4	0	3	7	3	11	7	3	2	5	5	3	1	11	11.3247	1.98374	1.90764	8.04607	0	2.63192	5.71271	2.53052	8.81906	5.3665	2.52995	1.62311	3.86535	3.99956	2.43406	0.797726	12.3247	595	2.01953	4.05451	4.05451	0.163109	0.430557	595	-1.49252	0.35539	-2.81381	0.442122	0.689677	595	-0.490465	0.711796
2310034O05Rik	0	0	0	0	0	0	0	0	0	0	0	0	0	0	0	0	0	0	0	0	0	0	0	0	0	0	0	0	0	0	0	0	0	1	596	NA	#VALUE!	#VALUE!	NA	NA	596	NA	#VALUE!	#VALUE!	NA	NA	596	NA	#VALUE!
2310035C23Rik	319	204	188	239	784	664	847	754	504	722	685	742	653	644	764	866	866	516.084	404.684	358.637	480.752	660.81	582.532	691.237	636.004	404.073	553.516	577.671	602.172	504.815	515.143	619.874	690.831	1.92482	597	-0.321518	0.800227	-1.24964	0.262177	0.568321	597	-0.392239	0.761946	-1.31243	0.18116	0.389696	597	-0.646752	0.638717
2310036O22Rik	326	198	272	286	632	546	558	653	726	518	648	630	527	716	593	573	726	527.409	392.781	518.879	575.294	532.694	479.01	455.384	550.81	582.058	397.121	546.468	511.278	407.408	572.737	481.132	457.097	1.48066	598	0.109041	1.07851	1.07851	0.699291	0.916487	598	-0.376379	0.770369	-1.29808	0.193295	0.407287	598	0.0877421	1.06271
2310039H08Rik	45	36	33	44	78	83	64	78	138	104	74	81	76	106	82	86	138	72.8018	71.4148	62.9522	88.5067	65.7439	72.8165	52.2305	65.7935	110.639	79.7308	62.4053	65.7358	58.7534	84.7906	66.5309	68.6045	2.09728	599	0.196391	1.14583	1.14583	0.631981	0.882462	599	-0.258612	0.835892	-1.19633	0.538759	0.774793	599	0.0153949	1.01073
2310039L15Rik	3	7	3	5	5	10	8	8	3	4	6	8	10	9	10	12	12	4.85346	13.8862	5.72293	10.0576	4.21435	8.77307	6.52881	6.74805	2.4052	3.06657	5.05989	6.49242	7.7307	7.19921	8.11353	9.57272	4.37161	600	-0.419942	0.747455	-1.33787	0.715033	0.923721	600	1.78023	3.43481	3.43481	0.0712696	0.195687	600	-0.170939	0.888264
2310040G24Rik	4	5	4	5	6	9	11	7	16	10	10	8	13	9	18	6	18	6.47128	9.91872	7.63057	10.0576	5.05722	7.89576	8.97711	5.90454	12.8277	7.66643	8.43315	6.49242	10.0499	7.19921	14.6043	4.78636	2.69675	601	-0.176538	0.884824	-1.13017	0.870286	0.950424	601	0.171071	1.12589	1.12589	0.867275	0.919734	601	-0.127153	0.915636
2310042D19Rik	54	46	39	31	35	44	45	28	36	29	50	42	35	46	37	25	54	87.3622	91.2523	74.3981	62.357	29.5005	38.6015	36.7245	23.6182	28.8624	22.2326	42.1658	34.0852	27.0575	36.7959	30.0201	19.9432	4.40489	602	1.32241	2.50083	2.50083	0.00421822	0.0275935	602	1.87383	3.66504	3.66504	8.06355e-05	0.000625456	602	1.11402	2.16447
2310042E22Rik	0	0	0	0	0	0	1	0	0	0	1	0	1	1	1	2	2	0	0	0	0	0	0	0.816101	0	0	0	0.843315	0	0.77307	0.799912	0.811353	1.59545	2.59545	603	-2.21159	0.215896	-4.63186	0.71273	0.922912	603	1.30411	2.46931	2.46931	0.838428	0.919734	603	-2.94051	0.130262
2310043L19Rik	0	0	0	0	1	0	0	1	0	0	1	0	0	0	0	0	1	0	0	0	0	0.84287	0	0	0.843506	0	0	0.843315	0	0	0	0	0	1.84351	604	-2.23905	0.211826	-4.72086	0.784831	0.939473	604	-1.93505	0.261512	-3.82392	0.813404	0.919734	604	-1.99269	0.25127
2310043O21Rik	0	0	0	0	0	0	0	0	0	0	0	0	0	0	0	0	0	0	0	0	0	0	0	0	0	0	0	0	0	0	0	0	0	1	605	NA	#VALUE!	#VALUE!	NA	NA	605	NA	#VALUE!	#VALUE!	NA	NA	605	NA	#VALUE!
2310044G17Rik	262	204	212	219	708	633	689	721	582	736	733	708	740	668	683	769	769	423.869	404.684	404.42	440.522	596.752	555.335	562.293	608.168	466.609	564.249	618.15	574.58	572.072	534.341	554.154	613.452	1.52718	606	-0.431069	0.741712	-1.34823	0.0381866	0.154307	606	-0.432782	0.740832	-1.34983	0.0424685	0.130666	606	-0.540457	0.687553
2310045N01Rik	88	74	68	89	136	122	106	128	128	121	136	132	124	146	163	98	163	142.368	146.797	129.72	179.025	114.63	107.031	86.5067	107.969	102.622	92.7638	114.691	107.125	95.8607	116.787	132.251	78.1772	2.2737	607	0.471504	1.38655	1.38655	0.17865	0.454134	607	0.538437	1.4524	1.4524	0.1311	0.309321	607	0.293494	1.2256
2310047M10Rik	94	57	60	50	190	167	212	189	305	246	175	193	230	217	182	200	305	152.075	113.073	114.459	100.576	160.145	146.51	173.013	159.423	244.529	188.594	147.58	156.63	177.806	173.581	147.666	159.545	2.41719	608	-0.0727937	0.950795	-1.05175	0.814198	0.950424	608	-0.805234	0.572269	-1.74743	0.0149433	0.0570497	608	-0.489954	0.712048
2310050B05Rik	0	0	0	0	0	0	0	0	0	1	0	0	0	0	1	0	1	0	0	0	0	0	0	0	0	0	0.766643	0	0	0	0	0.811353	0	1.81135	609	0.937308	1.91495	1.91495	0.912105	0.950424	609	-1.81896	0.283425	-3.52828	0.824624	0.919734	609	1.2379	2.35856
2310050C09Rik	0	0	0	0	0	0	0	0	0	0	0	0	0	0	0	0	0	0	0	0	0	0	0	0	0	0	0	0	0	0	0	0	0	1	610	NA	#VALUE!	#VALUE!	NA	NA	610	NA	#VALUE!	#VALUE!	NA	NA	610	NA	#VALUE!
2310057J18Rik	0	0	0	0	0	0	0	0	0	0	0	0	0	0	0	0	0	0	0	0	0	0	0	0	0	0	0	0	0	0	0	0	0	1	611	NA	#VALUE!	#VALUE!	NA	NA	611	NA	#VALUE!	#VALUE!	NA	NA	611	NA	#VALUE!
2310057M21Rik	27	27	15	25	124	105	162	119	123	131	119	113	126	107	123	136	162	43.6811	53.5611	28.6147	50.2879	104.516	92.1172	132.208	100.377	98.6131	100.43	100.354	91.7055	97.4069	85.5906	99.7964	108.491	4.49805	612	-1.32886	0.398083	-2.51204	0.000596306	0.00528713	612	-0.897951	0.536648	-1.86342	0.0204435	0.0733319	612	-1.75347	0.296587
2310057N15Rik	0	0	0	0	0	0	0	0	0	0	0	0	0	0	0	0	0	0	0	0	0	0	0	0	0	0	0	0	0	0	0	0	0	1	613	NA	#VALUE!	#VALUE!	NA	NA	613	NA	#VALUE!	#VALUE!	NA	NA	613	NA	#VALUE!
2310061I04Rik	97	46	41	48	194	183	245	216	343	200	217	196	210	203	180	218	343	156.928	91.2523	78.2134	96.5528	163.517	160.547	199.945	182.197	274.994	153.329	182.999	159.064	162.345	162.382	146.043	173.904	3.48419	614	-0.154966	0.898154	-1.1134	0.662681	0.90332	614	-1.15689	0.448478	-2.22976	0.00275976	0.0139379	614	-1.10386	0.465271
2310061J03Rik	3	6	6	5	28	33	21	18	33	27	34	34	17	35	23	18	35	4.85346	11.9025	11.4459	10.0576	23.6004	28.9511	17.1381	15.1831	26.4572	20.6994	28.6727	27.5928	13.1422	27.9969	18.6611	14.3591	5.11683	615	-2.25689	0.209222	-4.77961	0.0287545	0.12495	615	-0.805482	0.572171	-1.74773	0.342398	0.59652	615	-1.01214	0.495812
2310061N02Rik	0	0	0	0	0	0	0	0	0	0	0	0	0	0	0	0	0	0	0	0	0	0	0	0	0	0	0	0	0	0	0	0	0	1	616	NA	#VALUE!	#VALUE!	NA	NA	616	NA	#VALUE!	#VALUE!	NA	NA	616	NA	#VALUE!
2310065F04Rik	0	0	0	0	0	0	0	0	0	0	0	0	0	0	0	0	0	0	0	0	0	0	0	0	0	0	0	0	0	0	0	0	0	1	617	NA	#VALUE!	#VALUE!	NA	NA	617	NA	#VALUE!	#VALUE!	NA	NA	617	NA	#VALUE!
2310067B10Rik	373	403	385	403	1187	1305	1384	1147	1106	1754	1317	1170	1586	1196	1451	1327	1754	603.446	799.449	734.443	810.641	1000.49	1144.89	1129.48	967.502	886.717	1344.69	1110.65	949.517	1226.09	956.694	1177.27	1058.58	2.22632	618	-0.855159	0.552804	-1.80896	0.00189358	0.0141909	618	-0.415767	0.749621	-1.33401	0.129872	0.307059	618	-0.576829	0.670436
2310068J16Rik	3	0	2	1	3	4	8	7	7	5	5	7	6	7	7	6	8	4.85346	0	3.81529	2.01152	2.52861	3.50923	6.52881	5.90454	5.61213	3.83321	4.21658	5.68087	4.63842	5.59938	5.67947	4.78636	7.52881	619	0.207043	1.15432	1.15432	0.8654	0.950424	619	-6.12781	0.0143003	-69.9285	0.187142	0.398647	619	-0.345373	0.787104
2310069B03Rik	0	0	0	0	0	0	0	0	0	0	0	0	0	0	0	0	0	0	0	0	0	0	0	0	0	0	0	0	0	0	0	0	0	1	620	NA	#VALUE!	#VALUE!	NA	NA	620	NA	#VALUE!	#VALUE!	NA	NA	620	NA	#VALUE!
2310069G16Rik	3	2	0	1	2	1	5	3	12	3	7	1	2	3	2	1	12	4.85346	3.96749	0	2.01152	1.68574	0.877307	4.0805	2.53052	9.62079	2.29993	5.90321	0.811553	1.54614	2.39974	1.62271	0.797726	10.6208	621	1.12321	2.1783	2.1783	0.506122	0.791843	621	-0.280065	0.823554	-1.21425	0.872662	0.919734	621	-5.2845	0.0256571
2310079G19Rik	0	0	0	0	0	0	0	0	0	0	0	0	0	0	0	0	0	0	0	0	0	0	0	0	0	0	0	0	0	0	0	0	0	1	622	NA	#VALUE!	#VALUE!	NA	NA	622	NA	#VALUE!	#VALUE!	NA	NA	622	NA	#VALUE!
2310081J21Rik	0	0	0	0	0	0	0	0	0	0	0	0	0	0	0	0	0	0	0	0	0	0	0	0	0	0	0	0	0	0	0	0	0	1	623	NA	#VALUE!	#VALUE!	NA	NA	623	NA	#VALUE!	#VALUE!	NA	NA	623	NA	#VALUE!
2410002F23Rik	343	171	231	234	898	836	1125	906	815	775	839	914	713	894	793	934	1125	554.912	339.22	440.666	470.695	756.897	733.428	918.113	764.217	653.412	594.148	707.541	741.759	551.199	715.121	643.403	745.076	2.70152	624	-0.532994	0.691119	-1.44693	0.0355671	0.14654	624	-0.982892	0.505965	-1.97642	0.000214309	0.00149873	624	-0.597358	0.660963
2410003L11Rik	0	0	0	0	0	0	0	0	0	0	0	0	0	0	0	0	0	0	0	0	0	0	0	0	0	0	0	0	0	0	0	0	0	1	625	NA	#VALUE!	#VALUE!	NA	NA	625	NA	#VALUE!	#VALUE!	NA	NA	625	NA	#VALUE!
2410004B18Rik	90	71	64	63	255	170	202	248	226	168	215	236	183	238	208	203	255	145.604	140.846	122.089	126.726	214.932	149.142	164.852	209.19	181.192	128.796	181.313	191.527	141.472	190.379	168.761	161.938	1.75427	626	-0.276289	0.825713	-1.21108	0.442415	0.744727	626	-0.295967	0.814526	-1.22771	0.421323	0.669432	626	-0.489167	0.712436
2410004I01Rik	1	0	0	0	0	0	0	0	0	4	0	0	0	0	0	0	4	1.61782	0	0	0	0	0	0	0	0	3.06657	0	0	0	0	0	0	4.06657	627	5.70032	51.9957	51.9957	0.435356	0.738043	627	-3.81096	0.0712505	-14.035	0.638376	0.851493	627	1.23808	2.35884
2410004N09Rik	72	133	102	65	45	36	49	42	133	68	37	50	53	50	58	63	133	116.483	263.838	194.58	130.749	37.9292	31.583	39.9889	35.4273	106.63	52.1317	31.2027	40.5777	40.9727	39.9956	47.0585	50.2568	8.22411	628	1.67328	3.18938	3.18938	0.00177819	0.0134331	628	2.02626	4.07348	4.07348	8.53989e-05	0.000657529	628	2.37112	5.17341
2410004P03Rik	32	54	37	25	72	222	40	96	198	255	74	218	284	150	123	80	284	51.7702	107.122	70.5828	50.2879	60.6866	194.762	32.644	80.9766	158.743	195.494	62.4053	176.919	219.552	119.987	99.7964	63.8181	6.55546	629	-0.89036	0.53948	-1.85364	0.311082	0.622221	629	-0.437897	0.73821	-1.35463	0.611641	0.831219	629	-1.11619	0.461312
2410006H16Rik	410	478	454	329	141	177	273	145	548	296	159	158	280	174	236	234	548	663.306	948.23	866.07	661.789	118.845	155.283	222.796	122.308	439.35	226.926	134.087	128.225	216.46	139.185	191.479	186.668	7.9205	630	2.00134	4.00371	4.00371	0.000512507	0.00463595	630	1.85067	3.60667	3.60667	0.00126859	0.00717026	630	2.43964	5.42507
2410007B07Rik	0	0	0	0	0	0	0	0	0	0	1	0	0	0	0	0	1	0	0	0	0	0	0	0	0	0	0	0.843315	0	0	0	0	0	1.84332	631	0.937141	1.91473	1.91473	0.91212	0.950424	631	1.3041	2.46929	2.46929	0.877979	0.919734	631	-1.99269	0.25127
2410012E07Rik	0	0	0	0	0	0	0	0	0	0	0	0	0	0	0	0	0	0	0	0	0	0	0	0	0	0	0	0	0	0	0	0	0	1	632	NA	#VALUE!	#VALUE!	NA	NA	632	NA	#VALUE!	#VALUE!	NA	NA	632	NA	#VALUE!
2410012M07Rik	0	0	0	0	0	0	0	0	0	0	0	0	0	0	0	0	0	0	0	0	0	0	0	0	0	0	0	0	0	0	0	0	0	1	633	NA	#VALUE!	#VALUE!	NA	NA	633	NA	#VALUE!	#VALUE!	NA	NA	633	NA	#VALUE!
2410015M20Rik	340	300	286	249	306	304	299	320	605	348	290	343	415	368	378	290	605	550.058	595.123	545.586	500.868	257.918	266.701	244.014	269.922	485.048	266.792	244.561	278.363	320.824	294.368	306.691	231.341	2.56573	634	1.10236	2.14705	2.14705	0.00202814	0.0149965	634	0.805132	1.74731	1.74731	0.0242885	0.0842404	634	0.9556	1.93939
2410016O06Rik	42	20	17	23	159	137	211	193	159	160	177	158	149	190	152	192	211	67.9484	39.6749	32.4299	46.2649	134.016	120.191	172.197	162.797	127.476	122.663	149.267	128.225	115.187	151.983	123.326	153.163	5.1809	635	-1.06576	0.477721	-2.09327	0.00429441	0.0279944	635	-1.79356	0.288458	-3.4667	4.60229e-05	0.000377116	635	-2.01209	0.247914
2410017I17Rik	0	0	0	0	0	0	0	0	1	0	0	0	0	0	0	1	1	0	0	0	0	0	0	0	0	0.801733	0	0	0	0	0	0	0.797726	1.80173	636	0.93731	1.91495	1.91495	0.912105	0.950424	636	-1.87319	0.272969	-3.66342	0.819379	0.919734	636	1.2379	2.35856
2410018L13Rik	44	28	31	36	56	43	135	67	137	107	62	47	94	66	77	140	140	71.184	55.5449	59.137	72.4146	47.2007	37.7242	110.174	56.5149	109.837	82.0308	52.2855	38.143	72.6686	52.7942	62.4742	111.682	2.90985	637	0.128837	1.09341	1.09341	0.849077	0.950424	637	-0.576363	0.670652	-1.49109	0.406987	0.656119	637	0.120576	1.08717
2410018M08Rik	16	10	7	6	58	44	34	44	78	45	41	53	52	52	28	34	78	25.8851	19.8374	13.3535	12.0691	48.8865	38.6015	27.7474	37.1143	62.5352	34.4989	34.5759	43.0123	40.1997	41.5954	22.7179	27.1227	4.86148	638	-0.568543	0.674298	-1.48302	0.35936	0.670481	638	-1.17246	0.443664	-2.25396	0.0838627	0.221451	638	-1.55647	0.339981
2410021H03Rik	0	0	0	0	4	6	5	2	0	2	3	3	4	3	2	11	11	0	0	0	0	3.37148	5.26384	4.0805	1.68701	0	1.53329	2.52995	2.43466	3.09228	2.39974	1.62271	8.77499	9.77499	639	-6.15228	0.0140598	-71.1246	0.196189	0.479349	639	-3.87606	0.0681068	-14.6828	0.419436	0.668005	639	-5.2596	0.0261038
2410057H14Rik	2	0	1	1	1	2	3	1	2	0	2	2	1	2	1	1	3	3.23564	0	1.90764	2.01152	0.84287	1.75461	2.4483	0.843506	1.60347	0	1.68663	1.62311	0.77307	1.59982	0.811353	0.797726	4.23564	640	0.941466	1.92048	1.92048	0.617399	0.87224	640	-3.4697	0.0902645	-11.0786	0.475697	0.72011	640	0.493493	1.40785
2410066E13Rik	754	1181	1289	996	175	144	288	220	97	316	164	218	282	192	212	370	1289	1219.84	2342.8	2458.95	2003.47	147.502	126.332	235.037	185.571	77.7681	242.259	138.304	176.919	218.006	153.583	172.007	295.159	31.2303	641	2.8458	7.18904	7.18904	3.28114e-07	5.51238e-06	641	3.79685	13.8985	13.8985	8.74844e-12	1.69331e-10	641	3.78981	13.8308
2410076I21Rik	2	7	3	0	5	1	4	3	6	7	2	1	7	3	4	1	7	3.23564	13.8862	5.72293	0	4.21435	0.877307	3.2644	2.53052	4.8104	5.3665	1.68663	0.811553	5.41149	2.39974	3.24541	0.797726	14.8862	642	0.210168	1.15682	1.15682	0.896799	0.950424	642	1.70864	3.26851	3.26851	0.203303	0.42172	642	1.10629	2.15292
2410088K16Rik	0	0	0	0	0	0	0	0	0	0	0	0	0	0	0	0	0	0	0	0	0	0	0	0	0	0	0	0	0	0	0	0	0	1	643	NA	#VALUE!	#VALUE!	NA	NA	643	NA	#VALUE!	#VALUE!	NA	NA	643	NA	#VALUE!
2410089E03Rik	445	493	455	450	830	904	901	873	616	1021	935	1029	968	1009	890	1003	1029	719.929	977.986	867.978	905.182	699.582	793.085	735.307	736.381	493.867	782.742	788.5	835.088	748.332	807.111	722.104	800.119	1.97828	644	-0.0447715	0.969443	-1.03152	0.863069	0.950424	644	0.543453	1.45746	1.45746	0.0357331	0.113772	644	0.134689	1.09786
2410114N07Rik	0	0	0	1	0	0	0	0	1	1	0	1	1	0	1	0	1	0	0	0	2.01152	0	0	0	0	0.801733	0.766643	0	0.811553	0.77307	0	0.811353	0	3.01152	645	0.937482	1.91518	1.91518	0.886791	0.950424	645	-2.84808	0.138881	-7.20041	0.641876	0.854144	645	-2.91825	0.132288
2410124H12Rik	2	2	1	2	1	1	1	1	8	1	0	1	1	0	4	0	8	3.23564	3.96749	1.90764	4.02303	0.84287	0.877307	0.816101	0.843506	6.41386	0.766643	0	0.811553	0.77307	0	3.24541	0	7.41386	646	1.93681	3.82857	3.82857	0.406147	0.714423	646	0.568523	1.483	1.483	0.798332	0.919734	646	1.83713	3.57298
2410127L17Rik	258	230	305	260	371	355	323	363	237	334	353	369	338	399	421	365	421	417.397	456.261	581.831	522.994	312.705	311.444	263.601	306.193	190.011	256.059	297.69	299.463	261.298	319.165	341.58	291.17	3.0513	647	0.496513	1.4108	1.4108	0.0748596	0.252739	647	0.864175	1.8203	1.8203	0.00209645	0.0110286	647	1.02411	2.03371
2410131K14Rik	1156	1769	1681	1531	302	272	371	318	213	305	338	313	270	328	294	375	1769	1870.2	3509.24	3206.75	3079.63	254.547	238.627	302.773	268.235	170.769	233.826	285.04	254.016	208.729	262.371	238.538	299.147	20.4358	648	2.81699	7.0469	7.0469	9.7254e-23	6.63618e-21	648	3.96826	15.6518	15.6518	1.18477e-43	1.31301e-41	648	3.68604	12.8709
2410137F16Rik	0	0	0	1	7	8	22	22	4	15	5	15	15	13	13	29	29	0	0	0	2.01152	5.90009	7.01845	17.9542	18.5571	3.20693	11.4996	4.21658	12.1733	11.5961	10.3989	10.5476	23.1341	24.1341	649	-7.4362	0.00577404	-173.189	0.111964	0.335766	649	-7.2447	0.00659369	-151.66	0.121503	0.292282	649	-7.05751	0.00750721
2410137M14Rik	0	1	0	0	1	0	0	0	1	0	0	3	0	1	2	0	3	0	1.98374	0	0	0.84287	0	0	0	0.801733	0	0	2.43466	0	0.799912	1.62271	0	3.43466	650	-2.2395	0.211759	-4.72235	0.725477	0.929943	650	2.89088	7.41722	7.41722	0.537309	0.773517	650	-3.53101	0.0865089
2410141K09Rik	0	0	0	0	0	0	0	0	0	1	1	0	0	0	0	0	1	0	0	0	0	0	0	0	0	0	0.766643	0.843315	0	0	0	0	0	1.84332	651	0.93731	1.91495	1.91495	0.912105	0.950424	651	-1.81897	0.283424	-3.52828	0.824624	0.919734	651	-1.99269	0.25127
2500004C02Rik	79	45	46	57	85	65	116	75	112	79	79	89	94	85	77	102	116	127.808	89.2685	87.7516	114.656	71.644	57.0249	94.6677	63.263	89.7941	60.5648	66.6219	72.2282	72.6686	67.9925	62.4742	81.3681	2.21987	652	0.777849	1.71457	1.71457	0.0443616	0.172296	652	0.326214	1.25372	1.25372	0.428201	0.675572	652	0.315299	1.24427
2510002D24Rik	327	276	300	291	79	69	90	58	170	93	60	72	99	103	77	80	327	529.027	547.514	572.293	585.351	66.5867	60.5342	73.4491	48.9234	136.295	71.2978	50.5989	58.4318	76.534	82.3909	62.4742	63.8181	11.745	653	2.98371	7.91015	7.91015	2.12633e-10	5.36798e-09	653	2.67801	6.39971	6.39971	1.09664e-08	1.57898e-07	653	3.20846	9.24366
2510003D18Rik	0	0	0	0	0	0	1	0	0	0	1	0	0	0	1	0	1	0	0	0	0	0	0	0.816101	0	0	0	0.843315	0	0	0	0.811353	0	1.84332	654	-2.19992	0.217649	-4.59455	0.788589	0.939473	654	1.3041	2.46929	2.46929	0.877979	0.919734	654	-1.99269	0.25127
2510003E04Rik	414	355	378	333	1103	1058	1057	1039	1009	1097	1087	1155	1117	1150	957	981	1155	669.777	704.229	721.089	669.835	929.686	928.191	862.619	876.403	808.948	841.007	916.683	937.344	863.52	919.899	776.465	782.569	1.39889	655	-0.437037	0.73865	-1.35382	0.0110929	0.0607518	655	-0.257876	0.836318	-1.19572	0.139537	0.323355	655	-0.328971	0.796104
2510009E07Rik	657	713	706	710	1821	1791	1481	1941	1143	1957	1936	2113	1941	2042	2110	1678	2113	1062.91	1414.41	1346.8	1428.18	1534.87	1571.26	1208.65	1637.25	916.381	1500.32	1632.66	1714.81	1500.53	1633.42	1711.95	1338.58	1.87034	656	-0.436236	0.73906	-1.35307	0.170833	0.442369	656	0.0658853	1.04673	1.04673	0.835939	0.919734	656	-0.26287	0.833429
2510039O18Rik	144	97	105	90	574	552	600	647	602	672	618	634	611	620	580	594	672	232.966	192.423	200.303	181.036	483.807	484.273	489.661	545.748	482.643	515.184	521.169	514.525	472.346	495.945	470.585	473.849	3.00351	657	-1.06062	0.479427	-2.08582	2.46515e-08	4.90762e-07	657	-1.4187	0.374049	-2.67345	8.11749e-12	1.58258e-10	657	-1.32709	0.398572
2510049J12Rik	2	0	1	2	5	7	5	3	8	11	7	6	7	2	3	5	11	3.23564	0	1.90764	4.02303	4.21435	6.14115	4.0805	2.53052	6.41386	8.43307	5.90321	4.86932	5.41149	1.59982	2.43406	3.98863	9.43307	658	-0.569693	0.67376	-1.48421	0.684773	0.91424	658	-6.31804	0.0125338	-79.7845	0.175157	0.381225	658	-1.49917	0.353757
2600006L11Rik	0	0	0	2	0	0	0	0	0	0	0	0	0	0	0	0	2	0	0	0	4.02303	0	0	0	0	0	0	0	0	0	0	0	0	5.02303	659	0.937279	1.91491	1.91491	0.912108	0.950424	659	1.3041	2.46929	2.46929	0.877979	0.919734	659	1.2379	2.35856
2610001J05Rik	364	294	242	255	547	528	458	494	614	465	523	576	547	626	581	432	626	588.886	583.221	461.65	512.937	461.05	463.218	373.774	416.692	492.264	356.489	441.054	467.455	422.87	500.745	471.396	344.618	1.70676	660	0.444933	1.36125	1.36125	0.109734	0.331416	660	0.467639	1.38284	1.38284	0.0955601	0.244645	660	0.056978	1.04028
2610002J02Rik	207	132	146	123	260	245	253	265	383	333	217	243	343	261	211	230	383	334.889	261.854	278.516	247.417	219.146	214.94	206.474	223.529	307.064	255.292	182.999	197.207	265.163	208.777	171.195	183.477	1.95062	661	0.649395	1.56851	1.56851	0.0242239	0.110036	661	-0.00092728	0.999357	-1.00064	0.997508	0.998498	661	0.371543	1.29374
2610002M06Rik	333	390	403	318	381	384	620	363	463	527	391	384	512	368	452	598	620	538.734	773.66	768.78	639.662	321.134	336.886	505.983	306.193	371.202	404.021	329.736	311.636	395.812	294.368	366.731	477.04	2.6227	662	0.473148	1.38814	1.38814	0.174504	0.448109	662	1.10149	2.14576	2.14576	0.00151072	0.00834108	662	1.15271	2.22331
2610005L07Rik	133	197	206	188	438	374	639	438	321	375	440	496	459	541	364	688	688	215.17	390.798	392.975	378.165	369.177	328.113	521.488	369.456	257.356	287.491	371.059	402.53	354.839	432.752	295.332	548.836	2.54353	663	-0.917262	0.529513	-1.88853	0.0178927	0.0875308	663	0.359051	1.28258	1.28258	0.34634	0.600744	663	0.0632006	1.04478
2610008E11Rik	178	134	126	133	529	392	505	490	368	422	453	504	492	574	511	531	574	287.972	265.822	240.363	267.532	445.878	343.904	412.131	413.318	295.038	323.523	382.022	409.023	380.351	459.149	414.601	423.593	1.90646	664	-0.476691	0.718624	-1.39155	0.0635415	0.225151	664	-0.371094	0.773196	-1.29333	0.160758	0.358587	664	-0.699959	0.61559
2610015P09Rik	387	581	524	393	141	163	97	139	258	219	116	169	261	159	136	151	581	626.096	1152.56	999.605	790.526	118.845	143.001	79.1618	117.247	206.847	167.895	97.8245	137.152	201.771	127.186	110.344	120.457	14.3903	665	2.46254	5.51185	5.51185	1.70542e-08	3.47223e-07	665	2.81257	7.02533	7.02533	7.9213e-11	1.4034e-09	665	2.77833	6.8606
2610016A17Rik	0	0	0	0	0	0	0	0	0	0	0	0	0	0	0	0	0	0	0	0	0	0	0	0	0	0	0	0	0	0	0	0	0	1	666	NA	#VALUE!	#VALUE!	NA	NA	666	NA	#VALUE!	#VALUE!	NA	NA	666	NA	#VALUE!
2610017I09Rik	197	206	165	150	189	176	192	218	450	229	200	205	293	210	244	184	450	318.71	408.651	314.761	301.727	159.302	154.406	156.691	183.884	360.78	175.561	168.663	166.368	226.51	167.981	197.97	146.782	2.772	667	1.02329	2.03255	2.03255	0.0127463	0.0672789	667	0.767375	1.70217	1.70217	0.0603354	0.17162	667	0.749348	1.68103
2610018G03Rik	4	2	0	3	2	2	6	5	2	4	4	2	9	4	3	4	9	6.47128	3.96749	0	6.03455	1.68574	1.75461	4.89661	4.21753	1.60347	3.06657	3.37326	1.62311	6.95763	3.19965	2.43406	3.19091	7.95763	668	1.21153	2.31584	2.31584	0.377546	0.686675	668	0.425218	1.34278	1.34278	0.783021	0.919734	668	-5.83372	0.0175337
2610019E17Rik	28	8	4	6	14	8	17	12	17	8	14	13	16	17	16	26	28	45.2989	15.87	7.63057	12.0691	11.8002	7.01845	13.8737	10.1221	13.6295	6.13314	11.8064	10.5502	12.3691	13.5985	12.9816	20.7409	6.49068	669	2.05115	4.14436	4.14436	0.00256216	0.0182225	669	0.675322	1.59695	1.59695	0.402539	0.655514	669	-0.601625	0.659011
2610019F03Rik	26	11	16	35	118	79	43	125	84	74	104	74	64	120	83	67	125	42.0633	21.8212	30.5223	70.4031	99.4587	69.3072	35.0923	105.438	67.3456	56.7316	87.7048	60.0549	49.4765	95.9894	67.3423	53.4477	4.66401	670	-0.691228	0.619326	-1.61466	0.283799	0.592821	670	-1.80861	0.285466	-3.50304	0.0124495	0.0492981	670	-1.10589	0.464614
2610020C07Rik	5	4	4	4	26	29	32	19	18	18	28	27	15	17	22	23	32	8.08909	7.93498	7.63057	8.04607	21.9146	25.4419	26.1152	16.0266	14.4312	13.7996	23.6128	21.9119	11.5961	13.5985	17.8498	18.3477	3.14176	671	-1.59825	0.330277	-3.02776	0.052599	0.195981	671	-0.893301	0.538381	-1.85742	0.317293	0.567751	671	-1.31471	0.402006
2610020H08Rik	43	31	36	25	87	99	83	77	116	156	93	84	163	79	133	118	163	69.5662	61.4961	68.6752	50.2879	73.3297	86.8534	67.7364	64.95	93.001	119.596	78.4283	68.1705	126.01	63.193	107.91	94.1317	2.47642	672	-0.126509	0.916045	-1.09165	0.802778	0.948477	672	-0.590661	0.664039	-1.50594	0.258819	0.497026	672	-0.405267	0.755096
2610027K06Rik	3	1	1	3	2	2	1	1	4	1	2	9	2	3	1	0	9	4.85346	1.98374	1.90764	6.03455	1.68574	1.75461	0.816101	0.843506	3.20693	0.766643	1.68663	7.30398	1.54614	2.39974	0.811353	0	8.30398	673	1.77916	3.43227	3.43227	0.323991	0.637189	673	0.304851	1.23529	1.23529	0.886655	0.925271	673	-0.87986	0.54342
2610028E06Rik	1	0	1	0	1	0	4	1	1	1	4	2	1	0	1	3	4	1.61782	0	1.90764	0	0.84287	0	3.2644	0.843506	0.801733	0.766643	3.37326	1.62311	0.77307	0	0.811353	2.39318	4.37326	674	0.227629	1.17091	1.17091	0.926206	0.958158	674	-3.46052	0.0908404	-11.0083	0.489228	0.733103	674	-0.00470842	0.996742
2610028H24Rik	0	0	0	0	0	1	0	0	0	0	1	1	0	0	0	0	1	0	0	0	0	0	0.877307	0	0	0	0	0.843315	0.811553	0	0	0	0	1.87731	675	-2.28791	0.204772	-4.88347	0.780145	0.939473	675	1.3041	2.46929	2.46929	0.877979	0.919734	675	-2.97179	0.127468
2610034B18Rik	203	213	200	182	417	425	403	427	438	454	397	413	484	414	454	447	484	328.417	422.538	381.529	366.096	351.477	372.855	328.889	360.177	351.159	348.056	334.796	335.171	374.166	331.163	368.354	356.584	1.28572	676	-0.0957841	0.935764	-1.06865	0.617926	0.872542	676	0.259039	1.19668	1.19668	0.173975	0.379353	676	0.132018	1.09583
2610034M16Rik	3	2	0	1	1	5	2	2	3	2	3	4	4	3	1	1	5	4.85346	3.96749	0	2.01152	0.84287	4.38653	1.6322	1.68701	2.4052	1.53329	2.52995	3.24621	3.09228	2.39974	0.811353	0.797726	5.85346	677	1.09474	2.13574	2.13574	0.477671	0.770203	677	1.08187	2.11678	2.11678	0.515164	0.755026	677	-5.39772	0.0237206
2610035D17Rik	15	7	9	13	13	37	75	25	51	51	63	26	31	21	31	42	75	24.2673	13.8862	17.1688	26.1497	10.9573	32.4604	61.2076	21.0877	40.8884	39.0988	53.1288	21.1004	23.9652	16.7981	25.1519	33.5045	5.20247	678	-0.524392	0.695252	-1.43833	0.559259	0.830196	678	-1.27991	0.411822	-2.42823	0.192551	0.406327	678	-0.929183	0.525156
2610035F20Rik	8	8	9	6	27	24	2	32	29	24	38	41	35	50	11	9	50	12.9426	15.87	17.1688	12.0691	22.7575	21.0554	1.6322	26.9922	23.2503	18.3994	32.046	33.2737	27.0575	39.9956	8.92488	7.17954	15.5746	679	-0.224356	0.855977	-1.16826	0.848208	0.950424	679	-0.527112	0.693942	-1.44104	0.651219	0.860781	679	-0.842559	0.557654
2610037D02Rik	0	0	0	1	0	1	0	0	1	0	0	0	1	1	1	1	1	0	0	0	2.01152	0	0.877307	0	0	0.801733	0	0	0	0.77307	0.799912	0.811353	0.797726	3.01152	680	-2.27311	0.206883	-4.83366	0.696485	0.915086	680	-1.87394	0.272828	-3.66531	0.74799	0.918268	680	-1.90455	0.2671
2610044O15Rik8	115	66	74	93	92	101	105	89	131	69	86	118	111	92	100	104	131	186.049	130.927	141.166	187.071	77.5441	88.608	85.6906	75.072	105.027	52.8983	72.5251	95.7633	85.8108	73.5919	81.1353	82.9635	3.48937	681	1.14827	2.21648	2.21648	0.00212836	0.0156453	681	0.754603	1.68717	1.68717	0.0540049	0.157366	681	0.736398	1.66601
2610100L16Rik	15	7	4	3	19	11	30	18	42	14	17	13	25	9	25	32	42	24.2673	13.8862	7.63057	6.03455	16.0145	9.65037	24.483	15.1831	33.6728	10.733	14.3364	10.5502	19.3268	7.19921	20.2838	25.5272	4.92893	682	0.535076	1.44902	1.44902	0.556769	0.828622	682	-0.51586	0.699376	-1.42985	0.602435	0.8243	682	-0.951101	0.517237
2610203C20Rik	281	97	115	157	1209	1395	1256	1166	1681	1309	1325	1411	1327	1259	1044	1352	1681	454.607	192.423	219.379	315.808	1019.03	1223.84	1025.02	983.528	1347.71	1003.54	1117.39	1145.1	1025.86	1007.09	847.052	1078.53	6.97286	683	-1.26059	0.417374	-2.39593	7.79749e-07	1.24661e-05	683	-2.5303	0.173103	-5.77692	2.35069e-19	8.30591e-18	683	-2.32084	0.20015
2610203C22Rik	4	6	4	2	1	10	3	4	0	6	3	3	6	1	0	1	10	6.47128	11.9025	7.63057	4.02303	0.84287	8.77307	2.4483	3.37402	0	4.59986	2.52995	2.43466	4.63842	0.799912	0	0.797726	12.9025	684	0.692753	1.61637	1.61637	0.67499	0.911508	684	2.16029	4.47006	4.47006	0.181917	0.390477	684	1.24965	2.37783
2610204G22Rik	3	2	1	1	5	5	6	3	10	7	4	6	5	9	9	3	10	4.85346	3.96749	1.90764	2.01152	4.21435	4.38653	4.89661	2.53052	8.01733	5.3665	3.37326	4.86932	3.86535	7.19921	7.30217	2.39318	3.10125	685	0.108623	1.0782	1.0782	0.932194	0.961394	685	-0.423546	0.74559	-1.34122	0.76173	0.919734	685	-1.08196	0.472386
2610206C17Rik	1	0	4	2	5	6	2	2	2	2	1	6	0	6	3	2	6	1.61782	0	7.63057	4.02303	4.21435	5.26384	1.6322	1.68701	1.60347	1.53329	0.843315	4.86932	0	4.79947	2.43406	1.59545	8.63057	686	-1.19056	0.438132	-2.28242	0.557095	0.828831	686	-4.46056	0.0454191	-22.0172	0.352649	0.607411	686	2.0076	4.02114
2610301B20Rik	263	214	174	188	880	916	573	850	929	897	877	1012	982	996	818	791	1012	425.486	424.521	331.93	378.165	741.726	803.613	467.626	716.98	744.81	687.678	739.587	821.292	759.155	796.712	663.687	631.001	2.46986	687	-0.656821	0.634274	-1.5766	0.0278276	0.122131	687	-0.755076	0.592515	-1.68772	0.0122529	0.0486424	687	-1.22025	0.429209
2610301G19Rik	851	829	850	774	1692	1565	1820	1639	1313	1590	1592	1790	1486	1697	1758	1713	1820	1376.76	1644.52	1621.5	1556.91	1426.14	1372.99	1485.3	1382.51	1052.68	1218.96	1342.56	1452.68	1148.78	1357.45	1426.36	1366.51	1.5617	688	-0.0529141	0.963987	-1.03736	0.794848	0.943859	688	0.433252	1.35027	1.35027	0.0334928	0.10812	688	0.302762	1.2335
2610305D13Rik	34	4	15	14	28	8	26	30	20	0	22	37	1	49	39	28	49	55.0058	7.93498	28.6147	28.1612	23.6004	7.01845	21.2186	25.3052	16.0347	0	18.5529	30.0275	0.77307	39.1957	31.6428	22.3363	56.0058	689	1.66959	3.18124	3.18124	0.254672	0.558806	689	-0.793198	0.577064	-1.73291	0.623721	0.840442	689	0.80008	1.7412
2610306M01Rik	55	66	64	47	43	63	56	46	122	86	51	63	70	66	67	42	122	88.98	130.927	122.089	94.5413	36.2434	55.2703	45.7016	38.8013	97.8114	65.9313	43.0091	51.1278	54.1149	52.7942	54.3606	33.5045	3.82348	690	0.960832	1.94643	1.94643	0.0664105	0.232172	690	0.954195	1.9375	1.9375	0.0628456	0.177261	690	1.30407	2.46924
2610307P16Rik	60	78	78	50	51	33	33	45	35	33	44	29	40	48	26	38	78	97.0691	154.732	148.796	100.576	42.9864	28.9511	26.9313	37.9578	28.0607	25.2992	37.1059	23.535	30.9228	38.3958	21.0952	30.3136	7.04824	691	1.55859	2.94565	2.94565	0.00117496	0.00948074	691	2.3486	5.09329	5.09329	6.67693e-07	7.60258e-06	691	2.28654	4.87884
2610316D01Rik	22	39	31	22	43	40	63	27	97	88	39	21	76	37	41	52	97	35.592	77.366	59.137	44.2534	36.2434	35.0923	51.4144	22.7747	77.7681	67.4645	32.8893	17.0426	58.7534	29.5967	33.2655	41.4818	4.36567	692	-0.201871	0.869422	-1.15019	0.789925	0.94043	692	0.464708	1.38004	1.38004	0.522702	0.761745	692	0.705058	1.63021
2610318N02Rik	19	12	20	15	14	6	13	20	25	9	10	14	17	18	17	25	25	30.7386	23.8049	38.1529	30.1727	11.8002	5.26384	10.6093	16.8701	20.0433	6.89978	8.43315	11.3617	13.1422	14.3984	13.793	19.9432	6.25062	693	1.73232	3.32261	3.32261	0.0206183	0.0974328	693	0.709132	1.63482	1.63482	0.359461	0.613634	693	1.79398	3.4677
2610507B11Rik	4073	3751	4033	3885	4193	4363	4724	4320	2320	4699	4937	4964	4336	4642	4547	4274	4964	6589.38	7441.03	7693.53	7814.74	3534.15	3827.69	3855.26	3643.95	1860.02	3602.45	4163.45	4028.55	3352.03	3713.19	3689.22	3409.48	4.19971	694	0.817475	1.76232	1.76232	0.0131111	0.0689147	694	1.29359	2.45137	2.45137	8.69874e-05	0.000667849	694	0.999557	1.99939
2610507I01Rik	7	3	14	14	11	13	15	6	102	11	10	11	8	9	117	6	117	11.3247	5.95123	26.707	28.1612	9.27157	11.405	12.2415	5.06104	81.7768	8.43307	8.43315	8.92708	6.18456	7.19921	94.9283	4.78636	16.5784	695	0.0454691	1.03202	1.03202	0.976887	0.987002	695	-2.41599	0.187377	-5.33684	0.150503	0.341537	695	1.76752	3.40468
2610524H06Rik	76	43	41	45	132	163	182	137	276	134	140	151	169	163	169	168	276	122.954	85.301	78.2134	90.5182	111.259	143.001	148.53	115.56	221.278	102.73	118.064	122.545	130.649	130.386	137.119	134.018	2.80607	696	-0.126983	0.915745	-1.09201	0.766699	0.939473	696	-0.780396	0.582207	-1.7176	0.0837391	0.221186	696	-0.662199	0.631914
2610528A11Rik	0	0	0	1	0	0	0	0	9	0	0	0	1	2	0	0	9	0	0	0	2.01152	0	0	0	0	7.2156	0	0	0	0.77307	1.59982	0	0	8.2156	697	0.937806	1.91561	1.91561	0.904555	0.950424	697	-5.04263	0.0303402	-32.9596	0.494548	0.737786	697	-1.88977	0.26985
2610528J11Rik	0	0	0	0	0	0	0	0	0	0	0	0	0	0	0	0	0	0	0	0	0	0	0	0	0	0	0	0	0	0	0	0	0	1	698	NA	#VALUE!	#VALUE!	NA	NA	698	NA	#VALUE!	#VALUE!	NA	NA	698	NA	#VALUE!
2700029M09Rik	1217	874	938	933	454	396	415	398	599	375	393	383	440	449	489	439	1217	1968.89	1733.79	1789.37	1876.75	382.663	347.413	338.682	335.715	480.238	287.491	331.423	310.825	340.151	359.16	396.752	350.202	6.82824	699	2.46643	5.52674	5.52674	3.74792e-20	2.16517e-18	699	2.23708	4.71441	4.71441	9.66604e-17	2.82672e-15	699	2.44997	5.46406
2700038G22Rik	22	4	10	12	33	43	49	38	46	22	52	29	23	52	40	38	52	35.592	7.93498	19.0764	24.1382	27.8147	37.7242	39.9889	32.0532	36.8797	16.8661	43.8524	23.535	17.7806	41.5954	32.4541	30.3136	5.01986	700	0.0168398	1.01174	1.01174	0.979322	0.987993	700	-1.84735	0.277902	-3.59839	0.0451865	0.137242	700	-0.569729	0.673743
2700046A07Rik	0	0	0	0	0	0	2	3	0	0	0	3	1	4	2	1	4	0	0	0	0	0	0	1.6322	2.53052	0	0	0	2.43466	0.77307	3.19965	1.62271	0.797726	4.19965	701	-3.20702	0.108291	-9.23439	0.568485	0.837475	701	-3.51559	0.0874386	-11.4366	0.529339	0.766629	701	-3.9316	0.0655347
2700046G09Rik	7	9	9	4	38	40	20	28	53	41	34	28	43	41	33	21	53	11.3247	17.8537	17.1688	8.04607	32.0291	35.0923	16.322	23.6182	42.4918	31.4323	28.6727	22.7235	33.242	32.7964	26.7746	16.7523	4.80782	702	-1.29383	0.407865	-2.45179	0.0996248	0.310429	702	-0.865976	0.548675	-1.82257	0.241781	0.474565	702	-0.717359	0.60821
2700049A03Rik	107	100	107	112	249	208	263	275	183	339	258	241	310	237	299	325	339	173.107	198.374	204.118	225.29	209.875	182.48	214.635	231.964	146.717	259.892	217.575	195.584	239.652	189.579	242.594	259.261	1.76616	703	-0.225339	0.855394	-1.16905	0.522191	0.803701	703	-0.10189	0.931812	-1.07318	0.773259	0.919734	703	-0.0925158	0.937886
2700050L05Rik	170	166	166	134	385	370	434	406	347	412	425	386	398	380	403	431	434	275.029	329.302	316.669	269.543	324.505	324.604	354.188	342.464	278.201	315.857	358.409	313.259	307.682	303.966	326.975	343.82	1.32847	704	-0.282378	0.822235	-1.2162	0.200387	0.48534	704	0.0774287	1.05514	1.05514	0.726396	0.904727	704	-0.0433641	0.97039
2700054A10Rik	39	57	60	24	49	30	33	39	25	78	49	45	73	49	15	31	78	63.0949	113.073	114.459	48.2764	41.3006	26.3192	26.9313	32.8967	20.0433	59.7981	41.3224	36.5199	56.4341	39.1957	12.1703	24.7295	8.7666	705	1.00124	2.00171	2.00171	0.147685	0.404972	705	1.58726	3.00479	3.00479	0.01896	0.06908	705	1.35377	2.55578
2700060E02Rik	628	508	597	505	1031	972	1069	985	1839	1056	1037	906	1123	1099	1328	1145	1839	1015.99	1007.74	1138.86	1015.82	868.999	852.742	872.412	830.854	1474.39	809.575	874.518	735.267	868.158	879.103	1077.48	913.397	2.00387	706	0.232574	1.17493	1.17493	0.478774	0.77085	706	-0.0430644	0.970591	-1.0303	0.895966	0.931324	706	0.463413	1.3788
2700062C07Rik	43	34	49	53	126	126	134	138	197	121	121	145	127	126	137	157	197	69.5662	67.4473	93.4745	106.61	106.202	110.541	109.358	116.404	157.941	92.7638	102.041	117.675	98.1799	100.789	111.155	125.243	2.3221	707	-0.643847	0.640004	-1.56249	0.0893876	0.286976	707	-0.858753	0.551429	-1.81347	0.0295028	0.0980609	707	-0.180757	0.88224
2700069I18Rik	4	5	7	3	7	9	6	18	10	13	6	14	12	14	8	14	18	6.47128	9.91872	13.3535	6.03455	5.90009	7.89576	4.89661	15.1831	8.01733	9.96635	5.05989	11.3617	9.27684	11.1988	6.49082	11.1682	2.74448	708	0.0584459	1.04134	1.04134	0.955066	0.974733	708	-0.153103	0.899314	-1.11196	0.873726	0.919734	708	0.637054	1.55515
2700070H01Rik	0	1	1	1	0	0	1	0	0	0	0	3	1	0	1	1	3	0	1.98374	1.90764	2.01152	0	0	0.816101	0	0	0	0	2.43466	0.77307	0	0.811353	0.797726	3.43466	709	-2.21776	0.214975	-4.65169	0.688672	0.91424	709	6.0687	67.1215	67.1215	0.138003	0.320717	709	0.832548	1.78083
2700081L22Rik	3	2	11	1	3	5	0	4	3	2	4	1	4	2	2	4	11	4.85346	3.96749	20.9841	2.01152	2.52861	4.38653	0	3.37402	2.4052	1.53329	3.37326	0.811553	3.09228	1.59982	1.62271	3.19091	21.9841	710	1.08808	2.1259	2.1259	0.479917	0.771447	710	0.709659	1.63542	1.63542	0.665371	0.870627	710	3.11316	8.65274
2700081O15Rik	441	347	400	423	1000	1103	1187	1131	1005	1163	1285	1215	1088	1242	1088	1247	1285	713.458	688.359	763.057	850.872	842.87	967.669	968.712	954.005	805.742	891.605	1083.66	986.037	841.101	993.49	882.752	994.765	1.57343	711	-0.376823	0.770132	-1.29848	0.0728274	0.24744	711	-0.360422	0.778937	-1.2838	0.0907337	0.235144	711	-0.346292	0.786603
2700086A05Rik	16	10	11	17	23	14	25	23	22	20	20	15	22	36	44	53	53	25.8851	19.8374	20.9841	34.1958	19.386	12.2823	20.4025	19.4006	17.6381	15.3329	16.8663	12.1733	17.0075	28.7968	35.6995	42.2795	3.2854	712	0.573191	1.48781	1.48781	0.338403	0.651186	712	0.186521	1.13802	1.13802	0.777283	0.919734	712	0.450852	1.36685
2700089E24Rik	4326	2979	3029	4045	794	689	788	690	719	691	796	763	697	846	898	843	4326	6998.68	5909.58	5778.25	8136.58	669.239	604.464	643.087	582.019	576.446	529.75	671.279	619.215	538.83	676.725	728.595	672.483	15.3322	713	3.45322	10.9527	10.9527	3.52143e-93	4.14495e-90	713	3.39279	10.5034	10.5034	4.02606e-89	2.44589e-86	713	3.24483	9.47965
2700089I24Rik	0	0	0	0	0	0	0	0	0	0	0	0	0	0	0	0	0	0	0	0	0	0	0	0	0	0	0	0	0	0	0	0	0	1	714	NA	#VALUE!	#VALUE!	NA	NA	714	NA	#VALUE!	#VALUE!	NA	NA	714	NA	#VALUE!
2700094K13Rik	497	263	274	316	591	478	645	557	849	517	607	455	529	649	697	571	849	804.056	521.725	522.694	635.639	498.136	419.353	526.385	469.833	680.671	396.354	511.892	369.257	408.954	519.143	565.513	455.502	2.17432	715	0.740199	1.67041	1.67041	0.0220383	0.102607	715	0.0170934	1.01192	1.01192	0.958536	0.97421	715	0.281751	1.21567
2700097O09Rik	14	9	15	9	70	74	74	69	131	94	70	68	81	67	55	83	131	22.6495	17.8537	28.6147	18.1036	59.0009	64.9207	60.3915	58.2019	105.027	72.0644	59.0321	55.1856	62.6187	53.5941	44.6244	66.2113	5.62367	716	-1.43934	0.368735	-2.71197	0.00764869	0.0450572	716	-2.13603	0.227506	-4.39549	0.000456411	0.00293967	716	-1.04294	0.485337
2700099C18Rik	83	64	47	58	116	98	88	111	91	78	92	72	85	105	129	134	134	134.279	126.96	89.6593	116.668	97.7729	85.9761	71.8169	93.6292	72.9577	59.7981	77.585	58.4318	65.711	83.9907	104.665	106.895	2.2762	717	0.657059	1.57686	1.57686	0.0705678	0.242209	717	0.752921	1.6852	1.6852	0.0441881	0.134752	717	0.415928	1.33416
2810001G20Rik	52	37	30	58	76	64	88	66	119	59	69	80	74	81	74	76	119	84.1266	73.3986	57.2293	116.668	64.0581	56.1476	71.8169	55.6714	95.4062	45.2319	58.1887	64.9242	57.2072	64.7929	60.0401	60.6272	2.54517	718	0.393455	1.31354	1.31354	0.370786	0.681003	718	0.166201	1.1221	1.1221	0.716103	0.904727	718	-0.070666	0.952198
2810002D19Rik	12	14	11	22	38	37	40	30	31	36	27	48	37	37	86	32	86	19.4138	27.7724	20.9841	44.2534	32.0291	32.4604	32.644	25.3052	24.8537	27.5991	22.7695	38.9545	28.6036	29.5967	69.7763	25.5272	3.46708	719	-0.737936	0.599597	-1.66779	0.292479	0.602115	719	0.0991865	1.07117	1.07117	0.884966	0.923989	719	-0.521588	0.696605
2810004N23Rik	357	322	391	337	314	280	300	337	249	284	295	324	270	361	381	346	391	577.561	638.766	745.889	677.881	264.661	245.646	244.83	284.262	199.631	217.726	248.778	262.943	208.729	288.768	309.125	276.013	3.72269	720	1.19819	2.29452	2.29452	1.30557e-06	2.02202e-05	720	1.4506	2.73321	2.73321	5.69177e-09	8.46707e-08	720	1.63558	3.10712
2810006K23Rik	249	207	211	233	206	196	198	195	249	214	204	179	222	201	254	251	254	402.837	410.635	402.513	468.683	173.631	171.952	161.588	164.484	199.631	164.062	172.036	145.268	171.622	160.782	206.084	200.229	3.21112	721	1.25291	2.38322	2.38322	3.34865e-07	5.61078e-06	721	1.22176	2.33231	2.33231	8.68566e-07	9.74253e-06	721	1.30434	2.46971
2810007J24Rik	0	0	0	0	0	0	0	0	0	0	0	0	0	0	0	0	0	0	0	0	0	0	0	0	0	0	0	0	0	0	0	0	0	1	722	NA	#VALUE!	#VALUE!	NA	NA	722	NA	#VALUE!	#VALUE!	NA	NA	722	NA	#VALUE!
2810008D09Rik	25	9	14	13	110	108	134	100	334	131	126	133	127	124	112	116	334	40.4455	17.8537	26.707	26.1497	92.7157	94.7491	109.358	84.3506	267.779	100.43	106.258	107.937	98.1799	99.1891	90.8715	92.5362	14.256	723	-1.29078	0.40873	-2.44661	0.0322242	0.1365	723	-3.07905	0.118335	-8.45059	1.59178e-05	0.000144751	723	-1.9629	0.256513
2810011L19Rik	121	43	66	48	76	83	269	103	280	219	105	96	198	87	117	251	280	195.756	85.301	125.904	96.5528	64.0581	72.8165	219.531	86.8811	224.485	167.895	88.5481	77.9091	153.068	69.5923	94.9283	200.229	3.4659	724	0.719798	1.64695	1.64695	0.346353	0.659209	724	-0.905516	0.533842	-1.87321	0.24785	0.482861	724	0.240886	1.18172
2810013P06Rik	71	67	61	60	115	123	136	100	157	109	94	141	112	122	125	110	157	114.865	132.911	116.366	120.691	96.9301	107.909	110.99	84.3506	125.872	83.564	79.2716	114.429	86.5839	97.5892	101.419	87.7499	1.66822	725	0.125696	1.09103	1.09103	0.727188	0.930603	725	0.44059	1.35716	1.35716	0.224699	0.451125	725	0.316512	1.24532
2810021J22Rik	154	146	137	100	202	177	177	185	131	206	223	181	225	195	176	213	225	249.144	289.627	261.347	201.152	170.26	155.283	144.45	156.049	105.027	157.928	188.059	146.891	173.941	155.983	142.798	169.916	2.74106	726	0.669478	1.5905	1.5905	0.025788	0.115408	726	1.05222	2.07372	2.07372	0.00049238	0.00313913	726	0.623796	1.54092
2810025M15Rik	188	159	144	188	431	264	254	404	463	302	367	420	362	461	328	302	463	304.15	315.415	274.701	378.165	363.277	231.609	207.29	340.776	371.202	231.526	309.497	340.852	279.851	368.759	266.124	240.913	1.82037	727	0.185873	1.13751	1.13751	0.638549	0.887207	727	0.00454584	1.00316	1.00316	0.990881	0.994153	727	-0.174613	0.886005
2810029C07Rik	39	24	16	29	49	71	85	52	92	77	77	49	87	63	74	57	92	63.0949	47.6099	30.5223	58.334	41.3006	62.2888	69.3686	43.8623	73.7594	59.0315	64.9353	39.7661	67.2571	50.3944	60.0401	45.4704	2.37164	728	0.129851	1.09418	1.09418	0.792805	0.942639	728	-0.307728	0.807913	-1.23776	0.558775	0.792664	728	-0.90943	0.532395
2810032G03Rik	36	19	22	20	16	16	49	15	58	28	13	6	36	21	26	29	58	58.2415	37.6912	41.9682	40.2303	13.4859	14.0369	39.9889	12.6526	46.5005	21.466	10.9631	4.86932	27.8305	16.7981	21.0952	23.1341	10.0934	729	1.36964	2.58407	2.58407	0.144681	0.399176	729	0.487227	1.40175	1.40175	0.613058	0.832304	729	1.52371	2.8753
2810047C21Rik1	25	17	18	23	39	82	41	48	62	33	37	73	43	44	28	47	82	40.4455	33.7237	34.3376	46.2649	32.8719	71.9392	33.4601	40.4883	49.7074	25.2992	31.2027	59.2434	33.242	35.1961	22.7179	37.4931	3.07528	730	-0.186535	0.878713	-1.13803	0.77849	0.939473	730	-0.189802	0.876726	-1.14061	0.784272	0.919734	730	-0.263898	0.832835
2810049E08Rik	4	20	6	5	18	38	22	23	78	39	27	39	38	32	30	15	78	6.47128	39.6749	11.4459	10.0576	15.1717	33.3377	17.9542	19.4006	62.5352	29.8991	22.7695	31.6506	29.3767	25.5972	24.3406	11.9659	8.50392	731	-1.77313	0.292573	-3.41796	0.0790325	0.26307	731	0.0890199	1.06365	1.06365	0.907846	0.938699	731	-1.28778	0.40958
2810055G20Rik	8	21	13	10	27	16	10	18	24	20	24	24	27	34	22	10	34	12.9426	41.6586	24.7994	20.1152	22.7575	14.0369	8.16101	15.1831	19.2416	15.3329	20.2396	19.4773	20.8729	27.197	17.8498	7.97726	4.75185	732	-0.209823	0.864643	-1.15655	0.803884	0.949128	732	1.32854	2.51149	2.51149	0.0725335	0.198463	732	0.296037	1.22777
2810403A07Rik	216	241	219	212	905	885	1077	943	805	969	939	944	943	974	1060	967	1077	349.449	478.082	417.774	426.442	762.797	776.417	878.941	795.426	645.395	742.877	791.873	766.106	729.005	779.114	860.034	771.401	2.5109	733	-1.20597	0.433477	-2.30693	2.5458e-09	5.69418e-08	733	-0.606309	0.656875	-1.52236	0.00243405	0.0125042	733	-0.867537	0.548082
2810403D21Rik	4	5	8	2	9	15	13	4	17	9	6	6	13	9	14	14	17	6.47128	9.91872	15.2611	4.02303	7.58583	13.1596	10.6093	3.37402	13.6295	6.89978	5.05989	4.86932	10.0499	7.19921	11.3589	11.1682	3.71766	734	-0.690293	0.619728	-1.61361	0.524643	0.805199	734	0.312387	1.24176	1.24176	0.764447	0.919734	734	1.19051	2.28233
2810404M03Rik	0	0	0	0	0	0	0	0	0	0	0	0	0	0	0	0	0	0	0	0	0	0	0	0	0	0	0	0	0	0	0	0	0	1	735	NA	#VALUE!	#VALUE!	NA	NA	735	NA	#VALUE!	#VALUE!	NA	NA	735	NA	#VALUE!
2810405F15Rik	1	0	1	0	4	8	6	4	11	10	8	3	4	4	3	6	11	1.61782	0	1.90764	0	3.37148	7.01845	4.89661	3.37402	8.81906	7.66643	6.74652	2.43466	3.09228	3.19965	2.43406	4.78636	9.81906	736	-1.65255	0.318077	-3.1439	0.349717	0.662442	736	-6.50721	0.0109935	-90.9629	0.163634	0.362641	736	-1.09409	0.468432
2810407C02Rik	3507	2849	2918	2972	3014	2680	3122	2886	2764	3082	2761	2779	3208	2955	3222	3167	3507	5673.69	5651.69	5566.5	5978.23	2540.41	2351.18	2547.87	2434.36	2215.99	2362.79	2328.39	2255.31	2480.01	2363.74	2614.18	2526.4	2.697	737	1.19398	2.28783	2.28783	2.63379e-18	1.33339e-16	737	1.27362	2.41768	2.41768	1.795e-20	6.72072e-19	737	1.24124	2.36401
2810408A11Rik	37	35	36	23	40	43	40	29	75	48	22	48	73	28	64	54	75	59.8593	69.4311	68.6752	46.2649	33.7148	37.7242	32.644	24.4617	60.13	36.7988	18.5529	38.9545	56.4341	22.3975	51.9266	43.0772	3.60207	738	0.787251	1.72578	1.72578	0.251246	0.554976	738	0.777997	1.71475	1.71475	0.256902	0.494487	738	0.851846	1.80481
2810408I11Rik	24	5	4	14	48	23	22	42	19	18	36	37	28	32	34	33	48	38.8277	9.91872	7.63057	28.1612	40.4578	20.1781	17.9542	35.4273	15.2329	13.7996	30.3593	30.0275	21.646	25.5972	27.586	26.325	4.80359	739	0.567766	1.48223	1.48223	0.410037	0.718001	739	-1.10996	0.463307	-2.15839	0.216951	0.440616	739	-1.84011	0.2793
2810408M09Rik	121	96	118	87	130	159	148	130	235	157	162	163	191	168	138	129	235	195.756	190.439	225.102	175.002	109.573	139.492	120.783	109.656	188.407	120.363	136.617	132.283	147.656	134.385	111.967	102.907	2.17601	740	0.66754	1.58836	1.58836	0.057584	0.209329	740	0.448995	1.36509	1.36509	0.208248	0.428955	740	0.696787	1.62089
2810410L24Rik	19	18	18	10	29	26	40	30	53	42	39	34	37	56	38	51	56	30.7386	35.7074	34.3376	20.1152	24.4432	22.81	32.644	25.3052	42.4918	32.199	32.8893	27.5928	28.6036	44.7951	30.8314	40.684	2.16882	741	0.204667	1.15242	1.15242	0.705778	0.919534	741	0.0977955	1.07014	1.07014	0.857038	0.919734	741	0.210465	1.15706
2810417H13Rik	323	194	208	247	823	537	701	738	582	501	688	524	535	742	979	833	979	522.555	384.846	396.79	496.845	693.682	471.114	572.087	622.508	466.609	384.088	580.201	425.254	413.593	593.535	794.314	664.506	2.06528	742	-0.148004	0.902498	-1.10804	0.667484	0.906787	742	-0.351198	0.783933	-1.27562	0.316834	0.567222	742	-0.25322	0.839022
2810428I15Rik	226	145	150	154	247	196	279	228	452	265	257	232	260	274	273	235	452	365.627	287.643	286.147	309.774	208.189	171.952	227.692	192.319	362.383	203.16	216.732	188.28	200.998	219.176	221.499	187.466	2.11982	743	0.851233	1.80404	1.80404	0.0193384	0.0926012	743	0.18718	1.13854	1.13854	0.612946	0.832252	743	0.502499	1.41667
2810429I04Rik	1	4	0	1	2	3	5	1	1	7	8	4	5	4	8	8	8	1.61782	7.93498	0	2.01152	1.68574	2.63192	4.0805	0.843506	0.801733	5.3665	6.74652	3.24621	3.86535	3.19965	6.49082	6.38181	8.93498	744	-0.794356	0.576601	-1.7343	0.67274	0.910377	744	1.74483	3.35156	3.35156	0.217551	0.441345	744	-6.03695	0.0152299
2810433D01Rik	3	0	4	2	1	3	0	3	12	6	0	3	5	1	2	1	12	4.85346	0	7.63057	4.02303	0.84287	2.63192	0	2.53052	9.62079	4.59986	0	2.43466	3.86535	0.799912	1.62271	0.797726	10.6208	745	2.0866	4.24745	4.24745	0.256246	0.560563	745	-6.25902	0.0130572	-76.5863	0.192667	0.406463	745	1.84895	3.60239
2810442I21Rik	5	1	1	2	39	16	16	23	10	20	37	22	16	14	28	18	39	8.08909	1.98374	1.90764	4.02303	32.8719	14.0369	13.0576	19.4006	8.01733	15.3329	31.2027	17.8542	12.3691	11.1988	22.7179	14.3591	11.6493	746	-1.30523	0.404657	-2.47123	0.197798	0.481782	746	-2.84313	0.139358	-7.17575	0.0837011	0.221161	746	-3.421	0.0933631
2810442N19Rik	0	0	0	0	0	0	1	0	0	0	1	0	1	0	2	2	2	0	0	0	0	0	0	0.816101	0	0	0	0.843315	0	0.77307	0	1.62271	1.59545	2.62271	747	-2.20534	0.216833	-4.61185	0.745364	0.939473	747	1.30411	2.46931	2.46931	0.855015	0.919734	747	-2.94054	0.13026
2810454H06Rik	2	6	3	4	16	11	12	8	14	14	12	11	18	13	24	12	24	3.23564	11.9025	5.72293	8.04607	13.4859	9.65037	9.79321	6.74805	11.2243	10.733	10.1198	8.92708	13.9153	10.3989	19.4725	9.57272	4.83338	748	-1.76252	0.294733	-3.39291	0.148309	0.405856	748	0.311249	1.24078	1.24078	0.72746	0.904965	748	-0.943635	0.519921
2810459M11Rik	375	456	420	419	875	1097	1191	915	528	1003	1029	1344	883	1184	1002	619	1344	606.682	904.588	801.21	842.825	737.511	962.406	971.976	771.808	423.315	768.943	867.771	1090.73	682.621	947.096	812.975	493.793	2.57292	749	-0.553885	0.681183	-1.46803	0.199981	0.48484	749	0.466466	1.38172	1.38172	0.279418	0.523141	749	-0.135866	0.910123
2810468N07Rik	47	59	70	43	79	163	206	77	303	206	179	93	188	95	127	143	303	76.0375	117.041	133.535	86.4952	66.5867	143.001	168.117	64.95	242.925	157.928	150.953	75.4744	145.337	75.9916	103.042	114.075	3.69864	750	-0.727617	0.603901	-1.6559	0.290611	0.600447	750	-0.408232	0.753546	-1.32706	0.548965	0.783469	750	0.107796	1.07758
2810471M01Rik	0	0	0	0	0	0	0	0	0	0	0	0	0	0	0	1	1	0	0	0	0	0	0	0	0	0	0	0	0	0	0	0	0.797726	1.79773	751	0.937138	1.91473	1.91473	0.912121	0.950424	751	1.3041	2.46929	2.46929	0.877979	0.919734	751	1.2379	2.35856
2810474O19Rik	105	87	91	106	401	313	360	385	435	400	384	375	431	388	537	489	537	169.871	172.586	173.596	213.221	337.991	274.597	293.796	324.75	348.754	306.657	323.833	304.332	333.193	310.366	435.696	390.088	2.55571	752	-0.830901	0.562178	-1.7788	0.00202224	0.0149646	752	-0.920606	0.528287	-1.89291	0.000860912	0.00514716	752	-0.884469	0.541687
2900002K06Rik	5	2	2	4	5	4	7	3	3	5	7	6	7	4	10	3	10	8.08909	3.96749	3.81529	8.04607	4.21435	3.50923	5.71271	2.53052	2.4052	3.83321	5.90321	4.86932	5.41149	3.19965	8.11353	2.39318	2.68584	753	0.849406	1.80176	1.80176	0.455665	0.752876	753	0.435773	1.35264	1.35264	0.756812	0.919734	753	-0.499142	0.707527
2900005J15Rik	4	6	11	0	19	26	25	23	51	25	16	23	33	24	27	24	51	6.47128	11.9025	20.9841	0	16.0145	22.81	20.4025	19.4006	40.8884	19.1661	13.493	18.6657	25.5113	19.1979	21.9065	19.1454	41.8884	754	-1.60848	0.327943	-3.04931	0.0834807	0.273282	754	-1.15408	0.449354	-2.22542	0.162122	0.360361	754	0.122882	1.08891
2900008C10Rik	3	8	9	8	4	10	3	1	23	8	5	6	16	7	7	14	23	4.85346	15.87	17.1688	16.0921	3.37148	8.77307	2.4483	0.843506	18.4399	6.13314	4.21658	4.86932	12.3691	5.59938	5.67947	11.1682	10.545	755	0.00287077	1.00199	1.00199	0.998451	0.999034	755	0.902844	1.86975	1.86975	0.488328	0.732552	755	1.25889	2.39311
2900009J06Rik	3	3	5	5	4	1	3	2	13	2	0	4	3	6	6	7	13	4.85346	5.95123	9.53822	10.0576	3.37148	0.877307	2.4483	1.68701	10.4225	1.53329	0	3.24621	2.31921	4.79947	4.86812	5.58408	11.4225	756	1.11518	2.16621	2.16621	0.483729	0.773971	756	0.387732	1.30834	1.30834	0.802235	0.919734	756	2.35171	5.1043
2900011O08Rik	703	400	438	545	732	623	1232	752	1265	1109	569	819	934	803	750	1134	1265	1137.33	793.498	835.548	1096.28	616.981	546.562	1005.44	634.317	1014.19	850.207	479.846	664.662	722.048	642.329	608.515	904.622	2.36734	757	0.653379	1.57285	1.57285	0.107535	0.327193	757	-0.0700303	0.952618	-1.04974	0.863905	0.919734	757	0.425203	1.34276
2900026A02Rik	775	894	980	586	528	572	474	456	447	652	509	418	554	489	504	465	980	1253.81	1773.47	1869.49	1178.75	445.035	501.819	386.832	384.639	358.375	499.851	429.247	339.229	428.281	391.157	408.922	370.943	5.49774	758	1.49622	2.82102	2.82102	4.23549e-09	9.21098e-08	758	2.09737	4.27928	4.27928	1.50414e-16	4.3248e-15	758	2.22845	4.68632
2900041M22Rik	0	0	0	0	1	0	3	0	0	1	1	0	0	0	3	2	3	0	0	0	0	0.84287	0	2.4483	0	0	0.766643	0.843315	0	0	0	2.43406	1.59545	3.4483	759	-4.20871	0.0540818	-18.4905	0.478435	0.770756	759	-1.83349	0.280584	-3.56399	0.762717	0.919734	759	-1.97961	0.253558
2900052N01Rik	26	39	39	26	2	7	0	1	9	4	1	2	5	3	5	3	39	42.0633	77.366	74.3981	52.2994	1.68574	6.14115	0	0.843506	7.2156	3.06657	0.843315	1.62311	3.86535	2.39974	4.05676	2.39318	78.366	760	4.03043	16.341	16.341	0.000548744	0.0049095	760	4.37723	20.7816	20.7816	9.36508e-05	0.000712904	760	5.12437	34.8811
2900055J20Rik	0	0	0	0	1	0	6	1	1	3	2	3	3	0	1	6	6	0	0	0	0	0.84287	0	4.89661	0.843506	0.801733	2.29993	1.68663	2.43466	2.31921	0	0.811353	4.78636	5.89661	761	-5.01545	0.0309171	-32.3446	0.319886	0.632066	761	-4.17847	0.0552273	-18.107	0.408431	0.657377	761	-4.93618	0.0326634
2900056M20Rik	54	53	44	47	158	191	260	175	217	255	185	197	294	164	246	303	303	87.3622	105.138	83.9363	94.5413	133.173	167.566	212.186	147.614	173.976	195.494	156.013	159.876	227.283	131.186	199.593	241.711	2.85757	762	-0.969046	0.510844	-1.95755	0.0269992	0.119501	762	-0.713652	0.609774	-1.63995	0.10386	0.260071	762	-1.10972	0.463382
2900057B20Rik	0	0	0	0	0	0	2	0	0	0	0	0	2	0	0	0	2	0	0	0	0	0	0	1.6322	0	0	0	0	0	1.54614	0	0	0	2.6322	763	-3.19631	0.109098	-9.16609	0.694525	0.91424	763	1.3041	2.46929	2.46929	0.877979	0.919734	763	-2.88227	0.135629
2900060B14Rik	0	0	0	0	1	0	0	0	0	1	0	2	0	0	0	0	2	0	0	0	0	0.84287	0	0	0	0	0.766643	0	1.62311	0	0	0	0	2.62311	764	-2.239	0.211833	-4.72071	0.784835	0.939473	764	-1.81897	0.283424	-3.52828	0.824624	0.919734	764	-2.94625	0.129745
2900076A07Rik	36	22	22	15	33	23	42	18	49	46	41	33	41	40	34	44	49	58.2415	43.6424	41.9682	30.1727	27.8147	20.1781	34.2762	15.1831	39.2849	35.2656	34.5759	26.7812	31.6959	31.9965	27.586	35.1	3.6607	765	1.08431	2.12037	2.12037	0.0554358	0.20399	765	0.541286	1.45527	1.45527	0.363286	0.61771	765	0.436583	1.35339
2900079G21Rik	14	4	8	5	11	8	33	9	26	12	19	20	15	16	17	27	33	22.6495	7.93498	15.2611	10.0576	9.27157	7.01845	26.9313	7.59156	20.8451	9.19971	16.023	16.2311	11.5961	12.7986	13.793	21.5386	3.48338	766	0.64787	1.56685	1.56685	0.471829	0.764976	766	-0.661776	0.6321	-1.58203	0.543458	0.778952	766	0.063549	1.04503
2900092C05Rik	0	0	0	0	0	0	0	0	0	0	0	0	0	0	0	0	0	0	0	0	0	0	0	0	0	0	0	0	0	0	0	0	0	1	767	NA	#VALUE!	#VALUE!	NA	NA	767	NA	#VALUE!	#VALUE!	NA	NA	767	NA	#VALUE!
2900092D14Rik	124	130	97	164	359	344	259	333	259	346	313	358	400	395	458	325	458	200.61	257.887	185.041	329.889	302.59	301.794	211.37	280.888	207.649	265.258	263.958	290.536	309.228	315.965	371.6	259.261	2.00278	768	-0.438272	0.738018	-1.35498	0.174613	0.448144	768	0.0376947	1.02647	1.02647	0.906734	0.938271	768	-0.638029	0.64259
2900093L17Rik	0	0	0	0	0	0	0	0	0	0	0	0	0	0	0	0	0	0	0	0	0	0	0	0	0	0	0	0	0	0	0	0	0	1	769	NA	#VALUE!	#VALUE!	NA	NA	769	NA	#VALUE!	#VALUE!	NA	NA	769	NA	#VALUE!
2900097C17Rik	11752	10839	9764	11584	5054	4605	7301	4973	5756	6201	5397	5541	6643	5340	6116	7561	11752	19012.6	21501.8	18626.2	23301.4	4259.87	4040	5958.35	4194.76	4614.77	4753.95	4551.37	4496.82	5135.51	4271.53	4962.23	6031.61	5.7665	770	2.00008	4.00021	4.00021	5.52764e-14	1.86898e-12	770	2.24967	4.75575	4.75575	2.76192e-17	8.44404e-16	770	1.97805	3.93959
3000002C10Rik	5	5	7	3	26	44	39	36	49	30	30	49	28	29	44	39	49	8.08909	9.91872	13.3535	6.03455	21.9146	38.6015	31.8279	30.3662	39.2849	22.9993	25.2995	39.7661	21.646	23.1974	35.6995	31.1113	5.79513	771	-1.92699	0.262977	-3.80262	0.020581	0.0973611	771	-1.63751	0.321411	-3.11128	0.0489379	0.145715	771	-1.11324	0.462256
3010001F23Rik	28	20	21	20	17	22	12	17	39	25	24	20	26	16	34	22	39	45.2989	39.6749	40.0605	40.2303	14.3288	19.3007	9.79321	14.3396	31.2676	19.1661	20.2396	16.2311	20.0998	12.7986	27.586	17.55	4.28963	772	1.64987	3.13805	3.13805	0.0120462	0.0644688	772	0.876339	1.83571	1.83571	0.1898	0.402715	772	1.08705	2.12439
3010026O09Rik	39	14	22	25	74	58	78	66	162	83	79	58	95	74	86	75	162	63.0949	27.7724	41.9682	50.2879	62.3724	50.8838	63.6559	55.6714	129.881	63.6313	66.6219	47.0701	73.4417	59.1935	69.7763	59.8295	4.54882	773	0.096919	1.06949	1.06949	0.854371	0.950424	773	-1.58088	0.334278	-2.99153	0.00943727	0.0391136	773	-0.572141	0.672618
3100003L05Rik	4	2	1	5	4	2	3	3	14	2	2	2	6	5	20	6	20	6.47128	3.96749	1.90764	10.0576	3.37148	1.75461	2.4483	2.53052	11.2243	1.53329	1.68663	1.62311	4.63842	3.99956	16.2271	4.78636	6.80028	774	1.35579	2.55938	2.55938	0.366039	0.676442	774	-0.360603	0.778839	-1.28396	0.824614	0.919734	774	-0.482541	0.715716
3110001D03Rik	102	113	76	95	237	239	219	200	408	258	218	242	282	271	274	247	408	165.018	224.163	144.981	191.094	199.76	209.676	178.726	168.701	327.107	197.794	183.843	196.396	218.006	216.776	222.311	197.038	2.2476	775	-0.248369	0.841848	-1.18786	0.496776	0.784947	775	-0.0448932	0.969362	-1.03161	0.901291	0.934486	775	-0.460244	0.726863
3110001I22Rik	5	4	8	3	20	29	32	35	30	18	41	26	22	47	30	32	47	8.08909	7.93498	15.2611	6.03455	16.8574	25.4419	26.1152	29.5227	24.052	13.7996	34.5759	21.1004	17.0075	37.5959	24.3406	25.5272	5.48661	776	-1.49528	0.354711	-2.8192	0.0864177	0.280137	776	-1.49713	0.354257	-2.82281	0.107212	0.26648	776	-0.663449	0.631367
3110002H16Rik	126	138	122	110	289	261	286	266	244	271	275	282	252	293	257	320	320	203.845	273.757	232.733	221.267	243.589	228.977	233.405	224.373	195.623	207.76	231.912	228.858	194.814	234.374	208.518	255.272	1.40315	777	-0.207257	0.866183	-1.15449	0.384719	0.693868	777	0.38808	1.30865	1.30865	0.0997659	0.252596	777	0.0916361	1.06558
3110007F17Rik	34	11	15	27	41	52	66	50	23	39	57	60	40	58	48	50	66	55.0058	21.8212	28.6147	54.3109	34.5577	45.62	53.8627	42.1753	18.4399	29.8991	48.069	48.6932	30.9228	46.3949	38.9449	39.8863	2.88098	778	0.2994	1.23063	1.23063	0.573878	0.841864	778	-0.46483	0.724556	-1.38015	0.471555	0.716944	778	-0.571039	0.673132
3110009E18Rik	9	9	8	7	19	16	16	16	28	15	20	19	30	16	21	24	30	14.5604	17.8537	15.2611	14.0806	16.0145	14.0369	13.0576	13.4961	22.4485	11.4996	16.8663	15.4195	23.1921	12.7986	17.0384	19.1454	1.93542	779	0.0193809	1.01352	1.01352	0.978982	0.987993	779	0.175716	1.12952	1.12952	0.810258	0.919734	779	-0.279423	0.823921
3110009F21Rik	0	0	0	0	0	0	0	0	0	0	0	0	0	0	0	0	0	0	0	0	0	0	0	0	0	0	0	0	0	0	0	0	0	1	780	NA	#VALUE!	#VALUE!	NA	NA	780	NA	#VALUE!	#VALUE!	NA	NA	780	NA	#VALUE!
3110015C05Rik	0	0	0	0	0	0	0	0	0	0	1	0	1	0	1	0	1	0	0	0	0	0	0	0	0	0	0	0.843315	0	0.77307	0	0.811353	0	1.84332	781	0.937365	1.91503	1.91503	0.912099	0.950424	781	1.3041	2.46929	2.46929	0.877979	0.919734	781	-2.94056	0.130258
3110021A11Rik	4	7	5	4	2	3	5	4	1	2	4	3	3	4	8	8	8	6.47128	13.8862	9.53822	8.04607	1.68574	2.63192	4.0805	3.37402	0.801733	1.53329	3.37326	2.43466	2.31921	3.19965	6.49082	6.38181	8.26216	782	1.20482	2.30509	2.30509	0.336297	0.649655	782	2.8808	7.36557	7.36557	0.0161396	0.060673	782	1.81986	3.53047
3110021N24Rik	13	23	17	16	41	37	51	37	16	47	40	35	52	40	46	58	58	21.0316	45.6261	32.4299	32.1843	34.5577	32.4604	41.6211	31.2097	12.8277	36.0322	33.7326	28.4044	40.1997	31.9965	37.3222	46.2681	3.41836	783	-0.784857	0.58041	-1.72292	0.224968	0.520326	783	0.772731	1.7085	1.7085	0.193682	0.407759	783	-0.0738858	0.950076
3110035E14Rik	180	91	93	120	170	300	305	155	257	219	507	128	147	114	350	220	507	291.207	180.521	177.411	241.382	143.288	263.192	248.911	130.743	206.045	167.895	427.561	103.879	113.641	91.1899	283.973	175.5	4.64867	784	0.414686	1.33301	1.33301	0.578532	0.845295	784	0.101617	1.07298	1.07298	0.892853	0.92932	784	-0.276867	0.825381
3110039I08Rik	7	9	8	4	2	8	2	5	4	3	4	6	7	5	1	8	9	11.3247	17.8537	15.2611	8.04607	1.68574	7.01845	1.6322	4.21753	3.20693	2.29993	3.37326	4.86932	5.41149	3.99956	0.811353	6.38181	10.4086	785	1.72808	3.31287	3.31287	0.156474	0.418888	785	2.46701	5.52898	5.52898	0.03858	0.120975	785	1.7425	3.34614
3110039M20Rik	0	0	0	0	0	0	0	0	0	0	0	0	0	0	0	0	0	0	0	0	0	0	0	0	0	0	0	0	0	0	0	0	0	1	786	NA	#VALUE!	#VALUE!	NA	NA	786	NA	#VALUE!	#VALUE!	NA	NA	786	NA	#VALUE!
3110040N11Rik	48	27	38	42	53	69	78	60	144	71	64	51	109	75	75	70	144	77.6553	53.5611	72.4905	84.4837	44.6721	60.5342	63.6559	50.6104	115.45	54.4316	53.9722	41.3892	84.2647	59.9934	60.8515	55.8408	2.74715	787	0.464197	1.37955	1.37955	0.405989	0.714311	787	-0.456742	0.72863	-1.37244	0.435432	0.682805	787	0.274409	1.2095
3110043O21Rik	235	263	247	210	532	466	518	458	531	602	435	527	654	499	583	575	654	380.187	521.725	471.188	422.418	448.407	408.825	422.74	386.326	425.72	461.519	366.842	427.688	505.588	399.156	473.019	458.693	1.42106	788	-0.166438	0.89104	-1.12228	0.48568	0.775351	788	0.297039	1.22862	1.22862	0.209341	0.430546	788	0.120025	1.08675
3110045C21Rik	2	0	2	2	5	6	7	5	10	6	4	12	0	3	12	3	12	3.23564	0	3.81529	4.02303	4.21435	5.26384	5.71271	4.21753	8.01733	4.59986	3.37326	9.73864	0	2.39974	9.73623	2.39318	10.7386	789	-0.646386	0.638879	-1.56524	0.703349	0.919171	789	-6.26512	0.013002	-76.911	0.187905	0.399797	789	-0.191713	0.875566
3110047P20Rik	47	11	20	14	92	79	184	97	73	152	128	72	139	53	81	175	184	76.0375	21.8212	38.1529	28.1612	77.5441	69.3072	150.163	81.8201	58.5265	116.53	107.944	58.4318	107.457	42.3953	65.7196	139.602	6.62378	790	-0.381501	0.767638	-1.3027	0.583192	0.848065	790	-1.9728	0.254758	-3.9253	0.0128575	0.0506263	790	-1.2585	0.417977
3110052M02Rik	43	18	23	14	53	105	114	51	133	91	87	64	102	62	132	113	133	69.5662	35.7074	43.8758	28.1612	44.6721	92.1172	93.0355	43.0188	106.63	69.7645	73.3684	51.9394	78.8532	49.5945	107.099	90.1431	3.70693	791	-0.139059	0.908111	-1.10119	0.823735	0.950424	791	-1.03517	0.487958	-2.04936	0.125678	0.29972	791	-0.633443	0.644636
3110056K07Rik	33	16	5	25	47	29	59	38	28	40	56	39	37	48	58	46	59	53.388	31.7399	9.53822	50.2879	39.6149	25.4419	48.15	32.0532	22.4485	30.6657	47.2256	31.6506	28.6036	38.3958	47.0585	36.6954	5.16103	792	0.498015	1.41227	1.41227	0.338932	0.651644	792	0.161386	1.11836	1.11836	0.782688	0.919734	792	-1.90663	0.266715
3110057O12Rik	16	33	49	15	45	56	67	44	123	155	44	58	196	52	48	93	196	25.8851	65.4636	93.4745	30.1727	37.9292	49.1292	54.6788	37.1143	98.6131	118.83	37.1059	47.0701	151.522	41.5954	38.9449	74.1885	5.6731	793	-0.868186	0.547835	-1.82537	0.308219	0.620256	793	-0.37523	0.770983	-1.29705	0.642425	0.854495	793	0.249214	1.18856
3110062M04Rik	9	12	12	7	30	29	27	36	34	37	37	26	35	44	30	36	44	14.5604	23.8049	22.8917	14.0806	25.2861	25.4419	22.0347	30.3662	27.2589	28.3658	31.2027	21.1004	27.0575	35.1961	24.3406	28.7181	2.40017	794	-0.73525	0.600714	-1.66469	0.246189	0.54832	794	-0.267377	0.830829	-1.20362	0.646287	0.857633	794	-0.207604	0.865974
3110070M22Rik	11	5	6	5	13	11	8	8	23	11	8	10	19	16	8	9	23	17.796	9.91872	11.4459	10.0576	10.9573	9.65037	6.52881	6.74805	18.4399	8.43307	6.74652	8.11553	14.6883	12.7986	6.49082	7.17954	2.59516	795	0.978054	1.96981	1.96981	0.277194	0.58528	795	-0.177372	0.884312	-1.13082	0.860723	0.919734	795	0.211619	1.15799
3110079O15Rik	1	0	0	0	0	0	0	0	2	0	0	0	0	1	0	0	2	1.61782	0	0	0	0	0	0	0	1.60347	0	0	0	0	0.799912	0	0	2.61782	796	5.7004	51.9985	51.9985	0.435349	0.738043	796	-2.87273	0.136528	-7.32451	0.724139	0.904727	796	1.23808	2.35884
3110082I17Rik	188	233	213	192	171	158	151	190	203	186	182	194	164	178	174	152	233	304.15	462.213	406.328	386.211	144.131	138.614	123.231	160.266	162.752	142.596	153.483	157.441	126.784	142.384	141.175	121.254	3.78892	797	1.16886	2.24835	2.24835	1.92218e-06	2.89371e-05	797	1.575	2.97936	2.97936	4.87066e-11	8.8286e-10	797	1.47866	2.7869
3110082J24Rik	19	8	24	11	9	34	27	14	30	25	28	29	29	31	39	20	39	30.7386	15.87	45.7834	22.1267	7.58583	29.8284	22.0347	11.8091	24.052	19.1661	23.6128	23.535	22.419	24.7973	31.6428	15.9545	5.44891	798	0.635162	1.55311	1.55311	0.393002	0.701855	798	-0.211095	0.863881	-1.15757	0.801396	0.919734	798	0.981597	1.97465
3110099E03Rik	2	3	2	0	1	1	0	0	0	1	0	0	0	0	0	2	3	3.23564	5.95123	3.81529	0	0.84287	0.877307	0	0	0	0.766643	0	0	0	0	0	1.59545	6.95123	799	2.50525	5.67746	5.67746	0.423785	0.730996	799	4.50658	22.7309	22.7309	0.165567	0.365762	799	7.0025	128.222
3200001D21Rik	0	1	2	1	3	1	1	2	0	2	1	2	4	4	3	3	4	0	1.98374	3.81529	2.01152	2.52861	0.877307	0.816101	1.68701	0	1.53329	0.843315	1.62311	3.09228	3.19965	2.43406	2.39318	4.81529	800	-4.56302	0.0423053	-23.6377	0.342091	0.655198	800	0.888478	1.85122	1.85122	0.673546	0.874993	800	1.03191	2.04472
3230401D17Rik	109	47	65	58	317	233	247	297	331	280	292	314	268	318	268	256	331	176.342	93.236	123.997	116.668	267.19	204.412	201.577	250.521	265.374	214.66	246.248	254.828	207.183	254.372	217.443	204.218	2.84594	801	-0.347676	0.785849	-1.27251	0.231173	0.528103	801	-1.38466	0.38298	-2.6111	2.78343e-05	0.000240791	801	-0.928532	0.525393
3300002I08Rik	4	3	6	1	5	3	9	5	14	7	6	5	11	8	6	4	14	6.47128	5.95123	11.4459	2.01152	4.21435	2.63192	7.34491	4.21753	11.2243	5.3665	5.05989	4.05777	8.50377	6.39929	4.86812	3.19091	4.13276	802	0.445347	1.36164	1.36164	0.706725	0.91963	802	-0.222376	0.857153	-1.16665	0.857387	0.919734	802	0.958124	1.94278
3300005D01Rik	0	0	0	0	0	0	0	0	0	0	0	0	0	0	0	0	0	0	0	0	0	0	0	0	0	0	0	0	0	0	0	0	0	1	803	NA	#VALUE!	#VALUE!	NA	NA	803	NA	#VALUE!	#VALUE!	NA	NA	803	NA	#VALUE!
3425401B19Rik	0	0	0	0	0	0	0	0	0	1	0	0	0	3	2	0	3	0	0	0	0	0	0	0	0	0	0.766643	0	0	0	2.39974	1.62271	0	3.39974	804	0.937433	1.91512	1.91512	0.912093	0.950424	804	-1.81897	0.283424	-3.52828	0.824624	0.919734	804	1.2379	2.35856
3632451O06Rik	396	833	840	262	244	417	413	238	1008	983	324	349	1056	262	294	308	1056	640.656	1652.46	1602.42	527.017	205.66	365.837	337.05	200.754	808.147	753.61	273.234	283.232	816.362	209.577	238.538	245.7	8.1954	805	1.08099	2.11548	2.11548	0.120892	0.353406	805	1.49177	2.81233	2.81233	0.0316546	0.103607	805	1.8078	3.50109
3632454L22Rik	4	0	7	5	1	3	13	1	8	10	2	5	11	1	4	19	19	6.47128	0	13.3535	10.0576	0.84287	2.63192	10.6093	0.843506	6.41386	7.66643	1.68663	4.05777	8.50377	0.799912	3.24541	15.1568	16.1568	806	0.458192	1.37382	1.37382	0.792407	0.942474	806	-6.09588	0.0146204	-68.3978	0.206739	0.426967	806	1.48642	2.80192
3830403N18Rik	0	0	0	0	0	1	0	0	0	0	0	0	0	0	0	1	1	0	0	0	0	0	0.877307	0	0	0	0	0	0	0	0	0	0.797726	1.87731	807	-2.28796	0.204764	-4.88366	0.780139	0.939473	807	1.3041	2.46929	2.46929	0.877979	0.919734	807	1.2379	2.35856
3830406C13Rik	144	125	116	144	270	240	203	223	330	299	202	300	273	308	302	238	330	232.966	247.968	221.287	289.658	227.575	210.554	165.668	188.102	264.572	229.226	170.35	243.466	211.048	246.373	245.029	189.859	1.74393	808	0.211436	1.15784	1.15784	0.516179	0.799418	808	0.125112	1.09059	1.09059	0.70315	0.896212	808	0.0869337	1.06211
3830408C21Rik	63	79	74	64	12	32	39	20	22	42	15	22	35	20	21	32	79	101.923	156.716	141.166	128.737	10.1144	28.0738	31.8279	16.8701	17.6381	32.199	12.6497	17.8542	27.0575	15.9982	17.0384	25.5272	14.1902	809	2.12631	4.366	4.366	0.0010144	0.00835446	809	2.81384	7.03153	7.03153	1.16047e-05	0.000108355	809	2.87531	7.3376
3830417A13Rik	0	0	0	0	0	0	0	0	0	0	0	1	0	0	0	0	1	0	0	0	0	0	0	0	0	0	0	0	0.811553	0	0	0	0	1.81155	810	0.937139	1.91473	1.91473	0.912121	0.950424	810	1.3041	2.46929	2.46929	0.877979	0.919734	810	-1.94594	0.259546
3930402G23Rik	35	43	41	61	60	38	26	55	57	51	43	67	62	55	50	39	67	56.6237	85.301	78.2134	122.703	50.5722	33.3377	21.2186	46.3928	45.6988	39.0988	36.2625	54.3741	47.9304	43.9951	40.5676	31.1113	5.56752	811	0.693643	1.61736	1.61736	0.175351	0.449102	811	0.964745	1.95172	1.95172	0.0521996	0.153366	811	0.758853	1.69215
4430402I18Rik	1	6	7	6	9	15	8	14	23	16	9	15	15	18	10	15	23	1.61782	11.9025	13.3535	12.0691	7.58583	13.1596	6.52881	11.8091	18.4399	12.2663	7.58984	12.1733	11.5961	14.3984	8.11353	11.9659	7.42597	812	-2.48513	0.178608	-5.59886	0.117942	0.347605	812	-0.252122	0.83966	-1.19096	0.773406	0.919734	812	0.350546	1.27504
4632415K11Rik	94	101	101	94	230	248	203	224	247	300	192	264	346	251	262	219	346	152.075	200.358	192.672	189.083	193.86	217.572	165.668	188.945	198.028	229.993	161.916	214.25	267.482	200.778	212.574	174.702	1.75393	813	-0.338497	0.790865	-1.26444	0.310214	0.62209	813	-0.0381526	0.973901	-1.0268	0.908166	0.938829	813	-0.156277	0.897338
4632415L05Rik	467	544	610	604	346	395	439	352	346	397	330	375	424	359	404	436	610	755.521	1079.16	1163.66	1214.96	291.633	346.536	358.268	296.914	277.4	304.357	278.294	304.332	327.782	287.168	327.787	347.809	4.36766	814	1.1856	2.27458	2.27458	1.30888e-08	2.70582e-07	814	1.88139	3.6843	3.6843	1.16071e-19	4.18766e-18	814	1.93849	3.83303
4632427E13Rik	2	0	2	0	8	3	5	2	1	2	8	8	6	7	10	11	11	3.23564	0	3.81529	0	6.74296	2.63192	4.0805	1.68701	0.801733	1.53329	6.74652	6.49242	4.63842	5.59938	8.11353	8.77499	9.77499	815	-0.473789	0.720071	-1.38875	0.733381	0.933669	815	-4.19709	0.0545192	-18.3422	0.3708	0.62559	815	-0.640793	0.64136
4632428C04Rik	5	8	13	5	4	3	9	11	17	13	5	4	13	12	3	9	17	8.08909	15.87	24.7994	10.0576	3.37148	2.63192	7.34491	9.27857	13.6295	9.96635	4.21658	3.24621	10.0499	9.59894	2.43406	7.17954	7.51279	816	0.85485	1.80857	1.80857	0.448915	0.749837	816	0.533887	1.44783	1.44783	0.60029	0.82279	816	2.07933	4.22611
4632428N05Rik	110	224	196	95	133	175	58	143	162	254	120	113	293	111	155	94	293	177.96	444.359	373.898	191.094	112.102	153.529	47.3338	120.621	129.881	194.727	101.198	91.7055	226.51	88.7902	125.76	74.9863	9.21422	817	0.771499	1.70704	1.70704	0.224844	0.520272	817	1.58171	2.99325	2.99325	0.0115838	0.0464173	817	1.41845	2.67298
4632434I11Rik	74	55	42	56	267	162	143	257	127	186	216	175	169	193	275	208	275	119.719	109.106	80.121	112.645	225.046	142.124	116.702	216.781	101.82	142.596	182.156	142.022	130.649	154.383	223.122	165.927	2.78653	818	-0.429895	0.742316	-1.34714	0.380755	0.689629	818	-0.493926	0.71009	-1.40827	0.323482	0.574659	818	-0.91964	0.528641
4732415M23Rik	10	7	6	2	9	13	8	8	22	12	6	15	22	15	11	7	22	16.1782	13.8862	11.4459	4.02303	7.58583	11.405	6.52881	6.74805	17.6381	9.19971	5.05989	12.1733	17.0075	11.9987	8.92488	5.58408	3.71053	819	0.930568	1.90603	1.90603	0.323991	0.637189	819	0.309284	1.23909	1.23909	0.752268	0.919734	819	-0.00117743	0.999184
4732416N19Rik	0	0	0	0	0	1	0	0	0	0	0	1	0	0	0	0	1	0	0	0	0	0	0.877307	0	0	0	0	0	0.811553	0	0	0	0	1.87731	820	-2.28796	0.204764	-4.88366	0.780139	0.939473	820	1.3041	2.46929	2.46929	0.877979	0.919734	820	-1.94594	0.259546
4732456N10Rik	2	0	0	0	1	1	3	3	0	0	2	1	1	0	1	1	3	3.23564	0	0	0	0.84287	0.877307	2.4483	2.53052	0	0	1.68663	0.811553	0.77307	0	0.811353	0.797726	4.23564	821	1.21432	2.32031	2.32031	0.621536	0.874738	821	-3.50444	0.088117	-11.3485	0.492532	0.736238	821	-3.95232	0.0646002
4732471J01Rik	2	6	6	2	4	3	10	3	14	14	7	6	14	10	10	13	14	3.23564	11.9025	11.4459	4.02303	3.37148	2.63192	8.16101	2.53052	11.2243	10.733	5.90321	4.86932	10.823	7.99912	8.11353	10.3704	3.65455	822	-0.552801	0.681695	-1.46693	0.692227	0.91424	822	0.538071	1.45203	1.45203	0.62345	0.840442	822	0.664808	1.58536
4732490B19Rik	0	0	0	0	1	0	0	0	0	0	0	0	0	0	0	0	1	0	0	0	0	0.84287	0	0	0	0	0	0	0	0	0	0	0	1.84287	823	-2.2394	0.211775	-4.722	0.784798	0.939473	823	1.3041	2.46929	2.46929	0.877979	0.919734	823	1.2379	2.35856
4732491K20Rik	11	7	5	6	27	18	20	17	34	19	17	21	29	26	18	21	34	17.796	13.8862	9.53822	12.0691	22.7575	15.7915	16.322	14.3396	27.2589	14.5662	14.3364	17.0426	22.419	20.7977	14.6043	16.7523	2.68157	824	-0.0398406	0.972762	-1.028	0.955187	0.974749	824	-0.431358	0.741563	-1.3485	0.580277	0.808176	824	-0.913726	0.530813
4831440E17Rik	2	4	6	4	5	23	16	7	37	19	29	8	24	9	9	9	37	3.23564	7.93498	11.4459	8.04607	4.21435	20.1781	13.0576	5.90454	29.6641	14.5662	24.4561	6.49242	18.5537	7.19921	7.30217	7.17954	7.23955	825	-1.94598	0.259538	-3.853	0.17196	0.444121	825	-1.07621	0.474273	-2.10849	0.37886	0.633553	825	-0.526925	0.694032
4833403I15Rik	1	0	0	0	1	1	0	2	0	0	0	0	4	0	1	0	4	1.61782	0	0	0	0.84287	0.877307	0	1.68701	0	0	0	0	3.09228	0	0.811353	0	4.09228	826	1.50066	2.82972	2.82972	0.750024	0.939473	826	-2.93344	0.130902	-7.6393	0.646431	0.857702	826	-3.88298	0.067781
4833412C05Rik	5	3	0	1	5	2	1	2	0	4	0	4	2	2	2	1	5	8.08909	5.95123	0	2.01152	4.21435	1.75461	0.816101	1.68701	0	3.06657	0	3.24621	1.54614	1.59982	1.62271	0.797726	9.08909	827	1.84015	3.58048	3.58048	0.299851	0.61076	827	1.9025	3.7386	3.7386	0.310467	0.559684	827	-4.51488	0.0437408
4833417C18Rik	0	2	2	1	2	1	6	2	1	4	1	1	5	1	1	2	6	0	3.96749	3.81529	2.01152	1.68574	0.877307	4.89661	1.68701	0.801733	3.06657	0.843315	0.811553	3.86535	0.799912	0.811353	1.59545	5.89661	828	-5.39244	0.0238075	-42.0035	0.261653	0.567708	828	1.09332	2.13364	2.13364	0.551976	0.785801	828	1.03881	2.05454
4833418N02Rik	13	26	24	35	7	7	6	9	14	9	2	9	12	8	11	7	35	21.0316	51.5774	45.7834	70.4031	5.90009	6.14115	4.89661	7.59156	11.2243	6.89978	1.68663	7.30398	9.27684	6.39929	8.92488	5.58408	26.5772	829	1.89915	3.72995	3.72995	0.0209045	0.0985963	829	2.58959	6.01926	6.01926	0.000521625	0.00329989	829	2.89854	7.45671
4833419F23Rik	2	3	0	0	4	2	1	2	4	2	1	0	4	4	0	1	4	3.23564	5.95123	0	0	3.37148	1.75461	0.816101	1.68701	3.20693	1.53329	0.843315	0	3.09228	3.19965	0	0.797726	6.95123	830	0.709956	1.63575	1.63575	0.729882	0.931771	830	1.47416	2.77822	2.77822	0.452168	0.69835	830	-4.23836	0.0529818
4833420G17Rik	152	100	100	113	594	619	682	532	695	585	589	585	576	637	654	636	695	245.908	198.374	190.764	227.301	500.665	543.053	556.581	448.745	557.204	448.486	496.713	474.759	445.289	509.544	530.625	507.354	2.91089	831	-1.11722	0.46098	-2.16929	2.41969e-07	4.16927e-06	831	-1.28923	0.409169	-2.44398	2.87424e-08	3.91116e-07	831	-1.30747	0.404028
4833422C13Rik	4	4	9	10	11	14	8	5	3	4	10	7	3	16	2	6	16	6.47128	7.93498	17.1688	20.1152	9.27157	12.2823	6.52881	4.21753	2.4052	3.06657	8.43315	5.68087	2.31921	12.7986	1.62271	4.78636	8.05091	832	-0.530321	0.692401	-1.44425	0.666597	0.906166	832	1.30046	2.46307	2.46307	0.307732	0.556618	832	1.65532	3.14994
4833423E24Rik	0	0	0	0	0	1	0	0	0	0	0	0	1	0	0	0	1	0	0	0	0	0	0.877307	0	0	0	0	0	0	0.77307	0	0	0	1.87731	833	-2.28797	0.204764	-4.88367	0.780139	0.939473	833	1.3041	2.46929	2.46929	0.877979	0.919734	833	-1.88705	0.270359
4833424O15Rik	66	34	40	32	201	209	295	182	264	282	173	204	273	180	229	265	295	106.776	67.4473	76.3057	64.3685	169.417	183.357	240.75	153.518	211.657	216.193	145.893	165.557	211.048	143.984	185.8	211.397	3.69826	834	-0.89021	0.539536	-1.85345	0.0200121	0.0951497	834	-1.52337	0.347873	-2.87461	0.000282738	0.0019244	834	-1.19142	0.437872
4833427F10Rik	0	0	0	0	0	0	0	1	0	0	0	0	0	0	0	0	1	0	0	0	0	0	0	0	0.843506	0	0	0	0	0	0	0	0	1.84351	835	0.937142	1.91473	1.91473	0.91212	0.950424	835	-1.93505	0.261512	-3.82392	0.813404	0.919734	835	1.2379	2.35856
4833427G06Rik	6	4	5	8	5	5	0	8	7	7	2	5	9	5	16	4	16	9.70691	7.93498	9.53822	16.0921	4.21435	4.38653	0	6.74805	5.61213	5.3665	1.68663	4.05777	6.95763	3.99956	12.9816	3.19091	17.0921	836	1.76981	3.4101	3.4101	0.185326	0.462648	836	0.42662	1.34408	1.34408	0.753607	0.919734	836	1.16389	2.24061
4833428L15Rik	0	0	0	0	0	1	0	1	2	1	0	1	0	0	0	0	2	0	0	0	0	0	0.877307	0	0.843506	1.60347	0.766643	0	0.811553	0	0	0	0	2.60347	837	-2.28258	0.20553	-4.86547	0.739069	0.938192	837	-3.87556	0.0681303	-14.6778	0.565508	0.797769	837	-1.94548	0.259629
4833439L19Rik	1984	1850	1803	1656	2358	2406	2254	2393	2051	2383	2476	2807	2462	2873	2056	2057	2873	3209.75	3669.93	3439.48	3331.07	1987.49	2110.8	1839.49	2018.51	1644.35	1826.91	2088.05	2278.03	1903.3	2298.15	1668.14	1640.92	2.23575	838	0.69755	1.62175	1.62175	0.00343679	0.0232863	838	1.00402	2.00559	2.00559	2.57637e-05	0.000224321	838	0.71887	1.64589
4921501E09Rik	0	0	0	0	0	1	0	0	0	0	0	0	1	0	0	0	1	0	0	0	0	0	0.877307	0	0	0	0	0	0	0.77307	0	0	0	1.87731	839	-2.28797	0.204764	-4.88367	0.780139	0.939473	839	1.3041	2.46929	2.46929	0.877979	0.919734	839	-1.88705	0.270359
4921504E06Rik	0	0	0	0	0	0	0	0	0	0	0	0	0	0	0	0	0	0	0	0	0	0	0	0	0	0	0	0	0	0	0	0	0	1	840	NA	#VALUE!	#VALUE!	NA	NA	840	NA	#VALUE!	#VALUE!	NA	NA	840	NA	#VALUE!
4921506M07Rik	0	1	0	0	1	2	0	6	1	1	1	9	4	0	1	1	9	0	1.98374	0	0	0.84287	1.75461	0	5.06104	0.801733	0.766643	0.843315	7.30398	3.09228	0	0.811353	0.797726	8.30398	841	-3.84664	0.0695099	-14.3864	0.442141	0.744628	841	-0.145505	0.904063	-1.10612	0.952211	0.970558	841	-5.7399	0.0187119
4921507L20Rik	2	0	0	0	5	3	2	3	2	1	7	3	5	3	7	4	7	3.23564	0	0	0	4.21435	2.63192	1.6322	2.53052	1.60347	0.766643	5.90321	2.43466	3.86535	2.39974	5.67947	3.19091	6.90321	842	0.197242	1.1465	1.1465	0.900859	0.950424	842	-4.47125	0.0450837	-22.181	0.344966	0.599496	842	-5.85402	0.0172888
4921507P07Rik	7	1	7	3	5	16	5	11	18	10	6	14	11	12	6	12	18	11.3247	1.98374	13.3535	6.03455	4.21435	14.0369	4.0805	9.27857	14.4312	7.66643	5.05989	11.3617	8.50377	9.59894	4.86812	9.57272	5.17175	843	0.612953	1.52939	1.52939	0.552656	0.826177	843	-2.39772	0.189764	-5.2697	0.153618	0.346768	843	0.682361	1.60476
4921508A21Rik	2	2	6	5	5	9	7	3	6	4	5	7	4	5	7	14	14	3.23564	3.96749	11.4459	10.0576	4.21435	7.89576	5.71271	2.53052	4.8104	3.06657	4.21658	5.68087	3.09228	3.99956	5.67947	11.1682	3.52522	844	-0.874103	0.545593	-1.83287	0.518469	0.801023	844	0.19166	1.14208	1.14208	0.889246	0.926999	844	1.40506	2.64829
4921508D12Rik	4	0	1	0	0	0	0	0	0	0	0	0	0	0	0	0	4	6.47128	0	1.90764	0	0	0	0	0	0	0	0	0	0	0	0	0	7.47128	845	7.69978	207.905	207.905	0.284883	0.593649	845	1.30434	2.46971	2.46971	0.877956	0.919734	845	6.00248	64.1101
4921509C19Rik	0	0	0	0	0	0	0	0	0	0	0	0	0	0	0	0	0	0	0	0	0	0	0	0	0	0	0	0	0	0	0	0	0	1	846	NA	#VALUE!	#VALUE!	NA	NA	846	NA	#VALUE!	#VALUE!	NA	NA	846	NA	#VALUE!
4921509O07Rik	0	0	0	0	0	0	0	0	0	1	0	0	0	0	0	0	1	0	0	0	0	0	0	0	0	0	0.766643	0	0	0	0	0	0	1.76664	847	0.937136	1.91472	1.91472	0.912121	0.950424	847	-1.81896	0.283425	-3.52828	0.824624	0.919734	847	1.2379	2.35856
4921511C10Rik	0	0	0	0	1	0	0	1	1	0	0	0	0	1	0	0	1	0	0	0	0	0.84287	0	0	0.843506	0.801733	0	0	0	0	0.799912	0	0	1.84351	848	-2.239	0.211833	-4.72069	0.784836	0.939473	848	-2.90681	0.133341	-7.49957	0.720954	0.904727	848	1.2379	2.35856
4921511C20Rik	0	0	0	0	0	0	0	0	0	0	0	0	0	0	0	0	0	0	0	0	0	0	0	0	0	0	0	0	0	0	0	0	0	1	849	NA	#VALUE!	#VALUE!	NA	NA	849	NA	#VALUE!	#VALUE!	NA	NA	849	NA	#VALUE!
4921511H03Rik	0	0	0	0	0	0	0	0	1	0	0	0	0	0	0	0	1	0	0	0	0	0	0	0	0	0.801733	0	0	0	0	0	0	0	1.80173	850	0.937139	1.91473	1.91473	0.912121	0.950424	850	-1.87319	0.272969	-3.66342	0.819379	0.919734	850	1.2379	2.35856
4921511I17Rik	0	0	0	0	0	1	2	0	0	0	0	0	0	1	0	0	2	0	0	0	0	0	0.877307	1.6322	0	0	0	0	0	0	0.799912	0	0	2.6322	851	-3.81329	0.0711351	-14.0578	0.638458	0.887207	851	1.3041	2.46929	2.46929	0.877979	0.919734	851	1.2379	2.35856
4921511M17Rik	0	0	0	0	0	0	0	0	0	0	0	0	0	0	0	0	0	0	0	0	0	0	0	0	0	0	0	0	0	0	0	0	0	1	852	NA	#VALUE!	#VALUE!	NA	NA	852	NA	#VALUE!	#VALUE!	NA	NA	852	NA	#VALUE!
4921513I03Rik	0	0	0	0	0	0	0	0	0	0	0	0	0	1	0	0	1	0	0	0	0	0	0	0	0	0	0	0	0	0	0.799912	0	0	1.79991	853	0.937138	1.91473	1.91473	0.912121	0.950424	853	1.3041	2.46929	2.46929	0.877979	0.919734	853	1.2379	2.35856
4921515E04Rik	0	0	0	1	1	0	0	1	1	0	0	0	0	0	0	1	1	0	0	0	2.01152	0.84287	0	0	0.843506	0.801733	0	0	0	0	0	0	0.797726	3.01152	854	-2.23923	0.2118	-4.72144	0.753489	0.939473	854	-2.90532	0.133479	-7.49184	0.680566	0.880476	854	1.23791	2.35857
4921517D22Rik	0	0	0	0	0	0	0	0	0	0	0	0	0	0	0	0	0	0	0	0	0	0	0	0	0	0	0	0	0	0	0	0	0	1	855	NA	#VALUE!	#VALUE!	NA	NA	855	NA	#VALUE!	#VALUE!	NA	NA	855	NA	#VALUE!
4921524J17Rik	64	50	74	46	266	204	210	208	269	195	189	226	238	223	219	221	269	103.54	99.1872	141.166	92.5298	224.203	178.971	171.381	175.449	215.666	149.495	159.387	183.411	183.991	178.38	177.686	176.298	2.40783	856	-0.887236	0.540649	-1.84963	0.00499112	0.0316704	856	-0.860924	0.5506	-1.8162	0.00911704	0.0380628	856	-0.315341	0.803661
4921524L21Rik	0	0	0	0	0	0	0	0	0	0	0	0	0	0	0	0	0	0	0	0	0	0	0	0	0	0	0	0	0	0	0	0	0	1	857	NA	#VALUE!	#VALUE!	NA	NA	857	NA	#VALUE!	#VALUE!	NA	NA	857	NA	#VALUE!
4921525B02Rik	0	0	0	1	3	6	4	2	6	4	3	3	4	3	4	5	6	0	0	0	2.01152	2.52861	5.26384	3.2644	1.68701	4.8104	3.06657	2.52995	2.43466	3.09228	2.39974	3.24541	3.98863	6.26384	858	-5.948	0.0161984	-61.7344	0.205064	0.491659	858	-5.45329	0.0228242	-43.8132	0.245524	0.479514	858	-5.26011	0.0260944
4921525O09Rik	0	0	0	0	1	1	0	1	0	0	1	0	0	1	0	0	1	0	0	0	0	0.84287	0.877307	0	0.843506	0	0	0.843315	0	0	0.799912	0	0	1.87731	859	-3.26486	0.104035	-9.61215	0.670393	0.908609	859	-1.93327	0.261835	-3.8192	0.802677	0.919734	859	-1.99116	0.251536
4921530D09Rik	0	0	1	0	0	0	0	0	0	0	0	0	0	0	2	0	2	0	0	1.90764	0	0	0	0	0	0	0	0	0	0	0	1.62271	0	2.90764	860	0.937451	1.91514	1.91514	0.912091	0.950424	860	1.3041	2.46929	2.46929	0.877979	0.919734	860	6.00236	64.1049
4921530L18Rik	2	6	3	1	5	7	4	4	4	5	3	7	3	6	4	3	7	3.23564	11.9025	5.72293	2.01152	4.21435	6.14115	3.2644	3.37402	3.20693	3.83321	2.52995	5.68087	2.31921	4.79947	3.24541	2.39318	4.28438	861	-0.484151	0.714917	-1.39876	0.728487	0.931531	861	1.77635	3.42558	3.42558	0.116721	0.284006	861	0.70652	1.63186
4921530L21Rik	1	0	1	1	2	1	0	1	1	1	3	1	1	3	1	0	3	1.61782	0	1.90764	2.01152	1.68574	0.877307	0	0.843506	0.801733	0.766643	2.52995	0.811553	0.77307	2.39974	0.811353	0	3.52995	862	0.928539	1.90335	1.90335	0.704207	0.919436	862	-3.46047	0.0908436	-11.0079	0.486404	0.73094	862	0.484794	1.39939
4921531C22Rik	15	14	18	18	39	32	23	33	15	20	31	44	26	34	47	34	47	24.2673	27.7724	34.3376	36.2073	32.8719	28.0738	18.7703	27.8357	12.026	15.3329	26.1428	35.7083	20.0998	27.197	38.1336	27.1227	3.00427	863	-0.129567	0.914106	-1.09396	0.846052	0.950424	863	0.598948	1.51461	1.51461	0.379014	0.633755	863	0.331179	1.25804
4921531P14Rik	0	0	0	0	0	0	0	0	0	0	0	0	0	0	0	0	0	0	0	0	0	0	0	0	0	0	0	0	0	0	0	0	0	1	864	NA	#VALUE!	#VALUE!	NA	NA	864	NA	#VALUE!	#VALUE!	NA	NA	864	NA	#VALUE!
4921533I20Rik	0	0	0	0	0	0	0	0	0	0	0	0	0	0	0	0	0	0	0	0	0	0	0	0	0	0	0	0	0	0	0	0	0	1	865	NA	#VALUE!	#VALUE!	NA	NA	865	NA	#VALUE!	#VALUE!	NA	NA	865	NA	#VALUE!
4921536K21Rik	68	67	63	50	33	37	21	40	25	51	43	49	39	43	30	36	68	110.012	132.911	120.182	100.576	27.8147	32.4604	17.1381	33.7402	20.0433	39.0988	36.2625	39.7661	30.1497	34.3962	24.3406	28.7181	7.38284	866	2.09535	4.2733	4.2733	1.63933e-05	0.000210597	866	2.10099	4.29004	4.29004	1.29623e-05	0.000120019	866	1.76469	3.398
4921539E11Rik	0	0	0	0	0	0	0	0	0	0	0	0	0	0	0	0	0	0	0	0	0	0	0	0	0	0	0	0	0	0	0	0	0	1	867	NA	#VALUE!	#VALUE!	NA	NA	867	NA	#VALUE!	#VALUE!	NA	NA	867	NA	#VALUE!
4922501C03Rik	297	368	362	336	385	384	296	361	200	319	400	441	333	392	426	355	441	480.492	730.018	690.567	675.87	324.505	336.886	241.566	304.506	160.347	244.559	337.326	357.895	257.432	313.565	345.636	283.193	4.53073	868	0.675145	1.59676	1.59676	0.059613	0.214764	868	1.62674	3.08815	3.08815	5.23058e-06	5.18461e-05	868	1.1211	2.17513
4922501L14Rik	230	206	240	157	65	72	67	45	54	71	46	76	55	56	45	42	240	372.098	408.651	457.834	315.808	54.7866	63.1661	54.6788	37.9578	43.2936	54.4316	38.7925	61.678	42.5189	44.7951	36.5109	33.5045	13.2978	869	2.69374	6.4699	6.4699	2.093e-15	8.21198e-14	869	3.17278	9.01785	9.01785	2.9345e-20	1.08364e-18	869	3.26356	9.60353
4922502D21Rik	1	0	0	0	0	0	0	0	0	0	0	1	0	0	0	0	1	1.61782	0	0	0	0	0	0	0	0	0	0	0.811553	0	0	0	0	2.61782	870	5.70025	51.9932	51.9932	0.435362	0.738043	870	1.30427	2.46958	2.46958	0.877963	0.919734	870	-1.94574	0.259581
4922502H24Rik	0	0	0	0	0	0	0	0	0	0	0	0	0	0	0	0	0	0	0	0	0	0	0	0	0	0	0	0	0	0	0	0	0	1	871	NA	#VALUE!	#VALUE!	NA	NA	871	NA	#VALUE!	#VALUE!	NA	NA	871	NA	#VALUE!
4922502N22Rik	0	0	0	0	0	0	0	0	0	0	0	0	0	0	0	0	0	0	0	0	0	0	0	0	0	0	0	0	0	0	0	0	0	1	872	NA	#VALUE!	#VALUE!	NA	NA	872	NA	#VALUE!	#VALUE!	NA	NA	872	NA	#VALUE!
4922505E12Rik	0	0	0	0	0	0	0	0	0	0	0	0	0	0	0	0	0	0	0	0	0	0	0	0	0	0	0	0	0	0	0	0	0	1	873	NA	#VALUE!	#VALUE!	NA	NA	873	NA	#VALUE!	#VALUE!	NA	NA	873	NA	#VALUE!
4930401C15Rik	0	0	0	0	0	0	0	0	0	0	0	0	0	0	0	0	0	0	0	0	0	0	0	0	0	0	0	0	0	0	0	0	0	1	874	NA	#VALUE!	#VALUE!	NA	NA	874	NA	#VALUE!	#VALUE!	NA	NA	874	NA	#VALUE!
4930401O10Rik	0	0	0	0	0	0	0	0	0	0	0	0	0	0	0	0	0	0	0	0	0	0	0	0	0	0	0	0	0	0	0	0	0	1	875	NA	#VALUE!	#VALUE!	NA	NA	875	NA	#VALUE!	#VALUE!	NA	NA	875	NA	#VALUE!
4930401O12Rik	0	0	0	0	0	0	0	0	0	0	0	0	0	0	0	0	0	0	0	0	0	0	0	0	0	0	0	0	0	0	0	0	0	1	876	NA	#VALUE!	#VALUE!	NA	NA	876	NA	#VALUE!	#VALUE!	NA	NA	876	NA	#VALUE!
4930402F06Rik	0	1	1	0	0	0	0	1	0	1	0	0	0	0	0	0	1	0	1.98374	1.90764	0	0	0	0	0.843506	0	0.766643	0	0	0	0	0	0	2.98374	877	0.937638	1.91539	1.91539	0.907814	0.950424	877	1.88639	3.69708	3.69708	0.768233	0.919734	877	6.00239	64.106
4930402F11Rik	0	0	0	0	0	0	0	0	0	0	0	0	1	0	0	1	1	0	0	0	0	0	0	0	0	0	0	0	0	0.77307	0	0	0.797726	1.79773	878	0.937307	1.91495	1.91495	0.912105	0.950424	878	1.3041	2.46929	2.46929	0.877979	0.919734	878	-1.88705	0.270359
4930402H24Rik	1179	1576	1658	1246	1495	1974	1767	1610	719	2152	1626	1989	1880	1686	1366	1485	2152	1907.41	3126.38	3162.87	2506.35	1260.09	1731.8	1442.05	1358.04	576.446	1649.81	1371.23	1614.18	1453.37	1348.65	1108.31	1184.62	5.47908	879	0.368015	1.29058	1.29058	0.399883	0.708533	879	1.38772	2.61664	2.61664	0.00148549	0.00821142	879	1.09603	2.13765
4930402K13Rik	0	0	0	0	0	0	0	0	0	0	0	0	0	0	0	0	0	0	0	0	0	0	0	0	0	0	0	0	0	0	0	0	0	1	880	NA	#VALUE!	#VALUE!	NA	NA	880	NA	#VALUE!	#VALUE!	NA	NA	880	NA	#VALUE!
4930404A05Rik	0	0	0	0	0	0	0	0	0	0	0	0	0	0	0	0	0	0	0	0	0	0	0	0	0	0	0	0	0	0	0	0	0	1	881	NA	#VALUE!	#VALUE!	NA	NA	881	NA	#VALUE!	#VALUE!	NA	NA	881	NA	#VALUE!
4930404A10Rik	1	0	0	0	0	0	1	0	0	0	0	0	0	1	0	0	1	1.61782	0	0	0	0	0	0.816101	0	0	0	0	0	0	0.799912	0	0	2.61782	882	2.56298	5.90928	5.90928	0.713158	0.922976	882	1.30427	2.46958	2.46958	0.877963	0.919734	882	1.23808	2.35884
4930404H11Rik	0	1	0	0	2	0	0	0	0	0	0	0	1	0	0	1	2	0	1.98374	0	0	1.68574	0	0	0	0	0	0	0	0.77307	0	0	0.797726	2.98374	883	-3.23844	0.105957	-9.43775	0.690636	0.91424	883	6.06856	67.1146	67.1146	0.406366	0.655706	883	-1.88705	0.270359
4930404I05Rik	1	0	1	0	2	7	3	4	10	2	7	5	12	6	4	4	12	1.61782	0	1.90764	0	1.68574	6.14115	2.4483	3.37402	8.01733	1.53329	5.90321	4.05777	9.27684	4.79947	3.24541	3.19091	10.2768	884	-1.07486	0.474718	-2.10651	0.562705	0.833155	884	-5.88085	0.0169702	-58.9267	0.211334	0.433039	884	-1.75179	0.296934
4930404N11Rik	7	5	2	4	8	7	10	6	23	12	14	7	21	21	15	17	23	11.3247	9.91872	3.81529	8.04607	6.74296	6.14115	8.16101	5.06104	18.4399	9.19971	11.8064	5.68087	16.2345	16.7981	12.1703	13.5613	4.03711	885	0.689127	1.61231	1.61231	0.479632	0.771385	885	-0.138741	0.908312	-1.10094	0.891623	0.928622	885	-1.56127	0.338853
4930405A10Rik	0	0	0	0	0	0	0	0	0	0	0	0	0	0	0	0	0	0	0	0	0	0	0	0	0	0	0	0	0	0	0	0	0	1	886	NA	#VALUE!	#VALUE!	NA	NA	886	NA	#VALUE!	#VALUE!	NA	NA	886	NA	#VALUE!
4930405A21Rik	6	9	8	8	1	3	6	3	6	3	0	3	2	6	3	3	9	9.70691	17.8537	15.2611	16.0921	0.84287	2.63192	4.89661	2.53052	4.8104	2.29993	0	2.43466	1.54614	4.79947	2.43406	2.39318	18.8537	887	1.79283	3.46494	3.46494	0.156996	0.419927	887	2.4743	5.55698	5.55698	0.04013	0.124982	887	3.51008	11.393
4930405D11Rik	0	0	0	0	0	0	0	0	0	0	0	0	0	0	0	0	0	0	0	0	0	0	0	0	0	0	0	0	0	0	0	0	0	1	888	NA	#VALUE!	#VALUE!	NA	NA	888	NA	#VALUE!	#VALUE!	NA	NA	888	NA	#VALUE!
4930405J17Rik	0	0	0	0	0	0	0	0	0	0	0	0	0	0	0	0	0	0	0	0	0	0	0	0	0	0	0	0	0	0	0	0	0	1	889	NA	#VALUE!	#VALUE!	NA	NA	889	NA	#VALUE!	#VALUE!	NA	NA	889	NA	#VALUE!
4930405P13Rik	0	2	2	4	1	3	6	4	5	2	3	1	5	7	7	6	7	0	3.96749	3.81529	8.04607	0.84287	2.63192	4.89661	3.37402	4.00866	1.53329	2.52995	0.811553	3.86535	5.59938	5.67947	4.78636	9.04607	890	-5.55551	0.0212629	-47.0302	0.237738	0.537815	890	0.422284	1.34005	1.34005	0.783162	0.919734	890	0.661409	1.58163
4930406D18Rik	0	0	0	0	0	0	0	0	0	0	0	0	0	0	0	0	0	0	0	0	0	0	0	0	0	0	0	0	0	0	0	0	0	1	891	NA	#VALUE!	#VALUE!	NA	NA	891	NA	#VALUE!	#VALUE!	NA	NA	891	NA	#VALUE!
4930407I10Rik	2	0	0	0	0	0	0	1	0	0	0	0	0	0	0	0	2	3.23564	0	0	0	0	0	0	0.843506	0	0	0	0	0	0	0	0	4.23564	892	6.7	103.968	103.968	0.354487	0.664961	892	-1.93482	0.261554	-3.8233	0.813426	0.919734	892	1.23811	2.3589
4930408F14Rik	0	0	0	0	0	0	0	0	0	0	0	0	0	0	0	0	0	0	0	0	0	0	0	0	0	0	0	0	0	0	0	0	0	1	893	NA	#VALUE!	#VALUE!	NA	NA	893	NA	#VALUE!	#VALUE!	NA	NA	893	NA	#VALUE!
4930412B13Rik	0	0	0	0	0	0	0	0	0	0	0	0	0	0	0	0	0	0	0	0	0	0	0	0	0	0	0	0	0	0	0	0	0	1	894	NA	#VALUE!	#VALUE!	NA	NA	894	NA	#VALUE!	#VALUE!	NA	NA	894	NA	#VALUE!
4930412C18Rik	19	22	21	18	3	7	9	4	4	18	7	6	9	1	6	10	22	30.7386	43.6424	40.0605	36.2073	2.52861	6.14115	7.34491	3.37402	3.20693	13.7996	5.90321	4.86932	6.95763	0.799912	4.86812	7.97726	24.8025	895	2.52467	5.7544	5.7544	0.0172433	0.0849727	895	2.67442	6.38382	6.38382	0.0100936	0.0412975	895	2.75972	6.77264
4930412O13Rik	0	1	0	0	1	3	4	3	1	2	1	3	6	2	0	2	6	0	1.98374	0	0	0.84287	2.63192	3.2644	2.53052	0.801733	1.53329	0.843315	2.43466	4.63842	1.59982	0	1.59545	5.63842	896	-5.23864	0.0264858	-37.756	0.279225	0.58736	896	0.296078	1.2278	1.2278	0.892486	0.929246	896	-5.24064	0.0264491
4930413E15Rik	0	0	0	0	0	0	0	0	0	0	0	0	0	0	0	0	0	0	0	0	0	0	0	0	0	0	0	0	0	0	0	0	0	1	897	NA	#VALUE!	#VALUE!	NA	NA	897	NA	#VALUE!	#VALUE!	NA	NA	897	NA	#VALUE!
4930413F20Rik	0	0	0	0	1	1	1	0	1	1	0	0	2	2	3	3	3	0	0	0	0	0.84287	0.877307	0.816101	0	0.801733	0.766643	0	0	1.54614	1.59982	2.43406	2.39318	3.43406	898	-3.82734	0.0704461	-14.1953	0.451449	0.751007	898	-2.85759	0.137968	-7.24805	0.576676	0.805857	898	-2.90848	0.133187
4930413G21Rik	28	40	32	36	83	85	132	88	83	86	106	95	94	88	110	98	132	45.2989	79.3498	61.0446	72.4146	69.9582	74.5711	107.725	74.2285	66.5438	65.9313	89.3914	77.0975	72.6686	70.3922	89.2488	78.1772	2.34833	899	-0.893878	0.538166	-1.85816	0.0320128	0.135962	899	0.20443	1.15223	1.15223	0.600765	0.822982	899	-0.384056	0.76628
4930413M19Rik	0	0	0	0	0	0	0	0	0	0	0	0	0	0	0	0	0	0	0	0	0	0	0	0	0	0	0	0	0	0	0	0	0	1	900	NA	#VALUE!	#VALUE!	NA	NA	900	NA	#VALUE!	#VALUE!	NA	NA	900	NA	#VALUE!
4930414L22Rik	43	19	24	26	49	84	94	52	136	100	63	79	97	74	72	90	136	69.5662	37.6912	45.7834	52.2994	41.3006	73.6938	76.7135	43.8623	109.036	76.6643	53.1288	64.1127	74.9878	59.1935	58.4174	71.7954	2.84395	901	0.122499	1.08862	1.08862	0.821441	0.950424	901	-1.02279	0.492164	-2.03184	0.0855399	0.224933	901	-0.485885	0.714059
4930414N06Rik	0	0	0	0	0	0	0	1	1	0	1	0	0	0	0	1	1	0	0	0	0	0	0	0	0.843506	0.801733	0	0.843315	0	0	0	0	0.797726	1.84351	902	0.937541	1.91526	1.91526	0.912083	0.950424	902	-2.90681	0.133341	-7.49957	0.720954	0.904727	902	-1.9927	0.251269
4930415F15Rik	3	1	2	2	2	4	1	1	0	1	0	0	2	1	0	0	4	4.85346	1.98374	3.81529	4.02303	1.68574	3.50923	0.816101	0.843506	0	0.766643	0	0	1.54614	0.799912	0	0	5.85346	903	1.2822	2.43209	2.43209	0.54758	0.822538	903	1.88853	3.70258	3.70258	0.464956	0.71078	903	2.853	7.22503
4930415L06Rik	0	0	0	0	0	0	0	0	0	0	0	0	0	0	0	0	0	0	0	0	0	0	0	0	0	0	0	0	0	0	0	0	0	1	904	NA	#VALUE!	#VALUE!	NA	NA	904	NA	#VALUE!	#VALUE!	NA	NA	904	NA	#VALUE!
4930415O20Rik	2	2	4	0	0	1	0	0	5	0	1	1	0	0	0	0	5	3.23564	3.96749	7.63057	0	0	0.877307	0	0	4.00866	0	0.843315	0.811553	0	0	0	0	8.63057	905	3.49443	11.2701	11.2701	0.304454	0.616468	905	1.56946	2.96795	2.96795	0.61888	0.83671	905	3.80081	13.9366
4930417O13Rik	0	0	0	0	0	0	0	0	2	0	0	0	0	0	1	0	2	0	0	0	0	0	0	0	0	1.60347	0	0	0	0	0	0.811353	0	2.60347	906	0.937365	1.91503	1.91503	0.912099	0.950424	906	-2.87293	0.136509	-7.32553	0.724121	0.904727	906	1.2379	2.35856
4930417O22Rik	0	0	0	0	0	0	0	0	0	0	0	0	0	0	0	0	0	0	0	0	0	0	0	0	0	0	0	0	0	0	0	0	0	1	907	NA	#VALUE!	#VALUE!	NA	NA	907	NA	#VALUE!	#VALUE!	NA	NA	907	NA	#VALUE!
4930419G24Rik	0	0	0	0	0	0	0	0	0	0	0	0	0	0	0	0	0	0	0	0	0	0	0	0	0	0	0	0	0	0	0	0	0	1	908	NA	#VALUE!	#VALUE!	NA	NA	908	NA	#VALUE!	#VALUE!	NA	NA	908	NA	#VALUE!
4930422G04Rik	91	81	94	77	201	201	225	186	96	191	210	160	182	181	209	223	225	147.222	160.683	179.319	154.887	169.417	176.339	183.623	156.892	76.9664	146.429	177.096	129.848	140.699	144.784	169.573	177.893	2.36798	909	-0.261409	0.834273	-1.19865	0.503986	0.790448	909	0.342414	1.26788	1.26788	0.387393	0.64071	909	0.265648	1.20218
4930423M02Rik	0	0	0	0	0	0	0	0	0	0	0	0	0	0	0	0	0	0	0	0	0	0	0	0	0	0	0	0	0	0	0	0	0	1	910	NA	#VALUE!	#VALUE!	NA	NA	910	NA	#VALUE!	#VALUE!	NA	NA	910	NA	#VALUE!
4930425K10Rik	0	0	0	0	0	0	0	0	0	0	0	0	0	0	0	0	0	0	0	0	0	0	0	0	0	0	0	0	0	0	0	0	0	1	911	NA	#VALUE!	#VALUE!	NA	NA	911	NA	#VALUE!	#VALUE!	NA	NA	911	NA	#VALUE!
4930425O10Rik	0	0	0	0	0	0	0	0	0	0	0	0	0	0	0	1	1	0	0	0	0	0	0	0	0	0	0	0	0	0	0	0	0.797726	1.79773	912	0.937138	1.91473	1.91473	0.912121	0.950424	912	1.3041	2.46929	2.46929	0.877979	0.919734	912	1.2379	2.35856
4930426D05Rik	0	0	2	0	0	3	2	2	12	8	4	2	8	1	2	4	12	0	0	3.81529	0	0	2.63192	1.6322	1.68701	9.62079	6.13314	3.37326	1.62311	6.18456	0.799912	1.62271	3.19091	10.6208	913	-4.57068	0.0420813	-23.7635	0.342682	0.655836	913	-6.31888	0.0125265	-79.831	0.1866	0.397943	913	0.0298262	1.02089
4930426L09Rik	2	2	1	0	4	10	3	3	3	4	3	8	4	5	8	7	10	3.23564	3.96749	1.90764	0	3.37148	8.77307	2.4483	2.53052	2.4052	3.06657	2.52995	6.49242	3.09228	3.99956	6.49082	5.58408	9.77307	914	-0.580403	0.668777	-1.49527	0.690654	0.91424	914	0.570704	1.48525	1.48525	0.701342	0.894867	914	-1.08247	0.472219
4930427A07Rik	105	81	83	90	211	176	161	203	116	163	244	154	127	181	212	179	244	169.871	160.683	158.334	181.036	177.846	154.406	131.392	171.232	93.001	124.963	205.769	124.979	98.1799	144.784	172.007	142.793	2.19964	915	0.136562	1.09928	1.09928	0.761322	0.939473	915	0.309456	1.23924	1.23924	0.497967	0.740541	915	0.148453	1.10838
4930428D18Rik	0	0	0	0	0	0	0	0	0	0	0	0	0	0	0	0	0	0	0	0	0	0	0	0	0	0	0	0	0	0	0	0	0	1	916	NA	#VALUE!	#VALUE!	NA	NA	916	NA	#VALUE!	#VALUE!	NA	NA	916	NA	#VALUE!
4930428E07Rik	0	0	0	0	0	0	0	0	0	0	0	0	0	0	0	0	0	0	0	0	0	0	0	0	0	0	0	0	0	0	0	0	0	1	917	NA	#VALUE!	#VALUE!	NA	NA	917	NA	#VALUE!	#VALUE!	NA	NA	917	NA	#VALUE!
4930428G15Rik	0	0	0	0	0	0	2	0	0	0	0	0	0	0	0	0	2	0	0	0	0	0	0	1.6322	0	0	0	0	0	0	0	0	0	2.6322	918	-3.19653	0.109081	-9.16751	0.694505	0.91424	918	1.3041	2.46929	2.46929	0.877979	0.919734	918	1.2379	2.35856
4930428O21Rik	0	0	0	0	0	0	0	0	0	1	0	0	0	0	0	0	1	0	0	0	0	0	0	0	0	0	0.766643	0	0	0	0	0	0	1.76664	919	0.937136	1.91472	1.91472	0.912121	0.950424	919	-1.81896	0.283425	-3.52828	0.824624	0.919734	919	1.2379	2.35856
4930429B21Rik	21	13	10	14	56	34	48	56	17	23	43	57	29	63	45	52	63	33.9742	25.7887	19.0764	28.1612	47.2007	29.8284	39.1728	47.2363	13.6295	17.6328	36.2625	46.2585	22.419	50.3944	36.5109	41.4818	3.51308	920	-0.189778	0.87674	-1.14059	0.79088	0.941269	920	-0.0162059	0.98883	-1.0113	0.983015	0.989318	920	-0.873495	0.545823
4930429D17Rik	0	0	0	0	0	0	0	0	0	0	0	0	0	0	0	0	0	0	0	0	0	0	0	0	0	0	0	0	0	0	0	0	0	1	921	NA	#VALUE!	#VALUE!	NA	NA	921	NA	#VALUE!	#VALUE!	NA	NA	921	NA	#VALUE!
4930429F11Rik	0	0	0	0	0	0	0	0	0	0	0	0	0	0	0	0	0	0	0	0	0	0	0	0	0	0	0	0	0	0	0	0	0	1	922	NA	#VALUE!	#VALUE!	NA	NA	922	NA	#VALUE!	#VALUE!	NA	NA	922	NA	#VALUE!
4930429F24Rik	5	3	2	3	2	1	2	0	1	0	1	2	0	2	1	1	5	8.08909	5.95123	3.81529	6.03455	1.68574	0.877307	1.6322	0	0.801733	0	0.843315	1.62311	0	1.59982	0.811353	0.797726	9.08909	923	2.52775	5.76673	5.76673	0.136268	0.384644	923	4.47515	22.241	22.241	0.0415173	0.128348	923	2.22812	4.68524
4930430A15Rik	0	0	0	0	0	0	0	0	0	0	0	0	0	0	0	0	0	0	0	0	0	0	0	0	0	0	0	0	0	0	0	0	0	1	924	NA	#VALUE!	#VALUE!	NA	NA	924	NA	#VALUE!	#VALUE!	NA	NA	924	NA	#VALUE!
4930430D24Rik	0	0	0	0	0	0	0	0	0	0	0	0	0	0	0	0	0	0	0	0	0	0	0	0	0	0	0	0	0	0	0	0	0	1	925	NA	#VALUE!	#VALUE!	NA	NA	925	NA	#VALUE!	#VALUE!	NA	NA	925	NA	#VALUE!
4930430F08Rik	60	66	70	49	133	152	133	134	172	232	156	140	236	147	154	159	236	97.0691	130.927	133.535	98.5643	112.102	133.351	108.541	113.03	137.898	177.861	131.557	113.617	182.445	117.587	124.948	126.838	1.87056	926	-0.281082	0.822974	-1.21511	0.461023	0.756897	926	-0.127872	0.91518	-1.09268	0.7336	0.907865	926	-0.0951669	0.936164
4930430F21Rik	0	0	0	0	0	0	0	0	0	0	0	0	0	0	0	0	0	0	0	0	0	0	0	0	0	0	0	0	0	0	0	0	0	1	927	NA	#VALUE!	#VALUE!	NA	NA	927	NA	#VALUE!	#VALUE!	NA	NA	927	NA	#VALUE!
4930430J02Rik	0	0	0	0	0	0	0	0	0	0	0	0	0	0	0	0	0	0	0	0	0	0	0	0	0	0	0	0	0	0	0	0	0	1	928	NA	#VALUE!	#VALUE!	NA	NA	928	NA	#VALUE!	#VALUE!	NA	NA	928	NA	#VALUE!
4930431F12Rik	1	0	2	3	6	4	4	1	3	5	2	4	2	1	1	4	6	1.61782	0	3.81529	6.03455	5.05722	3.50923	3.2644	0.843506	2.4052	3.83321	1.68663	3.24621	1.54614	0.799912	0.811353	3.19091	7.03455	929	-1.28531	0.410282	-2.43735	0.497592	0.785511	929	-5.0273	0.0306642	-32.6114	0.288224	0.534475	929	0.822095	1.76797
4930431P03Rik	1	0	0	0	0	0	1	0	0	0	0	0	0	0	0	0	1	1.61782	0	0	0	0	0	0.816101	0	0	0	0	0	0	0	0	0	2.61782	930	2.56287	5.90882	5.90882	0.713171	0.922976	930	1.30427	2.46958	2.46958	0.877963	0.919734	930	1.23808	2.35884
4930432J09Rik	0	1	6	5	1	0	3	0	0	2	0	1	2	0	0	2	6	0	1.98374	11.4459	10.0576	0.84287	0	2.4483	0	0	1.53329	0	0.811553	1.54614	0	0	1.59545	12.4459	931	-4.21458	0.0538623	-18.5659	0.411835	0.71946	931	1.92594	3.79985	3.79985	0.500925	0.742946	931	3.84964	14.4164
4930432K09Rik	0	0	0	0	0	0	0	0	0	0	0	0	0	0	0	0	0	0	0	0	0	0	0	0	0	0	0	0	0	0	0	0	0	1	932	NA	#VALUE!	#VALUE!	NA	NA	932	NA	#VALUE!	#VALUE!	NA	NA	932	NA	#VALUE!
4930432K21Rik	6	2	2	9	18	19	28	13	61	38	11	13	46	16	20	18	61	9.70691	3.96749	3.81529	18.1036	15.1717	16.6688	22.8508	10.9656	48.9057	29.1324	9.27647	10.5502	35.5612	12.7986	16.2271	14.3591	10.364	933	-0.910106	0.532146	-1.87918	0.38551	0.694367	933	-2.90405	0.133597	-7.48522	0.0295199	0.0980854	933	-2.27915	0.20602
4930432M17Rik	0	0	0	0	0	0	0	0	0	0	0	0	0	0	0	0	0	0	0	0	0	0	0	0	0	0	0	0	0	0	0	0	0	1	934	NA	#VALUE!	#VALUE!	NA	NA	934	NA	#VALUE!	#VALUE!	NA	NA	934	NA	#VALUE!
4930433B08Rik	0	0	0	0	0	0	0	0	0	0	0	0	0	0	0	0	0	0	0	0	0	0	0	0	0	0	0	0	0	0	0	0	0	1	935	NA	#VALUE!	#VALUE!	NA	NA	935	NA	#VALUE!	#VALUE!	NA	NA	935	NA	#VALUE!
4930433I11Rik	0	0	0	0	0	0	0	0	0	0	0	0	0	0	0	0	0	0	0	0	0	0	0	0	0	0	0	0	0	0	0	0	0	1	936	NA	#VALUE!	#VALUE!	NA	NA	936	NA	#VALUE!	#VALUE!	NA	NA	936	NA	#VALUE!
4930433N12Rik	0	0	1	0	2	1	1	3	6	4	4	1	2	1	0	1	6	0	0	1.90764	0	1.68574	0.877307	0.816101	2.53052	4.8104	3.06657	3.37326	0.811553	1.54614	0.799912	0	0.797726	5.8104	937	-4.24163	0.0528618	-18.9173	0.380693	0.689629	937	-5.57198	0.0210216	-47.57	0.24591	0.480168	937	0.00472159	1.00328
4930434J06Rik	0	0	0	0	0	0	0	0	0	0	0	0	0	0	0	0	0	0	0	0	0	0	0	0	0	0	0	0	0	0	0	0	0	1	938	NA	#VALUE!	#VALUE!	NA	NA	938	NA	#VALUE!	#VALUE!	NA	NA	938	NA	#VALUE!
4930435E12Rik	0	0	0	0	0	0	0	0	0	0	0	0	0	0	0	0	0	0	0	0	0	0	0	0	0	0	0	0	0	0	0	0	0	1	939	NA	#VALUE!	#VALUE!	NA	NA	939	NA	#VALUE!	#VALUE!	NA	NA	939	NA	#VALUE!
4930438E09Rik	0	0	0	0	0	0	0	0	0	0	0	0	0	0	0	0	0	0	0	0	0	0	0	0	0	0	0	0	0	0	0	0	0	1	940	NA	#VALUE!	#VALUE!	NA	NA	940	NA	#VALUE!	#VALUE!	NA	NA	940	NA	#VALUE!
4930440C22Rik	0	0	0	0	0	0	0	0	0	0	0	0	0	0	0	0	0	0	0	0	0	0	0	0	0	0	0	0	0	0	0	0	0	1	941	NA	#VALUE!	#VALUE!	NA	NA	941	NA	#VALUE!	#VALUE!	NA	NA	941	NA	#VALUE!
4930441J16Rik	0	0	0	0	0	0	0	0	0	0	0	0	0	0	0	0	0	0	0	0	0	0	0	0	0	0	0	0	0	0	0	0	0	1	942	NA	#VALUE!	#VALUE!	NA	NA	942	NA	#VALUE!	#VALUE!	NA	NA	942	NA	#VALUE!
4930441O14Rik	2	3	2	2	8	13	9	5	9	8	12	7	12	5	11	6	13	3.23564	5.95123	3.81529	4.02303	6.74296	11.405	7.34491	4.21753	7.2156	6.13314	10.1198	5.68087	9.27684	3.99956	8.92488	4.78636	2.92872	943	-1.39008	0.381544	-2.62093	0.280526	0.588821	943	0.0201987	1.0141	1.0141	0.986069	0.991439	943	-1.13112	0.456562
4930442J19Rik	0	0	0	0	0	0	0	0	0	0	0	0	0	0	0	0	0	0	0	0	0	0	0	0	0	0	0	0	0	0	0	0	0	1	944	NA	#VALUE!	#VALUE!	NA	NA	944	NA	#VALUE!	#VALUE!	NA	NA	944	NA	#VALUE!
4930442L01Rik	0	0	0	0	0	0	0	0	0	0	0	0	0	1	0	0	1	0	0	0	0	0	0	0	0	0	0	0	0	0	0.799912	0	0	1.79991	945	0.937138	1.91473	1.91473	0.912121	0.950424	945	1.3041	2.46929	2.46929	0.877979	0.919734	945	1.2379	2.35856
4930443O20Rik	0	0	0	0	0	1	0	1	0	0	0	0	1	0	2	0	2	0	0	0	0	0	0.877307	0	0.843506	0	0	0	0	0.77307	0	1.62271	0	2.62271	946	-2.28756	0.204821	-4.88231	0.780177	0.939473	946	-1.93505	0.261512	-3.82392	0.813404	0.919734	946	-1.88705	0.270359
4930444A02Rik	112	79	81	67	318	312	422	309	429	397	312	360	450	406	359	354	450	181.196	156.716	154.519	134.772	268.033	273.72	344.395	260.643	343.943	304.357	263.114	292.159	347.882	324.764	291.276	282.395	2.56962	947	-0.705484	0.613237	-1.63069	0.0142163	0.0733322	947	-0.951455	0.517111	-1.93382	0.00155507	0.00854088	947	-0.962861	0.513038
4930444F02Rik	0	0	0	2	0	0	1	0	3	1	1	1	2	0	0	1	3	0	0	0	4.02303	0	0	0.816101	0	2.4052	0.766643	0.843315	0.811553	1.54614	0	0	0.797726	5.02303	948	-2.21996	0.214648	-4.6588	0.68241	0.91424	948	-3.86135	0.0688047	-14.5339	0.464415	0.710161	948	-3.92987	0.0656132
4930444G20Rik	0	0	0	0	0	0	0	1	0	0	0	0	1	0	2	0	2	0	0	0	0	0	0	0	0.843506	0	0	0	0	0.77307	0	1.62271	0	2.62271	949	0.937538	1.91526	1.91526	0.912083	0.950424	949	-1.93505	0.261512	-3.82392	0.813404	0.919734	949	-1.88705	0.270359
4930444M15Rik	0	0	0	0	0	0	0	1	0	0	0	0	1	0	0	0	1	0	0	0	0	0	0	0	0.843506	0	0	0	0	0.77307	0	0	0	1.84351	950	0.937311	1.91496	1.91496	0.912105	0.950424	950	-1.93505	0.261512	-3.82392	0.813404	0.919734	950	-1.88705	0.270359
4930444P10Rik	3	3	4	4	1	5	0	1	0	2	3	7	2	3	2	3	7	4.85346	5.95123	7.63057	8.04607	0.84287	4.38653	0	0.843506	0	1.53329	2.52995	5.68087	1.54614	2.39974	1.62271	2.39318	9.04607	951	1.49592	2.82044	2.82044	0.385455	0.694336	951	2.89817	7.45478	7.45478	0.112153	0.275814	951	1.23242	2.34962
4930447A16Rik	0	0	0	0	0	0	0	0	0	0	0	0	0	0	0	0	0	0	0	0	0	0	0	0	0	0	0	0	0	0	0	0	0	1	952	NA	#VALUE!	#VALUE!	NA	NA	952	NA	#VALUE!	#VALUE!	NA	NA	952	NA	#VALUE!
4930447C04Rik	1	3	0	0	1	5	2	3	11	12	5	5	6	2	3	2	12	1.61782	5.95123	0	0	0.84287	4.38653	1.6322	2.53052	8.81906	9.19971	4.21658	4.05777	4.63842	1.59982	2.43406	1.59545	10.1997	953	-0.48911	0.712465	-1.40358	0.793898	0.943251	953	-0.207842	0.865832	-1.15496	0.881394	0.922029	953	-5.93917	0.0162979
4930447J18Rik	0	0	0	0	0	0	0	0	0	0	0	0	0	0	0	0	0	0	0	0	0	0	0	0	0	0	0	0	0	0	0	0	0	1	954	NA	#VALUE!	#VALUE!	NA	NA	954	NA	#VALUE!	#VALUE!	NA	NA	954	NA	#VALUE!
4930447K03Rik	0	6	7	4	0	2	3	0	1	5	4	1	6	1	5	2	7	0	11.9025	13.3535	8.04607	0	1.75461	2.4483	0	0.801733	3.83321	3.37326	0.811553	4.63842	0.799912	4.05676	1.59545	14.3535	955	-4.55876	0.0424303	-23.5681	0.347189	0.659932	955	2.92422	7.59065	7.59065	0.0911631	0.235943	955	2.18015	4.53201
4930447N08Rik	0	0	0	0	0	0	0	0	0	0	0	0	0	0	0	0	0	0	0	0	0	0	0	0	0	0	0	0	0	0	0	0	0	1	956	NA	#VALUE!	#VALUE!	NA	NA	956	NA	#VALUE!	#VALUE!	NA	NA	956	NA	#VALUE!
4930448C13Rik	0	0	0	0	0	0	0	0	0	0	0	0	0	0	0	0	0	0	0	0	0	0	0	0	0	0	0	0	0	0	0	0	0	1	957	NA	#VALUE!	#VALUE!	NA	NA	957	NA	#VALUE!	#VALUE!	NA	NA	957	NA	#VALUE!
4930448F12Rik	0	0	0	0	0	0	0	0	0	0	0	0	0	0	0	0	0	0	0	0	0	0	0	0	0	0	0	0	0	0	0	0	0	1	958	NA	#VALUE!	#VALUE!	NA	NA	958	NA	#VALUE!	#VALUE!	NA	NA	958	NA	#VALUE!
4930448H16Rik	0	0	0	0	0	0	0	0	0	0	0	0	0	0	0	0	0	0	0	0	0	0	0	0	0	0	0	0	0	0	0	0	0	1	959	NA	#VALUE!	#VALUE!	NA	NA	959	NA	#VALUE!	#VALUE!	NA	NA	959	NA	#VALUE!
4930448I06Rik	0	0	0	0	0	0	0	0	0	0	0	0	0	0	0	0	0	0	0	0	0	0	0	0	0	0	0	0	0	0	0	0	0	1	960	NA	#VALUE!	#VALUE!	NA	NA	960	NA	#VALUE!	#VALUE!	NA	NA	960	NA	#VALUE!
4930448I18Rik	0	0	0	0	0	0	0	0	0	0	0	0	0	0	0	0	0	0	0	0	0	0	0	0	0	0	0	0	0	0	0	0	0	1	961	NA	#VALUE!	#VALUE!	NA	NA	961	NA	#VALUE!	#VALUE!	NA	NA	961	NA	#VALUE!
4930448K20Rik	0	0	0	0	0	0	0	0	0	0	0	0	0	0	0	0	0	0	0	0	0	0	0	0	0	0	0	0	0	0	0	0	0	1	962	NA	#VALUE!	#VALUE!	NA	NA	962	NA	#VALUE!	#VALUE!	NA	NA	962	NA	#VALUE!
4930449E01Rik	0	0	0	0	0	0	0	0	0	0	0	0	1	1	0	0	1	0	0	0	0	0	0	0	0	0	0	0	0	0.77307	0.799912	0	0	1.79991	963	0.937308	1.91495	1.91495	0.912105	0.950424	963	1.3041	2.46929	2.46929	0.877979	0.919734	963	-1.88705	0.270359
4930449E18Rik	0	0	0	0	0	0	0	0	0	0	0	0	0	0	0	0	0	0	0	0	0	0	0	0	0	0	0	0	0	0	0	0	0	1	964	NA	#VALUE!	#VALUE!	NA	NA	964	NA	#VALUE!	#VALUE!	NA	NA	964	NA	#VALUE!
4930449I24Rik	0	0	0	0	0	0	0	0	0	0	0	0	0	0	0	0	0	0	0	0	0	0	0	0	0	0	0	0	0	0	0	0	0	1	965	NA	#VALUE!	#VALUE!	NA	NA	965	NA	#VALUE!	#VALUE!	NA	NA	965	NA	#VALUE!
4930451C15Rik	5	2	6	2	11	33	9	18	32	46	14	33	59	26	17	12	59	8.08909	3.96749	11.4459	4.02303	9.27157	28.9511	7.34491	15.1831	25.6555	35.2656	11.8064	26.7812	45.6112	20.7977	13.793	9.57272	9.38324	966	-0.90472	0.534136	-1.87218	0.414172	0.721458	966	-2.67857	0.156196	-6.40221	0.0480135	0.143553	966	-1.29637	0.407148
4930451G09Rik	23	11	7	6	15	30	25	15	31	33	14	21	25	27	30	21	33	37.2098	21.8212	13.3535	12.0691	12.6431	26.3192	20.4025	12.6526	24.8537	25.2992	11.8064	17.0426	19.3268	21.5976	24.3406	16.7523	2.98365	967	0.912704	1.88257	1.88257	0.160609	0.426081	967	0.0561187	1.03966	1.03966	0.937898	0.960658	967	-0.269164	0.8298
4930451I11Rik	0	0	0	0	0	0	0	0	0	0	0	0	0	0	0	0	0	0	0	0	0	0	0	0	0	0	0	0	0	0	0	0	0	1	968	NA	#VALUE!	#VALUE!	NA	NA	968	NA	#VALUE!	#VALUE!	NA	NA	968	NA	#VALUE!
4930452A19Rik	0	0	0	0	0	0	0	0	1	0	0	0	0	0	0	0	1	0	0	0	0	0	0	0	0	0.801733	0	0	0	0	0	0	0	1.80173	969	0.937139	1.91473	1.91473	0.912121	0.950424	969	-1.87319	0.272969	-3.66342	0.819379	0.919734	969	1.2379	2.35856
4930452B06Rik	56	58	59	43	71	77	75	75	103	99	66	63	94	53	59	74	103	90.5979	115.057	112.551	86.4952	59.8438	67.5526	61.2076	63.263	82.5785	75.8976	55.6588	51.1278	72.6686	42.3953	47.8698	59.0317	2.67442	970	0.527686	1.44162	1.44162	0.155829	0.417994	970	0.637429	1.55555	1.55555	0.0829564	0.219704	970	0.9101	1.87918
4930452G13Rik	0	0	0	0	0	0	0	1	0	0	0	1	0	1	0	0	1	0	0	0	0	0	0	0	0.843506	0	0	0	0.811553	0	0.799912	0	0	1.84351	971	0.937486	1.91519	1.91519	0.912088	0.950424	971	-1.93505	0.261512	-3.82392	0.813404	0.919734	971	-1.94594	0.259546
4930452N14Rik	0	0	0	0	0	0	0	0	0	0	0	0	0	0	0	0	0	0	0	0	0	0	0	0	0	0	0	0	0	0	0	0	0	1	972	NA	#VALUE!	#VALUE!	NA	NA	972	NA	#VALUE!	#VALUE!	NA	NA	972	NA	#VALUE!
4930453H23Rik	0	0	0	0	0	0	0	0	0	0	0	0	0	0	0	0	0	0	0	0	0	0	0	0	0	0	0	0	0	0	0	0	0	1	973	NA	#VALUE!	#VALUE!	NA	NA	973	NA	#VALUE!	#VALUE!	NA	NA	973	NA	#VALUE!
4930453L07Rik	0	0	0	0	0	0	0	0	0	0	0	0	0	0	0	0	0	0	0	0	0	0	0	0	0	0	0	0	0	0	0	0	0	1	974	NA	#VALUE!	#VALUE!	NA	NA	974	NA	#VALUE!	#VALUE!	NA	NA	974	NA	#VALUE!
4930453N24Rik	137	95	80	109	353	334	277	349	319	268	295	340	253	344	334	282	353	221.641	188.456	152.611	219.255	297.533	293.02	226.06	294.384	255.753	205.46	248.778	275.928	195.587	275.17	270.992	224.959	1.94343	975	-0.29608	0.814463	-1.2278	0.349096	0.662021	975	-0.417645	0.748646	-1.33575	0.201185	0.418665	975	-0.653255	0.635844
4930455B14Rik	0	0	0	0	0	0	0	0	0	0	0	0	0	0	0	0	0	0	0	0	0	0	0	0	0	0	0	0	0	0	0	0	0	1	976	NA	#VALUE!	#VALUE!	NA	NA	976	NA	#VALUE!	#VALUE!	NA	NA	976	NA	#VALUE!
4930455C13Rik	0	0	0	1	5	10	4	4	2	8	8	4	1	8	4	6	10	0	0	0	2.01152	4.21435	8.77307	3.2644	3.37402	1.60347	6.13314	6.74652	3.24621	0.77307	6.39929	3.24541	4.78636	9.77307	977	-6.50302	0.0110254	-90.6994	0.168372	0.439189	977	-5.67022	0.0196379	-50.9219	0.230234	0.459663	977	-5.66534	0.0197043
4930455D15Rik	0	1	0	0	0	0	0	0	0	0	0	0	0	0	0	0	1	0	1.98374	0	0	0	0	0	0	0	0	0	0	0	0	0	0	2.98374	978	0.937224	1.91484	1.91484	0.912113	0.950424	978	6.06856	67.1147	67.1147	0.406366	0.655706	978	1.2379	2.35856
4930455F16Rik	0	0	0	0	0	0	0	0	0	0	0	0	0	0	0	0	0	0	0	0	0	0	0	0	0	0	0	0	0	0	0	0	0	1	979	NA	#VALUE!	#VALUE!	NA	NA	979	NA	#VALUE!	#VALUE!	NA	NA	979	NA	#VALUE!
4930455F23Rik	687	821	766	647	219	223	181	205	331	275	183	200	280	221	247	221	821	1111.44	1628.65	1461.26	1301.45	184.589	195.639	147.714	172.919	265.374	210.827	154.327	162.311	216.46	176.78	200.404	176.298	10.9583	980	2.65959	6.31854	6.31854	3.63264e-19	1.9659e-17	980	2.91159	7.52447	7.52447	5.87056e-23	2.60142e-21	980	3.0387	8.21751
4930455H04Rik	0	0	0	0	1	0	0	0	0	0	0	0	0	0	0	0	1	0	0	0	0	0.84287	0	0	0	0	0	0	0	0	0	0	0	1.84287	981	-2.2394	0.211775	-4.722	0.784798	0.939473	981	1.3041	2.46929	2.46929	0.877979	0.919734	981	1.2379	2.35856
4930455J16Rik	0	0	0	0	0	0	0	0	0	0	0	0	0	0	0	0	0	0	0	0	0	0	0	0	0	0	0	0	0	0	0	0	0	1	982	NA	#VALUE!	#VALUE!	NA	NA	982	NA	#VALUE!	#VALUE!	NA	NA	982	NA	#VALUE!
4930456L15Rik	0	0	0	0	0	0	0	0	0	0	1	0	0	0	0	0	1	0	0	0	0	0	0	0	0	0	0	0.843315	0	0	0	0	0	1.84332	983	0.937141	1.91473	1.91473	0.91212	0.950424	983	1.3041	2.46929	2.46929	0.877979	0.919734	983	-1.99269	0.25127
4930459L07Rik	0	0	0	0	0	0	0	0	0	0	0	0	0	0	0	0	0	0	0	0	0	0	0	0	0	0	0	0	0	0	0	0	0	1	984	NA	#VALUE!	#VALUE!	NA	NA	984	NA	#VALUE!	#VALUE!	NA	NA	984	NA	#VALUE!
4930461G14Rik	0	0	0	1	2	2	0	0	1	0	1	1	2	1	0	1	2	0	0	0	2.01152	1.68574	1.75461	0	0	0.801733	0	0.843315	0.811553	1.54614	0.799912	0	0.797726	3.01152	985	-4.26054	0.0521734	-19.1669	0.410349	0.718226	985	-1.87424	0.27277	-3.66609	0.724878	0.904727	985	-3.93036	0.0655911
4930465A12Rik	0	0	0	0	0	0	0	0	0	0	0	0	0	0	1	0	1	0	0	0	0	0	0	0	0	0	0	0	0	0	0	0.811353	0	1.81135	986	0.937139	1.91473	1.91473	0.912121	0.950424	986	1.3041	2.46929	2.46929	0.877979	0.919734	986	1.2379	2.35856
4930465K10Rik	0	0	3	0	0	2	1	0	0	2	0	1	1	2	2	1	3	0	0	5.72293	0	0	1.75461	0.816101	0	0	1.53329	0	0.811553	0.77307	1.59982	1.62271	0.797726	6.72293	987	-3.83952	0.0698536	-14.3156	0.454448	0.752207	987	-2.83927	0.139732	-7.15657	0.582921	0.810326	987	3.42401	10.7332
4930465M20Rik	0	0	0	0	0	0	0	0	0	0	1	0	0	0	0	0	1	0	0	0	0	0	0	0	0	0	0	0.843315	0	0	0	0	0	1.84332	988	0.937141	1.91473	1.91473	0.91212	0.950424	988	1.3041	2.46929	2.46929	0.877979	0.919734	988	-1.99269	0.25127
4930467D21Rik	0	0	0	0	0	0	0	0	0	0	0	0	0	0	0	0	0	0	0	0	0	0	0	0	0	0	0	0	0	0	0	0	0	1	989	NA	#VALUE!	#VALUE!	NA	NA	989	NA	#VALUE!	#VALUE!	NA	NA	989	NA	#VALUE!
4930467E23Rik	0	0	0	0	0	0	0	0	0	0	0	0	0	1	0	0	1	0	0	0	0	0	0	0	0	0	0	0	0	0	0.799912	0	0	1.79991	990	0.937138	1.91473	1.91473	0.912121	0.950424	990	1.3041	2.46929	2.46929	0.877979	0.919734	990	1.2379	2.35856
4930467K11Rik	0	0	0	0	0	0	0	0	0	0	0	0	0	1	0	0	1	0	0	0	0	0	0	0	0	0	0	0	0	0	0.799912	0	0	1.79991	991	0.937138	1.91473	1.91473	0.912121	0.950424	991	1.3041	2.46929	2.46929	0.877979	0.919734	991	1.2379	2.35856
4930468A15Rik	0	0	0	0	0	0	0	0	0	0	0	0	0	0	0	0	0	0	0	0	0	0	0	0	0	0	0	0	0	0	0	0	0	1	992	NA	#VALUE!	#VALUE!	NA	NA	992	NA	#VALUE!	#VALUE!	NA	NA	992	NA	#VALUE!
4930469G21Rik	0	0	1	0	0	3	1	0	1	1	0	2	1	0	1	0	3	0	0	1.90764	0	0	2.63192	0.816101	0	0.801733	0.766643	0	1.62311	0.77307	0	0.811353	0	3.63192	993	-4.2648	0.0520195	-19.2236	0.432076	0.738043	993	-2.85246	0.13846	-7.22232	0.602658	0.824545	993	1.25141	2.38075
4930470H14Rik	12	20	6	14	172	158	214	146	83	120	176	122	121	103	133	188	214	19.4138	39.6749	11.4459	28.1612	144.974	138.614	174.646	123.152	66.5438	91.9971	148.423	99.0095	93.5415	82.3909	107.91	149.973	14.1128	994	-2.97627	0.127073	-7.8695	7.13897e-07	1.1511e-05	994	-1.24192	0.422809	-2.36514	0.0218036	0.0770843	994	-3.31085	0.100771
4930470P17Rik	0	0	0	0	0	0	0	0	0	0	0	0	0	0	0	0	0	0	0	0	0	0	0	0	0	0	0	0	0	0	0	0	0	1	995	NA	#VALUE!	#VALUE!	NA	NA	995	NA	#VALUE!	#VALUE!	NA	NA	995	NA	#VALUE!
4930471C04Rik	0	0	0	0	0	1	0	0	0	0	0	0	0	0	0	0	1	0	0	0	0	0	0.877307	0	0	0	0	0	0	0	0	0	0	1.87731	996	-2.28813	0.20474	-4.88424	0.780123	0.939473	996	1.3041	2.46929	2.46929	0.877979	0.919734	996	1.2379	2.35856
4930471G03Rik	0	0	0	0	0	0	0	0	0	0	0	0	0	0	0	0	0	0	0	0	0	0	0	0	0	0	0	0	0	0	0	0	0	1	997	NA	#VALUE!	#VALUE!	NA	NA	997	NA	#VALUE!	#VALUE!	NA	NA	997	NA	#VALUE!
4930471I20Rik	0	0	0	0	0	0	0	0	0	0	0	0	0	0	0	0	0	0	0	0	0	0	0	0	0	0	0	0	0	0	0	0	0	1	998	NA	#VALUE!	#VALUE!	NA	NA	998	NA	#VALUE!	#VALUE!	NA	NA	998	NA	#VALUE!
4930471M09Rik	0	0	0	0	0	2	0	0	0	0	0	2	0	0	1	0	2	0	0	0	0	0	1.75461	0	0	0	0	0	1.62311	0	0	0.811353	0	2.75461	999	-3.29152	0.10213	-9.79145	0.685749	0.91424	999	1.3041	2.46929	2.46929	0.877979	0.919734	999	-2.94625	0.129745
4930473A02Rik	0	0	0	2	0	2	0	1	1	2	0	0	1	2	3	0	3	0	0	0	4.02303	0	1.75461	0	0.843506	0.801733	1.53329	0	0	0.77307	1.59982	2.43406	0	5.02303	1000	-3.27544	0.103275	-9.68289	0.539339	0.815919	1000	-3.86327	0.068713	-14.5533	0.465278	0.711165	1000	-1.91266	0.265602
4930473O22Rik	0	0	0	0	0	0	0	0	0	0	0	0	0	0	0	0	0	0	0	0	0	0	0	0	0	0	0	0	0	0	0	0	0	1	1001	NA	#VALUE!	#VALUE!	NA	NA	1001	NA	#VALUE!	#VALUE!	NA	NA	1001	NA	#VALUE!
4930474G06Rik	0	0	0	0	0	0	0	0	0	0	0	0	0	1	0	0	1	0	0	0	0	0	0	0	0	0	0	0	0	0	0.799912	0	0	1.79991	1002	0.937138	1.91473	1.91473	0.912121	0.950424	1002	1.3041	2.46929	2.46929	0.877979	0.919734	1002	1.2379	2.35856
4930474H20Rik	0	0	0	0	0	0	0	0	0	0	0	0	0	0	0	0	0	0	0	0	0	0	0	0	0	0	0	0	0	0	0	0	0	1	1003	NA	#VALUE!	#VALUE!	NA	NA	1003	NA	#VALUE!	#VALUE!	NA	NA	1003	NA	#VALUE!
4930474M22Rik	0	0	0	0	0	0	1	0	0	0	0	0	0	1	0	2	2	0	0	0	0	0	0	0.816101	0	0	0	0	0	0	0.799912	0	1.59545	2.59545	1004	-2.20001	0.217636	-4.59483	0.78858	0.939473	1004	1.3041	2.46929	2.46929	0.877979	0.919734	1004	1.2379	2.35856
4930474N05Rik	0	0	0	0	0	0	0	0	0	0	0	0	0	0	0	0	0	0	0	0	0	0	0	0	0	0	0	0	0	0	0	0	0	1	1005	NA	#VALUE!	#VALUE!	NA	NA	1005	NA	#VALUE!	#VALUE!	NA	NA	1005	NA	#VALUE!
4930474N09Rik	0	0	0	0	1	0	0	1	0	0	0	2	0	0	0	0	2	0	0	0	0	0.84287	0	0	0.843506	0	0	0	1.62311	0	0	0	0	2.62311	1006	-2.239	0.211834	-4.72069	0.784836	0.939473	1006	-1.93505	0.261512	-3.82392	0.813404	0.919734	1006	-2.94625	0.129745
4930478L05Rik	0	0	0	1	0	0	0	0	0	1	0	0	0	0	0	0	1	0	0	0	2.01152	0	0	0	0	0	0.766643	0	0	0	0	0	0	3.01152	1007	0.937393	1.91507	1.91507	0.912097	0.950424	1007	-1.81896	0.283425	-3.52828	0.824624	0.919734	1007	1.2379	2.35856
4930478P22Rik	0	0	0	0	0	0	0	0	0	0	0	0	0	0	0	0	0	0	0	0	0	0	0	0	0	0	0	0	0	0	0	0	0	1	1008	NA	#VALUE!	#VALUE!	NA	NA	1008	NA	#VALUE!	#VALUE!	NA	NA	1008	NA	#VALUE!
4930479D17Rik	1	0	1	0	1	0	1	1	0	0	0	0	0	0	1	0	1	1.61782	0	1.90764	0	0.84287	0	0.816101	0.843506	0	0	0	0	0	0	0.811353	0	2.90764	1009	1.54291	2.91381	2.91381	0.726374	0.930248	1009	-1.92223	0.263846	-3.79009	0.758623	0.919734	1009	6.00249	64.1106
4930479M11Rik	0	0	0	0	0	0	0	0	0	0	0	0	0	0	0	0	0	0	0	0	0	0	0	0	0	0	0	0	0	0	0	0	0	1	1010	NA	#VALUE!	#VALUE!	NA	NA	1010	NA	#VALUE!	#VALUE!	NA	NA	1010	NA	#VALUE!
4930480E11Rik	0	0	0	0	0	0	0	0	0	0	0	0	0	0	0	0	0	0	0	0	0	0	0	0	0	0	0	0	0	0	0	0	0	1	1011	NA	#VALUE!	#VALUE!	NA	NA	1011	NA	#VALUE!	#VALUE!	NA	NA	1011	NA	#VALUE!
4930480G23Rik	0	0	0	0	1	0	0	0	0	0	0	0	0	0	0	0	1	0	0	0	0	0.84287	0	0	0	0	0	0	0	0	0	0	0	1.84287	1012	-2.2394	0.211775	-4.722	0.784798	0.939473	1012	1.3041	2.46929	2.46929	0.877979	0.919734	1012	1.2379	2.35856
4930480K15Rik	2	0	0	0	1	0	0	1	0	0	0	1	0	0	0	1	2	3.23564	0	0	0	0.84287	0	0	0.843506	0	0	0	0.811553	0	0	0	0.797726	4.23564	1013	3.52395	11.5031	11.5031	0.529779	0.809126	1013	-1.93003	0.262424	-3.81062	0.787267	0.919734	1013	-1.94543	0.259638
4930480M12Rik	0	0	0	0	0	0	0	0	0	0	0	0	0	0	0	0	0	0	0	0	0	0	0	0	0	0	0	0	0	0	0	0	0	1	1014	NA	#VALUE!	#VALUE!	NA	NA	1014	NA	#VALUE!	#VALUE!	NA	NA	1014	NA	#VALUE!
4930481A15Rik	1	1	0	3	1	4	1	2	6	0	1	2	0	1	1	8	8	1.61782	1.98374	0	6.03455	0.84287	3.50923	0.816101	1.68701	4.8104	0	0.843315	1.62311	0	0.799912	0.811353	6.38181	7.38181	1015	-0.0827568	0.944252	-1.05904	0.972947	0.985188	1015	-0.123107	0.918208	-1.08908	0.959479	0.974748	1015	-3.53974	0.085987
4930483J18Rik	0	0	1	0	1	0	0	0	0	0	0	1	1	0	1	1	1	0	0	1.90764	0	0.84287	0	0	0	0	0	0	0.811553	0.77307	0	0.811353	0.797726	2.90764	1016	-2.23978	0.211719	-4.72324	0.718568	0.925533	1016	1.30411	2.46931	2.46931	0.843251	0.919734	1016	1.84635	3.59588
4930483K19Rik	1	0	1	0	4	3	5	5	1	5	0	2	6	4	3	3	6	1.61782	0	1.90764	0	3.37148	2.63192	4.0805	4.21753	0.801733	3.83321	0	1.62311	4.63842	3.19965	2.43406	2.39318	5.63842	1017	-1.05707	0.480607	-2.0807	0.600381	0.8596	1017	-5.33618	0.0247543	-40.397	0.263955	0.503703	1017	-0.146994	0.90313
4930483O08Rik	0	0	0	0	0	0	0	0	1	0	0	0	0	0	0	0	1	0	0	0	0	0	0	0	0	0.801733	0	0	0	0	0	0	0	1.80173	1018	0.937139	1.91473	1.91473	0.912121	0.950424	1018	-1.87319	0.272969	-3.66342	0.819379	0.919734	1018	1.2379	2.35856
4930486F22Rik	0	0	0	0	0	0	0	0	0	0	0	1	0	0	0	0	1	0	0	0	0	0	0	0	0	0	0	0	0.811553	0	0	0	0	1.81155	1019	0.937139	1.91473	1.91473	0.912121	0.950424	1019	1.3041	2.46929	2.46929	0.877979	0.919734	1019	-1.94594	0.259546
4930486I03Rik	0	0	0	0	0	0	0	0	0	0	0	0	0	0	0	0	0	0	0	0	0	0	0	0	0	0	0	0	0	0	0	0	0	1	1020	NA	#VALUE!	#VALUE!	NA	NA	1020	NA	#VALUE!	#VALUE!	NA	NA	1020	NA	#VALUE!
4930486L24Rik	0	0	0	2	0	0	0	0	1	0	0	0	0	0	0	2	2	0	0	0	4.02303	0	0	0	0	0.801733	0	0	0	0	0	0	1.59545	5.02303	1021	0.937676	1.91544	1.91544	0.91207	0.950424	1021	-1.87319	0.272969	-3.66342	0.819379	0.919734	1021	1.2379	2.35856
4930487D11Rik	0	0	0	0	0	0	0	0	0	0	0	0	0	0	0	0	0	0	0	0	0	0	0	0	0	0	0	0	0	0	0	0	0	1	1022	NA	#VALUE!	#VALUE!	NA	NA	1022	NA	#VALUE!	#VALUE!	NA	NA	1022	NA	#VALUE!
4930487H11Rik	0	0	0	0	0	2	3	2	1	4	0	2	1	1	1	1	4	0	0	0	0	0	1.75461	2.4483	1.68701	0.801733	3.06657	0	1.62311	0.77307	0.799912	0.811353	0.797726	4.06657	1023	-4.55849	0.0424383	-23.5636	0.362381	0.673177	1023	-4.66916	0.0393047	-25.4423	0.349789	0.604198	1023	-3.51609	0.0874081
4930488B22Rik	0	0	0	0	0	0	0	0	0	0	0	0	0	0	0	0	0	0	0	0	0	0	0	0	0	0	0	0	0	0	0	0	0	1	1024	NA	#VALUE!	#VALUE!	NA	NA	1024	NA	#VALUE!	#VALUE!	NA	NA	1024	NA	#VALUE!
4930488L21Rik	3	1	0	0	1	1	2	3	3	1	0	3	2	0	1	5	5	4.85346	1.98374	0	0	0.84287	0.877307	1.6322	2.53052	2.4052	0.766643	0	2.43466	1.54614	0	0.811353	3.98863	5.85346	1025	2.11423	4.32957	4.32957	0.311663	0.622896	1025	0.0673261	1.04777	1.04777	0.977151	0.985524	1025	-4.24857	0.052608
4930500F04Rik	0	0	0	0	0	0	0	0	0	0	0	0	0	0	0	0	0	0	0	0	0	0	0	0	0	0	0	0	0	0	0	0	0	1	1026	NA	#VALUE!	#VALUE!	NA	NA	1026	NA	#VALUE!	#VALUE!	NA	NA	1026	NA	#VALUE!
4930500J02Rik	2	2	1	4	4	1	5	6	4	3	1	2	5	1	5	11	11	3.23564	3.96749	1.90764	8.04607	3.37148	0.877307	4.0805	5.06104	3.20693	2.29993	0.843315	1.62311	3.86535	0.799912	4.05676	8.77499	5.43082	1027	0.213688	1.15965	1.15965	0.898749	0.950424	1027	0.176815	1.13039	1.13039	0.91538	0.943578	1027	-0.158048	0.896237
4930500L23Rik	0	0	0	0	0	0	0	1	1	0	0	0	0	0	0	1	1	0	0	0	0	0	0	0	0.843506	0.801733	0	0	0	0	0	0	0.797726	1.84351	1028	0.937366	1.91503	1.91503	0.912099	0.950424	1028	-2.90681	0.133341	-7.49957	0.720954	0.904727	1028	1.2379	2.35856
4930502A04Rik	0	0	0	0	0	0	2	0	0	0	0	0	0	0	0	0	2	0	0	0	0	0	0	1.6322	0	0	0	0	0	0	0	0	0	2.6322	1029	-3.19653	0.109081	-9.16751	0.694505	0.91424	1029	1.3041	2.46929	2.46929	0.877979	0.919734	1029	1.2379	2.35856
4930502E09Rik	0	0	0	0	0	0	0	0	1	2	1	2	0	0	1	1	2	0	0	0	0	0	0	0	0	0.801733	1.53329	0.843315	1.62311	0	0	0.811353	0.797726	2.62311	1030	0.93738	1.91505	1.91505	0.884539	0.950424	1030	-3.42254	0.0932637	-10.7223	0.565444	0.797765	1030	-3.54641	0.0855901
4930502E18Rik	0	0	0	0	1	1	0	0	1	0	0	1	0	0	0	1	1	0	0	0	0	0.84287	0.877307	0	0	0.801733	0	0	0.811553	0	0	0	0.797726	1.87731	1031	-3.26488	0.104034	-9.61228	0.671055	0.908946	1031	-1.87327	0.272953	-3.66363	0.809207	0.919734	1031	-1.94583	0.259566
4930503B20Rik	0	0	0	0	0	0	0	0	0	0	0	1	0	0	0	1	1	0	0	0	0	0	0	0	0	0	0	0	0.811553	0	0	0	0.797726	1.81155	1032	0.937311	1.91496	1.91496	0.912105	0.950424	1032	1.3041	2.46929	2.46929	0.877979	0.919734	1032	-1.94594	0.259546
4930503E14Rik	5	0	2	0	0	0	1	0	1	0	0	0	0	0	0	0	5	8.08909	0	3.81529	0	0	0	0.816101	0	0.801733	0	0	0	0	0	0	0	9.08909	1033	4.87724	29.3898	29.3898	0.277825	0.585988	1033	-1.87349	0.272913	-3.66417	0.768598	0.919734	1033	7.00248	128.22
4930503E24Rik	0	0	0	0	0	0	0	0	0	0	0	0	0	0	0	0	0	0	0	0	0	0	0	0	0	0	0	0	0	0	0	0	0	1	1034	NA	#VALUE!	#VALUE!	NA	NA	1034	NA	#VALUE!	#VALUE!	NA	NA	1034	NA	#VALUE!
4930503H13Rik	0	0	0	0	0	0	0	0	0	0	0	0	0	0	0	0	0	0	0	0	0	0	0	0	0	0	0	0	0	0	0	0	0	1	1035	NA	#VALUE!	#VALUE!	NA	NA	1035	NA	#VALUE!	#VALUE!	NA	NA	1035	NA	#VALUE!
4930503L19Rik	62	89	68	92	214	241	215	211	84	237	240	167	242	200	239	205	242	100.305	176.553	129.72	185.06	180.374	211.431	175.462	177.98	67.3456	181.694	202.396	135.529	187.083	159.982	193.913	163.534	3.10819	1036	-0.914483	0.530534	-1.88489	0.0647182	0.228033	1036	0.310792	1.24039	1.24039	0.522086	0.761555	1036	-0.431899	0.741285
4930503O07Rik	0	0	0	0	0	0	0	0	0	0	0	0	0	0	0	0	0	0	0	0	0	0	0	0	0	0	0	0	0	0	0	0	0	1	1037	NA	#VALUE!	#VALUE!	NA	NA	1037	NA	#VALUE!	#VALUE!	NA	NA	1037	NA	#VALUE!
4930504O13Rik	0	0	0	0	0	0	0	0	0	0	0	0	0	0	0	0	0	0	0	0	0	0	0	0	0	0	0	0	0	0	0	0	0	1	1038	NA	#VALUE!	#VALUE!	NA	NA	1038	NA	#VALUE!	#VALUE!	NA	NA	1038	NA	#VALUE!
4930505A04Rik	0	1	0	0	1	1	2	0	2	2	2	1	1	0	6	1	6	0	1.98374	0	0	0.84287	0.877307	1.6322	0	1.60347	1.53329	1.68663	0.811553	0.77307	0	4.86812	0.797726	5.86812	1039	-4.23403	0.0531411	-18.8178	0.399883	0.708533	1039	0.911934	1.88157	1.88157	0.722182	0.904727	1039	-3.95191	0.0646186
4930505G20Rik	0	0	0	0	0	0	0	0	0	0	0	0	0	0	0	0	0	0	0	0	0	0	0	0	0	0	0	0	0	0	0	0	0	1	1040	NA	#VALUE!	#VALUE!	NA	NA	1040	NA	#VALUE!	#VALUE!	NA	NA	1040	NA	#VALUE!
4930506C21Rik	5	0	1	1	3	7	6	6	4	5	5	4	4	8	5	10	10	8.08909	0	1.90764	2.01152	2.52861	6.14115	4.89661	5.06104	3.20693	3.83321	4.21658	3.24621	3.09228	6.39929	4.05676	7.97726	9.08909	1041	0.84132	1.79169	1.79169	0.455018	0.752745	1041	-5.78519	0.0181336	-55.1462	0.213991	0.436345	1041	-0.880052	0.543348
4930506M07Rik	220	57	87	90	200	158	650	209	536	465	187	252	444	177	242	632	650	355.92	113.073	165.965	181.036	168.574	138.614	530.466	176.293	429.729	356.489	157.7	204.511	343.243	141.584	196.347	504.163	4.65898	1042	0.349843	1.27442	1.27442	0.661238	0.902922	1042	-1.50473	0.352397	-2.83771	0.064818	0.181744	1042	-0.502963	0.705656
4930507D05Rik	14	8	2	7	25	17	20	13	11	16	20	25	10	27	27	13	27	22.6495	15.87	3.81529	14.0806	21.0718	14.9142	16.322	10.9656	8.81906	12.2663	16.8663	20.2888	7.7307	21.5976	21.9065	10.3704	4.91133	1043	0.37693	1.29858	1.29858	0.616294	0.871764	1043	0.570009	1.48453	1.48453	0.494396	0.737735	1043	-1.96761	0.255677
4930509E16Rik	6	2	4	6	0	0	0	0	0	1	0	0	0	0	0	0	6	9.70691	3.96749	7.63057	12.0691	0	0	0	0	0	0.766643	0	0	0	0	0	0	13.0691	1044	8.2863	312.194	312.194	0.0195635	0.0934889	1044	3.91561	15.0909	15.0909	0.178583	0.38602	1044	8.00249	256.442
4930509J09Rik	0	0	0	0	0	0	0	0	0	0	0	0	0	0	0	1	1	0	0	0	0	0	0	0	0	0	0	0	0	0	0	0	0.797726	1.79773	1045	0.937138	1.91473	1.91473	0.912121	0.950424	1045	1.3041	2.46929	2.46929	0.877979	0.919734	1045	1.2379	2.35856
4930509K18Rik	0	0	0	0	0	0	0	0	0	0	0	0	0	0	0	0	0	0	0	0	0	0	0	0	0	0	0	0	0	0	0	0	0	1	1046	NA	#VALUE!	#VALUE!	NA	NA	1046	NA	#VALUE!	#VALUE!	NA	NA	1046	NA	#VALUE!
4930511A02Rik	0	0	0	0	0	0	0	0	0	0	0	0	0	0	1	0	1	0	0	0	0	0	0	0	0	0	0	0	0	0	0	0.811353	0	1.81135	1047	0.937139	1.91473	1.91473	0.912121	0.950424	1047	1.3041	2.46929	2.46929	0.877979	0.919734	1047	1.2379	2.35856
4930511E03Rik	2	0	0	0	0	0	0	0	1	0	0	0	0	0	0	0	2	3.23564	0	0	0	0	0	0	0	0.801733	0	0	0	0	0	0	0	4.23564	1048	6.69999	103.968	103.968	0.354487	0.664961	1048	-1.87296	0.273013	-3.66282	0.819402	0.919734	1048	1.23811	2.3589
4930511M06Rik	11	10	8	11	11	18	10	10	15	9	16	16	24	18	20	14	24	17.796	19.8374	15.2611	22.1267	9.27157	15.7915	8.16101	8.43506	12.026	6.89978	13.493	12.9848	18.5537	14.3984	16.2271	11.1682	2.92751	1049	0.689276	1.61247	1.61247	0.354459	0.664961	1049	1.12257	2.17734	2.17734	0.14085	0.325755	1049	0.0215096	1.01502
4930511M11Rik	0	0	0	0	1	0	0	0	1	0	0	0	0	0	0	0	1	0	0	0	0	0.84287	0	0	0	0.801733	0	0	0	0	0	0	0	1.84287	1050	-2.23923	0.2118	-4.72144	0.784814	0.939473	1050	-1.87319	0.272969	-3.66342	0.819379	0.919734	1050	1.2379	2.35856
4930512B01Rik	0	0	0	0	0	0	1	0	2	0	0	0	0	0	0	1	2	0	0	0	0	0	0	0.816101	0	1.60347	0	0	0	0	0	0	0.797726	2.60347	1051	-2.19987	0.217657	-4.59439	0.788593	0.939473	1051	-2.87293	0.136509	-7.32553	0.724121	0.904727	1051	1.2379	2.35856
4930513D17Rik	2	2	2	0	0	1	0	1	0	1	1	0	2	2	0	0	2	3.23564	3.96749	3.81529	0	0	0.877307	0	0.843506	0	0.766643	0.843315	0	1.54614	1.59982	0	0	4.96749	1052	3.49939	11.309	11.309	0.244119	0.546411	1052	2.88798	7.40234	7.40234	0.307766	0.556627	1052	2.25343	4.76815
4930513N10Rik	14	8	10	10	17	20	24	17	10	35	28	20	16	25	22	22	35	22.6495	15.87	19.0764	20.1152	14.3288	17.5461	19.5864	14.3396	8.01733	26.8325	23.6128	16.2311	12.3691	19.9978	17.8498	17.55	3.08656	1053	0.40048	1.31995	1.31995	0.590598	0.853232	1053	-0.0515305	0.964912	-1.03636	0.94963	0.968776	1053	0.135796	1.0987
4930513O06Rik	0	0	0	0	0	0	0	0	0	0	0	0	0	0	0	0	0	0	0	0	0	0	0	0	0	0	0	0	0	0	0	0	0	1	1054	NA	#VALUE!	#VALUE!	NA	NA	1054	NA	#VALUE!	#VALUE!	NA	NA	1054	NA	#VALUE!
4930515B02Rik	0	0	0	0	0	0	0	0	0	0	0	0	0	0	0	0	0	0	0	0	0	0	0	0	0	0	0	0	0	0	0	0	0	1	1055	NA	#VALUE!	#VALUE!	NA	NA	1055	NA	#VALUE!	#VALUE!	NA	NA	1055	NA	#VALUE!
4930515G01Rik	2	3	0	1	9	4	7	10	12	7	9	7	6	10	5	5	12	3.23564	5.95123	0	2.01152	7.58583	3.50923	5.71271	8.43506	9.62079	5.3665	7.58984	5.68087	4.63842	7.99912	4.05676	3.98863	10.6208	1056	-0.795048	0.576324	-1.73514	0.550549	0.824794	1056	-0.388957	0.763682	-1.30945	0.741839	0.914215	1056	-6.40654	0.011788
4930515G16Rik	0	0	0	0	0	0	0	0	0	0	0	0	0	0	0	0	0	0	0	0	0	0	0	0	0	0	0	0	0	0	0	0	0	1	1057	NA	#VALUE!	#VALUE!	NA	NA	1057	NA	#VALUE!	#VALUE!	NA	NA	1057	NA	#VALUE!
4930515L03Rik	0	0	0	0	0	0	0	0	0	0	0	0	0	0	0	0	0	0	0	0	0	0	0	0	0	0	0	0	0	0	0	0	0	1	1058	NA	#VALUE!	#VALUE!	NA	NA	1058	NA	#VALUE!	#VALUE!	NA	NA	1058	NA	#VALUE!
4930515L19Rik	0	0	0	0	0	0	0	0	0	0	0	0	0	0	0	0	0	0	0	0	0	0	0	0	0	0	0	0	0	0	0	0	0	1	1059	NA	#VALUE!	#VALUE!	NA	NA	1059	NA	#VALUE!	#VALUE!	NA	NA	1059	NA	#VALUE!
4930517E11Rik	0	0	0	0	0	0	0	0	1	0	0	0	0	1	0	0	1	0	0	0	0	0	0	0	0	0.801733	0	0	0	0	0.799912	0	0	1.80173	1060	0.93731	1.91495	1.91495	0.912105	0.950424	1060	-1.87319	0.272969	-3.66342	0.819379	0.919734	1060	1.2379	2.35856
4930518P08Rik	0	0	0	0	0	0	0	0	0	0	0	0	0	0	0	0	0	0	0	0	0	0	0	0	0	0	0	0	0	0	0	0	0	1	1061	NA	#VALUE!	#VALUE!	NA	NA	1061	NA	#VALUE!	#VALUE!	NA	NA	1061	NA	#VALUE!
4930519D14Rik	0	0	0	0	0	0	0	0	0	0	0	0	0	0	0	0	0	0	0	0	0	0	0	0	0	0	0	0	0	0	0	0	0	1	1062	NA	#VALUE!	#VALUE!	NA	NA	1062	NA	#VALUE!	#VALUE!	NA	NA	1062	NA	#VALUE!
4930519F09Rik	9	8	7	3	7	5	8	4	4	10	7	7	10	12	5	12	12	14.5604	15.87	13.3535	6.03455	5.90009	4.38653	6.52881	3.37402	3.20693	7.66643	5.90321	5.68087	7.7307	9.59894	4.05676	9.57272	4.01004	1063	1.37432	2.59246	2.59246	0.14536	0.400479	1063	1.73134	3.32035	3.32035	0.0729031	0.199157	1063	1.05008	2.07065
4930519F16Rik	0	0	0	0	1	0	0	0	0	0	0	0	0	0	0	0	1	0	0	0	0	0.84287	0	0	0	0	0	0	0	0	0	0	0	1.84287	1064	-2.2394	0.211775	-4.722	0.784798	0.939473	1064	1.3041	2.46929	2.46929	0.877979	0.919734	1064	1.2379	2.35856
4930519F24Rik	0	0	0	0	0	0	0	0	0	0	0	0	0	0	0	0	0	0	0	0	0	0	0	0	0	0	0	0	0	0	0	0	0	1	1065	NA	#VALUE!	#VALUE!	NA	NA	1065	NA	#VALUE!	#VALUE!	NA	NA	1065	NA	#VALUE!
4930519G04Rik	0	0	0	0	0	1	1	1	0	0	0	0	0	1	0	1	1	0	0	0	0	0	0.877307	0.816101	0.843506	0	0	0	0	0	0.799912	0	0.797726	1.87731	1066	-3.24449	0.105515	-9.47736	0.654346	0.898666	1066	-1.93119	0.262213	-3.8137	0.791766	0.919734	1066	1.23791	2.35856
4930519H02Rik	0	0	0	0	0	0	0	0	0	0	0	0	0	0	0	0	0	0	0	0	0	0	0	0	0	0	0	0	0	0	0	0	0	1	1067	NA	#VALUE!	#VALUE!	NA	NA	1067	NA	#VALUE!	#VALUE!	NA	NA	1067	NA	#VALUE!
4930520O04Rik	5	2	5	3	1	10	9	4	13	15	10	6	10	9	7	7	15	8.08909	3.96749	9.53822	6.03455	0.84287	8.77307	7.34491	3.37402	10.4225	11.4996	8.43315	4.86932	7.7307	7.19921	5.67947	5.58408	6.7827	1068	0.518731	1.43269	1.43269	0.662531	0.90332	1068	-1.09279	0.468854	-2.13286	0.4396	0.687224	1068	0.44446	1.3608
4930520P13Rik	0	0	0	0	0	0	0	0	0	0	0	0	0	0	0	0	0	0	0	0	0	0	0	0	0	0	0	0	0	0	0	0	0	1	1069	NA	#VALUE!	#VALUE!	NA	NA	1069	NA	#VALUE!	#VALUE!	NA	NA	1069	NA	#VALUE!
4930521E06Rik	0	0	0	0	1	0	0	0	0	0	1	2	0	0	1	0	2	0	0	0	0	0.84287	0	0	0	0	0	0.843315	1.62311	0	0	0.811353	0	2.62311	1070	-2.23897	0.211838	-4.72059	0.784839	0.939473	1070	1.3041	2.46929	2.46929	0.877979	0.919734	1070	-3.5489	0.0854428
4930522H14Rik	0	0	0	0	0	0	1	0	0	0	0	0	0	0	0	1	1	0	0	0	0	0	0	0.816101	0	0	0	0	0	0	0	0	0.797726	1.8161	1071	-2.20009	0.217623	-4.59509	0.788573	0.939473	1071	1.3041	2.46929	2.46929	0.877979	0.919734	1071	1.2379	2.35856
4930522O17Rik	0	0	0	0	0	0	0	0	0	0	0	0	0	0	0	0	0	0	0	0	0	0	0	0	0	0	0	0	0	0	0	0	0	1	1072	NA	#VALUE!	#VALUE!	NA	NA	1072	NA	#VALUE!	#VALUE!	NA	NA	1072	NA	#VALUE!
4930523C07Rik	16	17	29	16	124	119	36	101	159	101	107	103	113	138	134	105	159	25.8851	33.7237	55.3217	32.1843	104.516	104.4	29.3796	85.1941	127.476	77.4309	90.2347	83.59	87.357	110.388	108.721	83.7613	4.77869	1073	-1.61622	0.326188	-3.06572	0.0158688	0.079951	1073	-1.51967	0.348765	-2.86726	0.0219276	0.0774107	1073	-0.654128	0.635459
4930523O13Rik	0	0	0	0	0	0	0	0	0	0	0	0	0	0	0	0	0	0	0	0	0	0	0	0	0	0	0	0	0	0	0	0	0	1	1074	NA	#VALUE!	#VALUE!	NA	NA	1074	NA	#VALUE!	#VALUE!	NA	NA	1074	NA	#VALUE!
4930524B15Rik	0	0	0	0	0	1	0	0	0	0	0	0	0	1	1	0	1	0	0	0	0	0	0.877307	0	0	0	0	0	0	0	0.799912	0.811353	0	1.87731	1075	-2.28791	0.204772	-4.88348	0.780144	0.939473	1075	1.3041	2.46929	2.46929	0.877979	0.919734	1075	1.2379	2.35856
4930524C18Rik	0	0	0	0	0	0	0	0	0	0	0	0	0	0	0	0	0	0	0	0	0	0	0	0	0	0	0	0	0	0	0	0	0	1	1076	NA	#VALUE!	#VALUE!	NA	NA	1076	NA	#VALUE!	#VALUE!	NA	NA	1076	NA	#VALUE!
4930524L23Rik	2	0	7	3	7	11	14	6	4	10	9	10	6	9	12	6	14	3.23564	0	13.3535	6.03455	5.90009	9.65037	11.4254	5.06104	3.20693	7.66643	7.58984	8.11553	4.63842	7.19921	9.73623	4.78636	14.3535	1077	-1.47545	0.359622	-2.7807	0.254411	0.558526	1077	-6.1899	0.013698	-73.0036	0.181767	0.390288	1077	0.981111	1.97398
4930524N10Rik	0	0	0	0	0	0	0	0	0	0	0	0	0	0	0	0	0	0	0	0	0	0	0	0	0	0	0	0	0	0	0	0	0	1	1078	NA	#VALUE!	#VALUE!	NA	NA	1078	NA	#VALUE!	#VALUE!	NA	NA	1078	NA	#VALUE!
4930524O05Rik	0	0	0	0	0	0	0	0	0	0	0	0	0	0	0	0	0	0	0	0	0	0	0	0	0	0	0	0	0	0	0	0	0	1	1079	NA	#VALUE!	#VALUE!	NA	NA	1079	NA	#VALUE!	#VALUE!	NA	NA	1079	NA	#VALUE!
4930524O08Rik	0	0	0	0	0	0	0	0	0	0	0	0	0	0	0	0	0	0	0	0	0	0	0	0	0	0	0	0	0	0	0	0	0	1	1080	NA	#VALUE!	#VALUE!	NA	NA	1080	NA	#VALUE!	#VALUE!	NA	NA	1080	NA	#VALUE!
4930525D18Rik	0	0	0	0	0	0	0	0	0	0	1	0	1	1	1	0	1	0	0	0	0	0	0	0	0	0	0	0.843315	0	0.77307	0.799912	0.811353	0	1.84332	1081	0.937419	1.9151	1.9151	0.912094	0.950424	1081	1.3041	2.46929	2.46929	0.877979	0.919734	1081	-2.94056	0.130258
4930525G20Rik	4	0	0	1	4	2	1	4	2	3	4	5	6	3	9	1	9	6.47128	0	0	2.01152	3.37148	1.75461	0.816101	3.37402	1.60347	2.29993	3.37326	4.05777	4.63842	2.39974	7.30217	0.797726	8.30217	1082	1.71104	3.27396	3.27396	0.260291	0.566255	1082	-5.05063	0.0301724	-33.1429	0.287373	0.533317	1082	-5.84279	0.0174238
4930525M21Rik	0	0	0	0	0	0	0	0	0	0	0	0	0	0	0	0	0	0	0	0	0	0	0	0	0	0	0	0	0	0	0	0	0	1	1083	NA	#VALUE!	#VALUE!	NA	NA	1083	NA	#VALUE!	#VALUE!	NA	NA	1083	NA	#VALUE!
4930526D03Rik	0	0	0	0	0	0	0	0	1	0	0	0	0	0	0	0	1	0	0	0	0	0	0	0	0	0.801733	0	0	0	0	0	0	0	1.80173	1084	0.937139	1.91473	1.91473	0.912121	0.950424	1084	-1.87319	0.272969	-3.66342	0.819379	0.919734	1084	1.2379	2.35856
4930526I15Rik	114	68	83	75	65	86	87	83	89	75	83	89	61	77	85	79	114	184.431	134.895	158.334	150.864	54.7866	75.4484	71.0008	70.011	71.3542	57.4982	69.9951	72.2282	47.1573	61.5932	68.965	63.0204	3.85054	1085	1.45958	2.75028	2.75028	2.43332e-05	0.00030169	1085	1.02614	2.03657	2.03657	0.0046745	0.0218423	1085	1.32884	2.51201
4930526L06Rik	0	0	0	0	0	0	0	0	0	0	1	0	0	0	0	0	1	0	0	0	0	0	0	0	0	0	0	0.843315	0	0	0	0	0	1.84332	1086	0.937141	1.91473	1.91473	0.91212	0.950424	1086	1.3041	2.46929	2.46929	0.877979	0.919734	1086	-1.99269	0.25127
4930527F14Rik	0	0	0	0	0	0	0	0	0	0	0	0	0	0	0	0	0	0	0	0	0	0	0	0	0	0	0	0	0	0	0	0	0	1	1087	NA	#VALUE!	#VALUE!	NA	NA	1087	NA	#VALUE!	#VALUE!	NA	NA	1087	NA	#VALUE!
4930527G23Rik	0	0	0	0	0	0	0	0	0	0	0	0	0	0	0	0	0	0	0	0	0	0	0	0	0	0	0	0	0	0	0	0	0	1	1088	NA	#VALUE!	#VALUE!	NA	NA	1088	NA	#VALUE!	#VALUE!	NA	NA	1088	NA	#VALUE!
4930528A17Rik	4	4	4	3	10	8	6	8	5	5	15	13	15	12	9	12	15	6.47128	7.93498	7.63057	6.03455	8.4287	7.01845	4.89661	6.74805	4.00866	3.83321	12.6497	10.5502	11.5961	9.59894	7.30217	9.57272	2.82415	1089	-0.0651847	0.955823	-1.04622	0.948169	0.970904	1089	0.713822	1.64014	1.64014	0.482708	0.727545	1089	-0.603541	0.658137
4930528D03Rik	1	1	0	0	0	0	1	0	2	0	2	1	4	0	2	0	4	1.61782	1.98374	0	0	0	0	0.816101	0	1.60347	0	1.68663	0.811553	3.09228	0	1.62271	0	4.09228	1090	2.54626	5.84118	5.84118	0.463968	0.759291	1090	1.89087	3.70858	3.70858	0.568865	0.801064	1090	-4.73296	0.0376044
4930528P14Rik	0	0	0	0	0	0	0	0	0	0	0	0	0	0	0	0	0	0	0	0	0	0	0	0	0	0	0	0	0	0	0	0	0	1	1091	NA	#VALUE!	#VALUE!	NA	NA	1091	NA	#VALUE!	#VALUE!	NA	NA	1091	NA	#VALUE!
4930529C04Rik	0	0	0	0	0	0	0	0	0	0	0	0	0	0	0	0	0	0	0	0	0	0	0	0	0	0	0	0	0	0	0	0	0	1	1092	NA	#VALUE!	#VALUE!	NA	NA	1092	NA	#VALUE!	#VALUE!	NA	NA	1092	NA	#VALUE!
4930529F24Rik	0	0	0	0	0	0	0	0	0	0	0	0	0	0	0	0	0	0	0	0	0	0	0	0	0	0	0	0	0	0	0	0	0	1	1093	NA	#VALUE!	#VALUE!	NA	NA	1093	NA	#VALUE!	#VALUE!	NA	NA	1093	NA	#VALUE!
4930529K09Rik	0	0	0	0	0	0	0	0	0	0	0	0	0	0	0	0	0	0	0	0	0	0	0	0	0	0	0	0	0	0	0	0	0	1	1094	NA	#VALUE!	#VALUE!	NA	NA	1094	NA	#VALUE!	#VALUE!	NA	NA	1094	NA	#VALUE!
4930529L06Rik	0	0	0	0	0	0	0	0	0	0	0	0	0	0	0	0	0	0	0	0	0	0	0	0	0	0	0	0	0	0	0	0	0	1	1095	NA	#VALUE!	#VALUE!	NA	NA	1095	NA	#VALUE!	#VALUE!	NA	NA	1095	NA	#VALUE!
4930529M08Rik	2	6	2	2	14	13	6	11	6	14	13	21	19	15	7	11	21	3.23564	11.9025	3.81529	4.02303	11.8002	11.405	4.89661	9.27857	4.8104	10.733	10.9631	17.0426	14.6883	11.9987	5.67947	8.77499	4.25972	1096	-1.5297	0.346349	-2.88726	0.227333	0.523348	1096	0.523432	1.43737	1.43737	0.58451	0.811625	1096	-1.90041	0.267867
4930533B01Rik	0	0	0	0	0	0	0	0	0	0	0	0	0	0	0	0	0	0	0	0	0	0	0	0	0	0	0	0	0	0	0	0	0	1	1097	NA	#VALUE!	#VALUE!	NA	NA	1097	NA	#VALUE!	#VALUE!	NA	NA	1097	NA	#VALUE!
4930533P14Rik	0	0	0	0	0	0	0	0	0	0	0	0	0	0	0	0	0	0	0	0	0	0	0	0	0	0	0	0	0	0	0	0	0	1	1098	NA	#VALUE!	#VALUE!	NA	NA	1098	NA	#VALUE!	#VALUE!	NA	NA	1098	NA	#VALUE!
4930538K18Rik	4	5	2	6	1	2	4	5	17	6	4	4	7	6	1	11	17	6.47128	9.91872	3.81529	12.0691	0.84287	1.75461	3.2644	4.21753	13.6295	4.59986	3.37326	3.24621	5.41149	4.79947	0.811353	8.77499	8.07654	1099	1.7216	3.29803	3.29803	0.231235	0.528123	1099	0.406166	1.32516	1.32516	0.758123	0.919734	1099	-0.0753367	0.949121
4930539C22Rik	0	0	0	0	0	0	0	0	0	0	0	0	0	0	0	0	0	0	0	0	0	0	0	0	0	0	0	0	0	0	0	0	0	1	1100	NA	#VALUE!	#VALUE!	NA	NA	1100	NA	#VALUE!	#VALUE!	NA	NA	1100	NA	#VALUE!
4930539E08Rik	11	7	5	1	9	8	23	6	27	26	1	12	29	12	11	16	29	17.796	13.8862	9.53822	2.01152	7.58583	7.01845	18.7703	5.06104	21.6468	19.9327	0.843315	9.73864	22.419	9.59894	8.92488	12.7636	12.7049	1101	0.675249	1.59687	1.59687	0.58388	0.848408	1101	-0.165257	0.89177	-1.12137	0.896414	0.931584	1101	-0.211397	0.8637
4930539J05Rik	6	3	1	2	3	4	3	2	4	3	0	3	8	4	9	3	9	9.70691	5.95123	1.90764	4.02303	2.52861	3.50923	2.4483	1.68701	3.20693	2.29993	0	2.43466	6.18456	3.19965	7.30217	2.39318	10.7069	1102	1.7813	3.43735	3.43735	0.208432	0.497379	1102	1.30889	2.4775	2.4775	0.395872	0.649091	1102	-0.60647	0.656802
4930539M17Rik	0	0	0	0	0	0	0	1	0	1	0	0	0	0	0	0	1	0	0	0	0	0	0	0	0.843506	0	0.766643	0	0	0	0	0	0	1.84351	1103	0.937193	1.9148	1.9148	0.912116	0.950424	1103	-2.87816	0.136015	-7.35212	0.723632	0.904727	1103	1.2379	2.35856
4930539N22Rik	0	0	0	0	0	0	0	0	0	0	0	0	0	0	0	0	0	0	0	0	0	0	0	0	0	0	0	0	0	0	0	0	0	1	1104	NA	#VALUE!	#VALUE!	NA	NA	1104	NA	#VALUE!	#VALUE!	NA	NA	1104	NA	#VALUE!
4930540M03Rik	0	0	0	0	0	0	0	0	0	0	0	0	0	0	0	0	0	0	0	0	0	0	0	0	0	0	0	0	0	0	0	0	0	1	1105	NA	#VALUE!	#VALUE!	NA	NA	1105	NA	#VALUE!	#VALUE!	NA	NA	1105	NA	#VALUE!
4930542C21Rik	0	0	0	0	0	0	0	0	0	0	0	0	0	0	0	0	0	0	0	0	0	0	0	0	0	0	0	0	0	0	0	0	0	1	1106	NA	#VALUE!	#VALUE!	NA	NA	1106	NA	#VALUE!	#VALUE!	NA	NA	1106	NA	#VALUE!
4930542D17Rik	0	0	0	0	0	0	0	0	0	0	0	0	0	0	0	0	0	0	0	0	0	0	0	0	0	0	0	0	0	0	0	0	0	1	1107	NA	#VALUE!	#VALUE!	NA	NA	1107	NA	#VALUE!	#VALUE!	NA	NA	1107	NA	#VALUE!
4930542H20Rik	0	0	0	0	0	0	0	0	0	0	0	0	0	0	0	0	0	0	0	0	0	0	0	0	0	0	0	0	0	0	0	0	0	1	1108	NA	#VALUE!	#VALUE!	NA	NA	1108	NA	#VALUE!	#VALUE!	NA	NA	1108	NA	#VALUE!
4930543E12Rik	0	0	0	0	0	0	0	0	0	0	0	0	0	0	0	0	0	0	0	0	0	0	0	0	0	0	0	0	0	0	0	0	0	1	1109	NA	#VALUE!	#VALUE!	NA	NA	1109	NA	#VALUE!	#VALUE!	NA	NA	1109	NA	#VALUE!
4930544D05Rik	0	0	0	0	0	0	0	0	0	0	0	0	0	0	0	0	0	0	0	0	0	0	0	0	0	0	0	0	0	0	0	0	0	1	1110	NA	#VALUE!	#VALUE!	NA	NA	1110	NA	#VALUE!	#VALUE!	NA	NA	1110	NA	#VALUE!
4930544G11Rik	0	0	0	0	0	0	0	0	0	0	0	0	0	0	0	0	0	0	0	0	0	0	0	0	0	0	0	0	0	0	0	0	0	1	1111	NA	#VALUE!	#VALUE!	NA	NA	1111	NA	#VALUE!	#VALUE!	NA	NA	1111	NA	#VALUE!
4930544M13Rik	0	0	0	0	0	0	0	0	0	0	0	0	0	0	0	0	0	0	0	0	0	0	0	0	0	0	0	0	0	0	0	0	0	1	1112	NA	#VALUE!	#VALUE!	NA	NA	1112	NA	#VALUE!	#VALUE!	NA	NA	1112	NA	#VALUE!
4930545E07Rik	0	0	0	0	0	0	0	0	0	0	0	0	0	0	0	0	0	0	0	0	0	0	0	0	0	0	0	0	0	0	0	0	0	1	1113	NA	#VALUE!	#VALUE!	NA	NA	1113	NA	#VALUE!	#VALUE!	NA	NA	1113	NA	#VALUE!
4930545H06Rik	0	0	0	0	0	0	0	0	0	0	0	0	0	0	0	0	0	0	0	0	0	0	0	0	0	0	0	0	0	0	0	0	0	1	1114	NA	#VALUE!	#VALUE!	NA	NA	1114	NA	#VALUE!	#VALUE!	NA	NA	1114	NA	#VALUE!
4930545L23Rik	0	0	0	0	1	0	0	1	0	1	1	1	1	1	1	2	2	0	0	0	0	0.84287	0	0	0.843506	0	0.766643	0.843315	0.811553	0.77307	0.799912	0.811353	1.59545	2.59545	1115	-2.24072	0.21158	-4.72634	0.67327	0.910441	1115	-2.87652	0.13617	-7.34378	0.581287	0.809298	1115	-3.52698	0.0867509
4930546C10Rik	0	0	0	0	0	0	1	0	0	0	0	0	0	0	0	0	1	0	0	0	0	0	0	0.816101	0	0	0	0	0	0	0	0	0	1.8161	1116	-2.20027	0.217598	-4.59564	0.788557	0.939473	1116	1.3041	2.46929	2.46929	0.877979	0.919734	1116	1.2379	2.35856
4930546K05Rik	0	0	0	2	1	0	0	0	0	0	0	1	1	0	0	0	2	0	0	0	4.02303	0.84287	0	0	0	0	0	0	0.811553	0.77307	0	0	0	5.02303	1117	-2.23914	0.211813	-4.72115	0.765891	0.939473	1117	1.3041	2.4693	2.4693	0.867857	0.919734	1117	-2.91528	0.13256
4930547C10Rik	0	0	0	2	0	0	0	1	0	0	2	0	1	0	0	1	2	0	0	0	4.02303	0	0	0	0.843506	0	0	1.68663	0	0.77307	0	0	0.797726	5.02303	1118	0.937557	1.91528	1.91528	0.891615	0.950424	1118	-1.92521	0.263302	-3.79792	0.767584	0.919734	1118	-3.54374	0.0857488
4930547E08Rik	0	0	0	0	0	0	0	0	0	0	0	0	0	0	0	0	0	0	0	0	0	0	0	0	0	0	0	0	0	0	0	0	0	1	1119	NA	#VALUE!	#VALUE!	NA	NA	1119	NA	#VALUE!	#VALUE!	NA	NA	1119	NA	#VALUE!
4930547E14Rik	0	0	0	0	0	0	0	0	0	0	0	0	0	0	0	0	0	0	0	0	0	0	0	0	0	0	0	0	0	0	0	0	0	1	1120	NA	#VALUE!	#VALUE!	NA	NA	1120	NA	#VALUE!	#VALUE!	NA	NA	1120	NA	#VALUE!
4930548G14Rik	0	0	0	0	0	0	0	0	0	0	0	0	0	0	0	0	0	0	0	0	0	0	0	0	0	0	0	0	0	0	0	0	0	1	1121	NA	#VALUE!	#VALUE!	NA	NA	1121	NA	#VALUE!	#VALUE!	NA	NA	1121	NA	#VALUE!
4930548H24Rik	2	3	4	1	2	0	1	1	3	1	1	3	0	0	1	3	4	3.23564	5.95123	7.63057	2.01152	1.68574	0	0.816101	0.843506	2.4052	0.766643	0.843315	2.43466	0	0	0.811353	2.39318	8.63057	1122	1.9468	3.85519	3.85519	0.368149	0.678051	1122	2.15264	4.4464	4.4464	0.284825	0.529963	1122	2.81182	7.02171
4930548J01Rik	0	0	0	0	0	0	0	0	0	0	0	0	0	0	0	0	0	0	0	0	0	0	0	0	0	0	0	0	0	0	0	0	0	1	1123	NA	#VALUE!	#VALUE!	NA	NA	1123	NA	#VALUE!	#VALUE!	NA	NA	1123	NA	#VALUE!
4930548K13Rik	0	0	0	0	0	0	0	0	0	0	0	0	0	0	0	0	0	0	0	0	0	0	0	0	0	0	0	0	0	0	0	0	0	1	1124	NA	#VALUE!	#VALUE!	NA	NA	1124	NA	#VALUE!	#VALUE!	NA	NA	1124	NA	#VALUE!
4930549C01Rik	0	0	0	0	0	0	0	0	0	0	0	0	0	0	0	0	0	0	0	0	0	0	0	0	0	0	0	0	0	0	0	0	0	1	1125	NA	#VALUE!	#VALUE!	NA	NA	1125	NA	#VALUE!	#VALUE!	NA	NA	1125	NA	#VALUE!
4930549G23Rik	0	0	0	0	1	0	0	0	0	0	0	1	1	0	2	2	2	0	0	0	0	0.84287	0	0	0	0	0	0	0.811553	0.77307	0	1.62271	1.59545	2.62271	1126	-2.23952	0.211756	-4.72242	0.741527	0.939214	1126	1.30411	2.46931	2.46931	0.85507	0.919734	1126	-2.91653	0.132446
4930550C14Rik	6	4	5	2	4	5	4	5	21	11	1	3	19	2	12	3	21	9.70691	7.93498	9.53822	4.02303	3.37148	4.38653	3.2644	4.21753	16.8364	8.43307	0.843315	2.43466	14.6883	1.59982	9.73623	2.39318	9.67626	1127	1.40307	2.64463	2.64463	0.34872	0.661575	1127	-0.31011	0.80658	-1.2398	0.838402	0.919734	1127	0.662725	1.58307
4930550L24Rik	0	0	0	0	0	0	0	0	0	0	0	0	0	0	0	1	1	0	0	0	0	0	0	0	0	0	0	0	0	0	0	0	0.797726	1.79773	1128	0.937138	1.91473	1.91473	0.912121	0.950424	1128	1.3041	2.46929	2.46929	0.877979	0.919734	1128	1.2379	2.35856
4930552N02Rik	0	0	0	0	0	0	0	0	0	0	0	0	0	0	0	0	0	0	0	0	0	0	0	0	0	0	0	0	0	0	0	0	0	1	1129	NA	#VALUE!	#VALUE!	NA	NA	1129	NA	#VALUE!	#VALUE!	NA	NA	1129	NA	#VALUE!
4930552P12Rik	3	3	2	0	2	2	0	2	0	1	2	1	3	0	0	1	3	4.85346	5.95123	3.81529	0	1.68574	1.75461	0	1.68701	0	0.766643	1.68663	0.811553	2.31921	0	0	0.797726	6.95123	1130	2.09171	4.26253	4.26253	0.312046	0.623373	1130	2.87618	7.34205	7.34205	0.17293	0.377599	1130	1.24558	2.37114
4930553E22Rik	0	0	0	0	0	0	0	0	0	0	0	0	0	0	0	0	0	0	0	0	0	0	0	0	0	0	0	0	0	0	0	0	0	1	1131	NA	#VALUE!	#VALUE!	NA	NA	1131	NA	#VALUE!	#VALUE!	NA	NA	1131	NA	#VALUE!
4930554C24Rik	0	0	0	0	0	0	0	0	0	0	0	0	0	0	0	0	0	0	0	0	0	0	0	0	0	0	0	0	0	0	0	0	0	1	1132	NA	#VALUE!	#VALUE!	NA	NA	1132	NA	#VALUE!	#VALUE!	NA	NA	1132	NA	#VALUE!
4930555B11Rik	0	0	0	1	0	0	0	0	0	0	0	0	0	0	0	0	1	0	0	0	2.01152	0	0	0	0	0	0	0	0	0	0	0	0	3.01152	1133	0.937224	1.91484	1.91484	0.912113	0.950424	1133	1.3041	2.46929	2.46929	0.877979	0.919734	1133	1.2379	2.35856
4930555G01Rik	1	0	1	0	2	0	1	4	7	1	2	3	5	2	2	4	7	1.61782	0	1.90764	0	1.68574	0	0.816101	3.37402	5.61213	0.766643	1.68663	2.43466	3.86535	1.59982	1.62271	3.19091	6.61213	1134	0.944956	1.92513	1.92513	0.664257	0.904525	1134	-5.47268	0.0225195	-44.4059	0.253254	0.489738	1134	-0.486013	0.713995
4930556C24Rik	0	0	0	0	0	0	0	0	0	0	0	0	0	0	0	0	0	0	0	0	0	0	0	0	0	0	0	0	0	0	0	0	0	1	1135	NA	#VALUE!	#VALUE!	NA	NA	1135	NA	#VALUE!	#VALUE!	NA	NA	1135	NA	#VALUE!
4930556G01Rik	0	0	0	0	0	0	0	0	0	0	0	0	0	0	0	0	0	0	0	0	0	0	0	0	0	0	0	0	0	0	0	0	0	1	1136	NA	#VALUE!	#VALUE!	NA	NA	1136	NA	#VALUE!	#VALUE!	NA	NA	1136	NA	#VALUE!
4930556J02Rik	0	0	0	0	0	0	0	0	0	0	0	0	0	0	0	0	0	0	0	0	0	0	0	0	0	0	0	0	0	0	0	0	0	1	1137	NA	#VALUE!	#VALUE!	NA	NA	1137	NA	#VALUE!	#VALUE!	NA	NA	1137	NA	#VALUE!
4930556M19Rik	51	74	86	57	20	21	3	24	16	12	25	31	31	17	13	12	86	82.5088	146.797	164.057	114.656	16.8574	18.4234	2.4483	20.2441	12.8277	9.19971	21.0829	25.1581	23.9652	13.5985	10.5476	9.57272	47.8663	1138	2.72052	6.59111	6.59111	0.000121263	0.00128444	1138	3.38608	10.4547	10.4547	1.05347e-06	1.1712e-05	1138	2.80904	7.00817
4930556N09Rik	0	0	0	0	0	0	0	0	0	0	0	0	0	0	0	0	0	0	0	0	0	0	0	0	0	0	0	0	0	0	0	0	0	1	1139	NA	#VALUE!	#VALUE!	NA	NA	1139	NA	#VALUE!	#VALUE!	NA	NA	1139	NA	#VALUE!
4930557A04Rik	0	0	0	0	0	0	0	0	0	0	0	0	0	0	0	0	0	0	0	0	0	0	0	0	0	0	0	0	0	0	0	0	0	1	1140	NA	#VALUE!	#VALUE!	NA	NA	1140	NA	#VALUE!	#VALUE!	NA	NA	1140	NA	#VALUE!
4930557J02Rik	0	0	0	0	0	0	0	0	0	0	0	0	0	0	0	0	0	0	0	0	0	0	0	0	0	0	0	0	0	0	0	0	0	1	1141	NA	#VALUE!	#VALUE!	NA	NA	1141	NA	#VALUE!	#VALUE!	NA	NA	1141	NA	#VALUE!
4930558C23Rik	0	0	0	0	0	0	0	0	0	0	0	0	0	0	0	0	0	0	0	0	0	0	0	0	0	0	0	0	0	0	0	0	0	1	1142	NA	#VALUE!	#VALUE!	NA	NA	1142	NA	#VALUE!	#VALUE!	NA	NA	1142	NA	#VALUE!
4930558G05Rik	0	0	0	0	0	0	0	0	0	0	0	0	0	0	0	0	0	0	0	0	0	0	0	0	0	0	0	0	0	0	0	0	0	1	1143	NA	#VALUE!	#VALUE!	NA	NA	1143	NA	#VALUE!	#VALUE!	NA	NA	1143	NA	#VALUE!
4930558J18Rik	26	39	35	30	30	21	15	20	12	18	21	18	22	24	24	11	39	42.0633	77.366	66.7675	60.3455	25.2861	18.4234	12.2415	16.8701	9.62079	13.7996	17.7096	14.608	17.0075	19.1979	19.4725	8.77499	8.017	1144	1.17494	2.25783	2.25783	0.0596444	0.214818	1144	2.52836	5.76916	5.76916	3.44005e-05	0.000292357	1144	2.022	4.06145
4930558K02Rik	0	0	1	0	0	0	0	0	0	0	1	0	0	0	0	0	1	0	0	1.90764	0	0	0	0	0	0	0	0.843315	0	0	0	0	0	2.90764	1145	0.937399	1.91507	1.91507	0.912096	0.950424	1145	1.3041	2.46929	2.46929	0.877979	0.919734	1145	2.77177	6.82945
4930562C15Rik	0	0	0	0	0	1	1	1	1	0	0	0	1	0	0	0	1	0	0	0	0	0	0.877307	0.816101	0.843506	0.801733	0	0	0	0.77307	0	0	0	1.87731	1146	-3.24449	0.105514	-9.47738	0.654175	0.898555	1146	-2.90566	0.133447	-7.4936	0.688307	0.885504	1146	-1.89071	0.269674
4930562F07Rik	0	0	0	0	2	1	0	1	1	0	0	0	1	2	1	0	2	0	0	0	0	1.68574	0.877307	0	0.843506	0.801733	0	0	0	0.77307	1.59982	0.811353	0	2.68574	1147	-3.83975	0.0698427	-14.3179	0.500115	0.787843	1147	-2.90029	0.133945	-7.46574	0.612422	0.831968	1147	-1.90481	0.267052
4930563D23Rik	0	0	0	0	0	0	0	0	0	0	0	0	0	0	0	0	0	0	0	0	0	0	0	0	0	0	0	0	0	0	0	0	0	1	1148	NA	#VALUE!	#VALUE!	NA	NA	1148	NA	#VALUE!	#VALUE!	NA	NA	1148	NA	#VALUE!
4930563E18Rik	0	0	0	0	0	0	0	0	0	0	0	0	0	0	1	0	1	0	0	0	0	0	0	0	0	0	0	0	0	0	0	0.811353	0	1.81135	1149	0.937139	1.91473	1.91473	0.912121	0.950424	1149	1.3041	2.46929	2.46929	0.877979	0.919734	1149	1.2379	2.35856
4930563E22Rik	12	2	0	12	30	23	61	27	72	50	26	21	39	31	26	45	72	19.4138	3.96749	0	24.1382	25.2861	20.1781	49.7822	22.7747	57.7248	38.3321	21.9262	17.0426	30.1497	24.7973	21.0952	35.8977	58.7248	1150	-0.712015	0.610467	-1.63809	0.359927	0.670674	1150	-3.32077	0.100081	-9.99195	0.0061244	0.0273492	1150	-8.36023	0.00304313
4930563F08Rik	0	0	0	0	0	0	0	0	0	0	1	0	0	0	0	1	1	0	0	0	0	0	0	0	0	0	0	0.843315	0	0	0	0	0.797726	1.84332	1151	0.937313	1.91496	1.91496	0.912104	0.950424	1151	1.3041	2.46929	2.46929	0.877979	0.919734	1151	-1.99269	0.25127
4930563M20Rik	0	0	0	0	0	0	0	0	0	0	0	0	0	0	0	0	0	0	0	0	0	0	0	0	0	0	0	0	0	0	0	0	0	1	1152	NA	#VALUE!	#VALUE!	NA	NA	1152	NA	#VALUE!	#VALUE!	NA	NA	1152	NA	#VALUE!
4930564B18Rik	0	0	0	0	0	0	0	0	0	1	0	0	0	0	0	0	1	0	0	0	0	0	0	0	0	0	0.766643	0	0	0	0	0	0	1.76664	1153	0.937136	1.91472	1.91472	0.912121	0.950424	1153	-1.81896	0.283425	-3.52828	0.824624	0.919734	1153	1.2379	2.35856
4930564C03Rik	0	0	0	0	0	0	0	0	1	0	0	0	0	0	0	0	1	0	0	0	0	0	0	0	0	0.801733	0	0	0	0	0	0	0	1.80173	1154	0.937139	1.91473	1.91473	0.912121	0.950424	1154	-1.87319	0.272969	-3.66342	0.819379	0.919734	1154	1.2379	2.35856
4930564D02Rik	0	0	0	0	0	0	0	0	0	0	0	0	0	0	0	0	0	0	0	0	0	0	0	0	0	0	0	0	0	0	0	0	0	1	1155	NA	#VALUE!	#VALUE!	NA	NA	1155	NA	#VALUE!	#VALUE!	NA	NA	1155	NA	#VALUE!
4930564G21Rik	0	0	0	0	0	0	0	0	0	0	1	0	0	0	0	0	1	0	0	0	0	0	0	0	0	0	0	0.843315	0	0	0	0	0	1.84332	1156	0.937141	1.91473	1.91473	0.91212	0.950424	1156	1.3041	2.46929	2.46929	0.877979	0.919734	1156	-1.99269	0.25127
4930564K09Rik	0	0	0	0	0	0	0	0	0	0	0	0	0	0	0	0	0	0	0	0	0	0	0	0	0	0	0	0	0	0	0	0	0	1	1157	NA	#VALUE!	#VALUE!	NA	NA	1157	NA	#VALUE!	#VALUE!	NA	NA	1157	NA	#VALUE!
4930565D16Rik	0	0	0	0	0	0	0	0	0	0	0	0	0	0	0	0	0	0	0	0	0	0	0	0	0	0	0	0	0	0	0	0	0	1	1158	NA	#VALUE!	#VALUE!	NA	NA	1158	NA	#VALUE!	#VALUE!	NA	NA	1158	NA	#VALUE!
4930565N06Rik	2	9	4	4	16	19	13	18	0	34	21	17	37	9	15	19	37	3.23564	17.8537	7.63057	8.04607	13.4859	16.6688	10.6093	15.1831	0	26.0658	17.7096	13.7964	28.6036	7.19921	12.1703	15.1568	29.6036	1159	-2.06927	0.23828	-4.19674	0.179044	0.454562	1159	0.375003	1.29684	1.29684	0.763955	0.919734	1159	-1.39373	0.380579
4930567H12Rik	0	0	0	0	0	0	0	0	0	0	0	0	0	0	0	0	0	0	0	0	0	0	0	0	0	0	0	0	0	0	0	0	0	1	1160	NA	#VALUE!	#VALUE!	NA	NA	1160	NA	#VALUE!	#VALUE!	NA	NA	1160	NA	#VALUE!
4930567H17Rik	0	0	0	0	0	0	0	0	0	0	0	0	0	0	0	0	0	0	0	0	0	0	0	0	0	0	0	0	0	0	0	0	0	1	1161	NA	#VALUE!	#VALUE!	NA	NA	1161	NA	#VALUE!	#VALUE!	NA	NA	1161	NA	#VALUE!
4930567J20Rik	0	0	0	0	0	0	0	0	0	0	0	0	0	0	0	0	0	0	0	0	0	0	0	0	0	0	0	0	0	0	0	0	0	1	1162	NA	#VALUE!	#VALUE!	NA	NA	1162	NA	#VALUE!	#VALUE!	NA	NA	1162	NA	#VALUE!
4930567K20Rik	0	0	0	0	0	0	0	0	0	0	0	0	0	0	0	0	0	0	0	0	0	0	0	0	0	0	0	0	0	0	0	0	0	1	1163	NA	#VALUE!	#VALUE!	NA	NA	1163	NA	#VALUE!	#VALUE!	NA	NA	1163	NA	#VALUE!
4930568D16Rik	0	0	0	0	0	0	0	0	0	0	0	0	0	0	0	0	0	0	0	0	0	0	0	0	0	0	0	0	0	0	0	0	0	1	1164	NA	#VALUE!	#VALUE!	NA	NA	1164	NA	#VALUE!	#VALUE!	NA	NA	1164	NA	#VALUE!
4930568E12Rik	0	0	0	0	0	0	0	0	0	0	0	0	0	0	0	0	0	0	0	0	0	0	0	0	0	0	0	0	0	0	0	0	0	1	1165	NA	#VALUE!	#VALUE!	NA	NA	1165	NA	#VALUE!	#VALUE!	NA	NA	1165	NA	#VALUE!
4930568G15Rik	0	0	0	0	0	0	0	0	0	1	0	0	0	0	1	0	1	0	0	0	0	0	0	0	0	0	0.766643	0	0	0	0	0.811353	0	1.81135	1166	0.937308	1.91495	1.91495	0.912105	0.950424	1166	-1.81896	0.283425	-3.52828	0.824624	0.919734	1166	1.2379	2.35856
4930568K20Rik	0	0	0	0	0	0	0	0	0	0	0	0	0	0	0	0	0	0	0	0	0	0	0	0	0	0	0	0	0	0	0	0	0	1	1167	NA	#VALUE!	#VALUE!	NA	NA	1167	NA	#VALUE!	#VALUE!	NA	NA	1167	NA	#VALUE!
4930570G19Rik	15	6	20	15	39	45	51	61	23	34	46	64	38	42	38	43	64	24.2673	11.9025	38.1529	30.1727	32.8719	39.4788	41.6211	51.4539	18.4399	26.0658	38.7925	51.9394	29.3767	33.5963	30.8314	34.3022	4.10304	1168	-0.646762	0.638712	-1.56565	0.321915	0.63463	1168	-1.42232	0.373113	-2.68015	0.0746271	0.202836	1168	-0.0685636	0.953587
4930571K23Rik	0	0	0	0	0	0	0	0	0	0	0	0	0	0	0	0	0	0	0	0	0	0	0	0	0	0	0	0	0	0	0	0	0	1	1169	NA	#VALUE!	#VALUE!	NA	NA	1169	NA	#VALUE!	#VALUE!	NA	NA	1169	NA	#VALUE!
4930572K03Rik	0	0	0	0	0	0	0	0	0	0	0	0	0	0	0	0	0	0	0	0	0	0	0	0	0	0	0	0	0	0	0	0	0	1	1170	NA	#VALUE!	#VALUE!	NA	NA	1170	NA	#VALUE!	#VALUE!	NA	NA	1170	NA	#VALUE!
4930572O03Rik	0	0	0	0	0	0	0	0	0	0	0	0	0	0	0	0	0	0	0	0	0	0	0	0	0	0	0	0	0	0	0	0	0	1	1171	NA	#VALUE!	#VALUE!	NA	NA	1171	NA	#VALUE!	#VALUE!	NA	NA	1171	NA	#VALUE!
4930572O13Rik	0	0	0	0	0	0	0	0	1	0	0	0	0	0	0	1	1	0	0	0	0	0	0	0	0	0.801733	0	0	0	0	0	0	0.797726	1.80173	1172	0.93731	1.91495	1.91495	0.912105	0.950424	1172	-1.87319	0.272969	-3.66342	0.819379	0.919734	1172	1.2379	2.35856
4930573O16Rik	0	0	0	0	0	0	0	0	0	0	0	0	0	0	0	0	0	0	0	0	0	0	0	0	0	0	0	0	0	0	0	0	0	1	1173	NA	#VALUE!	#VALUE!	NA	NA	1173	NA	#VALUE!	#VALUE!	NA	NA	1173	NA	#VALUE!
4930577N17Rik	9	6	5	8	17	21	28	14	10	15	24	23	19	15	15	17	28	14.5604	11.9025	9.53822	16.0921	14.3288	18.4234	22.8508	11.8091	8.01733	11.4996	20.2396	18.6657	14.6883	11.9987	12.1703	13.5613	2.645	1174	-0.349433	0.784892	-1.27406	0.622434	0.87519	1174	0.189342	1.14024	1.14024	0.813053	0.919734	1174	-0.90304	0.534759
4930578C19Rik	0	0	0	0	0	0	0	0	0	0	0	0	0	0	0	0	0	0	0	0	0	0	0	0	0	0	0	0	0	0	0	0	0	1	1175	NA	#VALUE!	#VALUE!	NA	NA	1175	NA	#VALUE!	#VALUE!	NA	NA	1175	NA	#VALUE!
4930578E11Rik	0	0	0	0	0	0	0	0	0	0	0	0	1	0	0	0	1	0	0	0	0	0	0	0	0	0	0	0	0	0.77307	0	0	0	1.77307	1176	0.937136	1.91472	1.91472	0.912121	0.950424	1176	1.3041	2.46929	2.46929	0.877979	0.919734	1176	-1.88705	0.270359
4930578I06Rik	0	0	0	0	0	0	0	0	0	0	0	0	0	0	0	0	0	0	0	0	0	0	0	0	0	0	0	0	0	0	0	0	0	1	1177	NA	#VALUE!	#VALUE!	NA	NA	1177	NA	#VALUE!	#VALUE!	NA	NA	1177	NA	#VALUE!
4930578M01Rik	42	45	42	44	12	21	6	10	17	15	9	13	19	11	8	7	45	67.9484	89.2685	80.121	88.5067	10.1144	18.4234	4.89661	8.43506	13.6295	11.4996	7.58984	10.5502	14.6883	8.79903	6.49082	5.58408	15.3086	1178	2.61602	6.13057	6.13057	0.000111315	0.00118843	1178	2.99381	7.96575	7.96575	8.42452e-06	8.02524e-05	1178	2.86723	7.29663
4930578N18Rik	0	0	0	0	0	0	0	0	0	0	0	0	0	0	0	0	0	0	0	0	0	0	0	0	0	0	0	0	0	0	0	0	0	1	1179	NA	#VALUE!	#VALUE!	NA	NA	1179	NA	#VALUE!	#VALUE!	NA	NA	1179	NA	#VALUE!
4930579F01Rik	0	0	0	0	0	0	0	0	0	0	0	0	0	0	0	0	0	0	0	0	0	0	0	0	0	0	0	0	0	0	0	0	0	1	1180	NA	#VALUE!	#VALUE!	NA	NA	1180	NA	#VALUE!	#VALUE!	NA	NA	1180	NA	#VALUE!
4930579G18Rik	4	4	1	1	3	5	9	9	6	5	10	6	9	11	15	15	15	6.47128	7.93498	1.90764	2.01152	2.52861	4.38653	7.34491	7.59156	4.8104	3.83321	8.43315	4.86932	6.95763	8.79903	12.1703	11.9659	4.52954	1181	0.440466	1.35704	1.35704	0.688193	0.91424	1181	0.558998	1.47325	1.47325	0.607626	0.828116	1181	-1.82235	0.282759
4930579G24Rik	35	15	19	22	107	79	81	109	88	74	137	79	67	96	110	119	137	56.6237	29.7562	36.2452	44.2534	90.1871	69.3072	66.1042	91.9422	70.5525	56.7316	115.534	64.1127	51.7957	76.7915	89.2488	94.9294	3.78897	1182	-0.409275	0.753002	-1.32802	0.426842	0.733259	1182	-1.29471	0.407619	-2.45327	0.0273771	0.0924093	1182	-1.08766	0.470524
4930579K19Rik	4	1	3	0	3	7	5	3	9	5	8	8	6	8	5	5	9	6.47128	1.98374	5.72293	0	2.52861	6.14115	4.0805	2.53052	7.2156	3.83321	6.74652	6.49242	4.63842	6.39929	4.05676	3.98863	8.2156	1183	0.610476	1.52676	1.52676	0.606247	0.863831	1183	-1.19314	0.437349	-2.2865	0.487137	0.731657	1183	-0.0557862	0.96207
4930581F22Rik	4	1	6	2	16	31	20	18	34	33	20	17	39	12	24	28	39	6.47128	1.98374	11.4459	4.02303	13.4859	27.1965	16.322	15.1831	27.2589	25.2992	16.8663	13.7964	30.1497	9.59894	19.4725	22.3363	10.4398	1184	-1.55167	0.341116	-2.93156	0.118938	0.349337	1184	-3.51073	0.0877337	-11.3981	0.0277623	0.0933156	1184	-0.827468	0.563517
4930583K01Rik	0	0	0	0	0	0	0	0	0	0	0	0	0	0	0	1	1	0	0	0	0	0	0	0	0	0	0	0	0	0	0	0	0.797726	1.79773	1185	0.937138	1.91473	1.91473	0.912121	0.950424	1185	1.3041	2.46929	2.46929	0.877979	0.919734	1185	1.2379	2.35856
4930583P06Rik	1	0	6	1	0	1	0	0	0	0	1	0	0	1	0	0	6	1.61782	0	11.4459	2.01152	0	0.877307	0	0	0	0	0.843315	0	0	0.799912	0	0	12.4459	1186	2.49362	5.63187	5.63187	0.491606	0.78011	1186	1.3042	2.46947	2.46947	0.829716	0.919734	1186	5.37643	41.5402
4930584F24Rik	0	0	0	0	0	0	0	0	0	0	0	0	0	0	0	0	0	0	0	0	0	0	0	0	0	0	0	0	0	0	0	0	0	1	1187	NA	#VALUE!	#VALUE!	NA	NA	1187	NA	#VALUE!	#VALUE!	NA	NA	1187	NA	#VALUE!
4930590J08Rik	0	0	0	1	4	4	4	3	1	2	1	1	2	1	2	2	4	0	0	0	2.01152	3.37148	3.50923	3.2644	2.53052	0.801733	1.53329	0.843315	0.811553	1.54614	0.799912	1.62271	1.59545	4.50923	1188	-5.82731	0.0176119	-56.7798	0.220471	0.513433	1188	-4.46721	0.04521	-22.119	0.349475	0.603988	1188	-3.93443	0.065406
4930590L20Rik	0	0	0	0	0	0	0	0	0	0	0	0	0	0	0	0	0	0	0	0	0	0	0	0	0	0	0	0	0	0	0	0	0	1	1189	NA	#VALUE!	#VALUE!	NA	NA	1189	NA	#VALUE!	#VALUE!	NA	NA	1189	NA	#VALUE!
4930591A17Rik	0	0	0	0	0	0	0	0	0	0	0	0	0	0	0	0	0	0	0	0	0	0	0	0	0	0	0	0	0	0	0	0	0	1	1190	NA	#VALUE!	#VALUE!	NA	NA	1190	NA	#VALUE!	#VALUE!	NA	NA	1190	NA	#VALUE!
4930592A05Rik	0	1	0	0	0	0	0	0	0	0	0	0	0	0	0	0	1	0	1.98374	0	0	0	0	0	0	0	0	0	0	0	0	0	0	2.98374	1191	0.937224	1.91484	1.91484	0.912113	0.950424	1191	6.06856	67.1147	67.1147	0.406366	0.655706	1191	1.2379	2.35856
4930592I03Rik	0	0	0	0	0	0	0	0	2	0	1	1	0	0	0	0	2	0	0	0	0	0	0	0	0	1.60347	0	0.843315	0.811553	0	0	0	0	2.60347	1192	0.93742	1.9151	1.9151	0.912094	0.950424	1192	-2.87293	0.136509	-7.32553	0.724121	0.904727	1192	-2.97179	0.127468
4930593A02Rik	0	0	0	0	0	0	0	0	0	0	0	0	0	0	0	0	0	0	0	0	0	0	0	0	0	0	0	0	0	0	0	0	0	1	1193	NA	#VALUE!	#VALUE!	NA	NA	1193	NA	#VALUE!	#VALUE!	NA	NA	1193	NA	#VALUE!
4930593C16Rik	0	0	0	0	0	0	0	0	0	0	0	0	0	0	0	0	0	0	0	0	0	0	0	0	0	0	0	0	0	0	0	0	0	1	1194	NA	#VALUE!	#VALUE!	NA	NA	1194	NA	#VALUE!	#VALUE!	NA	NA	1194	NA	#VALUE!
4930594C11Rik	0	0	0	0	2	0	0	1	0	0	1	0	2	1	0	0	2	0	0	0	0	1.68574	0	0	0.843506	0	0	0.843315	0	1.54614	0.799912	0	0	2.68574	1195	-3.23875	0.105935	-9.43975	0.655686	0.899777	1195	-1.93127	0.262198	-3.81392	0.792226	0.919734	1195	-3.50624	0.0880069
4930595M18Rik	0	0	2	0	0	0	0	0	0	0	0	0	0	0	0	0	2	0	0	3.81529	0	0	0	0	0	0	0	0	0	0	0	0	0	4.81529	1196	0.937279	1.91491	1.91491	0.912108	0.950424	1196	1.3041	2.46929	2.46929	0.877979	0.919734	1196	7.00233	128.207
4930596D02Rik	0	0	0	0	0	0	0	0	0	0	0	0	0	0	0	0	0	0	0	0	0	0	0	0	0	0	0	0	0	0	0	0	0	1	1197	NA	#VALUE!	#VALUE!	NA	NA	1197	NA	#VALUE!	#VALUE!	NA	NA	1197	NA	#VALUE!
4930596M17Rik	0	0	0	0	0	0	0	0	0	0	0	0	0	0	0	0	0	0	0	0	0	0	0	0	0	0	0	0	0	0	0	0	0	1	1198	NA	#VALUE!	#VALUE!	NA	NA	1198	NA	#VALUE!	#VALUE!	NA	NA	1198	NA	#VALUE!
4930597G03Rik	0	0	0	0	0	0	0	0	0	0	0	0	0	0	0	0	0	0	0	0	0	0	0	0	0	0	0	0	0	0	0	0	0	1	1199	NA	#VALUE!	#VALUE!	NA	NA	1199	NA	#VALUE!	#VALUE!	NA	NA	1199	NA	#VALUE!
4930598F16Rik	0	0	0	0	0	0	0	0	0	0	0	0	0	0	0	0	0	0	0	0	0	0	0	0	0	0	0	0	0	0	0	0	0	1	1200	NA	#VALUE!	#VALUE!	NA	NA	1200	NA	#VALUE!	#VALUE!	NA	NA	1200	NA	#VALUE!
4930599N23Rik	7	13	7	9	2	4	0	2	0	2	2	6	2	3	1	1	13	11.3247	25.7887	13.3535	18.1036	1.68574	3.50923	0	1.68701	0	1.53329	1.68663	4.86932	1.54614	2.39974	0.811353	0.797726	26.7887	1201	2.72631	6.6176	6.6176	0.0610489	0.21829	1201	4.58915	24.0698	24.0698	0.0017875	0.00962655	1201	2.30688	4.94811
4931402G19Rik	0	0	0	0	2	3	3	2	2	2	4	1	5	2	3	5	5	0	0	0	0	1.68574	2.63192	2.4483	1.68701	1.60347	1.53329	3.37326	0.811553	3.86535	1.59982	2.43406	3.98863	4.98863	1202	-5.24258	0.0264136	-37.8593	0.270574	0.577559	1202	-4.46057	0.0454188	-22.0173	0.349547	0.604058	1202	-5.25877	0.0261187
4931403E22Rik	0	0	0	0	4	2	1	2	1	4	1	2	7	1	1	0	7	0	0	0	0	3.37148	1.75461	0.816101	1.68701	0.801733	3.06657	0.843315	1.62311	5.41149	0.799912	0.811353	0	6.41149	1203	-5.05404	0.0301012	-33.2213	0.301509	0.612681	1203	-4.67012	0.0392785	-25.4592	0.339833	0.593423	1203	-5.23425	0.0265664
4931403G20Rik	0	0	0	0	1	0	2	1	1	0	0	0	1	0	1	1	2	0	0	0	0	0.84287	0	1.6322	0.843506	0.801733	0	0	0	0.77307	0	0.811353	0.797726	2.6322	1204	-3.7994	0.0718235	-13.923	0.507766	0.792736	1204	-2.90057	0.133919	-7.46722	0.614872	0.833726	1204	-1.90416	0.267172
4931406B18Rik	0	0	0	0	1	0	0	0	0	0	0	0	0	0	0	0	1	0	0	0	0	0.84287	0	0	0	0	0	0	0	0	0	0	0	1.84287	1205	-2.2394	0.211775	-4.722	0.784798	0.939473	1205	1.3041	2.46929	2.46929	0.877979	0.919734	1205	1.2379	2.35856
4931406C07Rik	331	303	311	245	634	706	446	593	648	702	631	782	826	831	568	508	831	535.498	601.075	593.277	492.822	534.38	619.379	363.981	500.199	519.523	538.183	532.132	634.634	638.556	664.727	460.848	405.245	1.824	1206	0.0823441	1.05874	1.05874	0.80948	0.950424	1206	0.210907	1.15742	1.15742	0.537754	0.77392	1206	-0.0206341	0.985799
4931406H21Rik	0	0	0	0	2	3	5	2	3	0	2	3	3	3	1	4	5	0	0	0	0	1.68574	2.63192	4.0805	1.68701	2.4052	0	1.68663	2.43466	2.31921	2.39974	0.811353	3.19091	5.0805	1207	-5.55748	0.021234	-47.0942	0.247356	0.549841	1207	-4.21217	0.0539523	-18.5349	0.382769	0.636965	1207	-4.93701	0.0326447
4931406P16Rik	548	654	745	605	1382	1631	1354	1426	767	1544	1442	1636	1383	1533	1361	1307	1636	886.565	1297.37	1421.19	1216.97	1164.85	1430.89	1105	1202.84	614.929	1183.7	1216.06	1327.7	1069.16	1226.26	1104.25	1042.63	2.32476	1208	-0.476477	0.718731	-1.39134	0.173245	0.44608	1208	0.374907	1.29676	1.29676	0.282873	0.527512	1208	0.238945	1.18013
4931408C20Rik	0	0	0	0	0	0	0	0	0	0	0	0	0	0	0	0	0	0	0	0	0	0	0	0	0	0	0	0	0	0	0	0	0	1	1209	NA	#VALUE!	#VALUE!	NA	NA	1209	NA	#VALUE!	#VALUE!	NA	NA	1209	NA	#VALUE!
4931408D14Rik	1	0	0	1	3	3	4	8	0	3	2	1	1	2	3	3	8	1.61782	0	0	2.01152	2.52861	2.63192	3.2644	6.74805	0	2.29993	1.68663	0.811553	0.77307	1.59982	2.43406	2.39318	7.74805	1210	-0.796726	0.575654	-1.73715	0.704887	0.919436	1210	-5.3597	0.024354	-41.061	0.26514	0.505095	1210	-3.94927	0.0647367
4931409K22Rik	0	0	0	0	0	0	0	0	1	0	1	2	1	0	0	1	2	0	0	0	0	0	0	0	0	0.801733	0	0.843315	1.62311	0.77307	0	0	0.797726	2.62311	1211	0.937407	1.91508	1.91508	0.896591	0.950424	1211	-1.8735	0.272911	-3.6642	0.785067	0.919734	1211	-3.94343	0.0649994
4931414P19Rik	21	17	25	17	78	81	61	62	95	103	67	82	124	70	85	80	124	33.9742	33.7237	47.6911	34.1958	65.7439	71.0618	49.7822	52.2974	76.1646	78.9642	56.5021	66.5473	95.8607	55.9938	68.965	63.8181	2.78947	1212	-0.871171	0.546703	-1.82915	0.0832406	0.272828	1212	-1.03745	0.487187	-2.0526	0.0478416	0.143243	1212	-0.615593	0.652661
4931417E11Rik	0	0	0	0	0	0	0	0	0	0	0	0	0	0	0	0	0	0	0	0	0	0	0	0	0	0	0	0	0	0	0	0	0	1	1213	NA	#VALUE!	#VALUE!	NA	NA	1213	NA	#VALUE!	#VALUE!	NA	NA	1213	NA	#VALUE!
4931417G12Rik	0	1	5	0	1	5	2	3	4	4	2	2	1	6	0	1	6	0	1.98374	9.53822	0	0.84287	4.38653	1.6322	2.53052	3.20693	3.06657	1.68663	1.62311	0.77307	4.79947	0	0.797726	10.5382	1214	-5.25618	0.0261658	-38.2179	0.275606	0.583529	1214	-0.566113	0.675434	-1.48053	0.788444	0.919734	1214	2.81538	7.03906
4931419H13Rik	0	0	0	0	0	0	0	0	0	0	0	0	0	0	0	0	0	0	0	0	0	0	0	0	0	0	0	0	0	0	0	0	0	1	1215	NA	#VALUE!	#VALUE!	NA	NA	1215	NA	#VALUE!	#VALUE!	NA	NA	1215	NA	#VALUE!
4931420L22Rik	0	0	0	0	0	0	0	0	0	0	0	0	0	0	0	0	0	0	0	0	0	0	0	0	0	0	0	0	0	0	0	0	0	1	1216	NA	#VALUE!	#VALUE!	NA	NA	1216	NA	#VALUE!	#VALUE!	NA	NA	1216	NA	#VALUE!
4931423N10Rik	0	2	0	0	1	0	0	0	1	2	0	0	2	0	0	0	2	0	3.96749	0	0	0.84287	0	0	0	0.801733	1.53329	0	0	1.54614	0	0	0	4.96749	1217	-2.23948	0.211763	-4.72225	0.732641	0.933358	1217	2.34405	5.07726	5.07726	0.616058	0.834658	1217	-2.88795	0.135096
4931428F04Rik	371	276	289	311	288	252	540	308	272	421	257	262	359	253	287	418	540	600.211	547.514	551.309	625.582	242.747	221.081	440.694	259.8	218.071	322.757	216.732	212.627	277.532	202.378	232.858	333.45	3.08088	1218	0.99275	1.98997	1.98997	0.0198549	0.0945935	1218	1.03649	2.05124	2.05124	0.0156092	0.0590915	1218	1.22605	2.33925
4931428L18Rik	0	0	0	0	0	0	1	0	0	0	0	0	0	0	0	0	1	0	0	0	0	0	0	0.816101	0	0	0	0	0	0	0	0	0	1.8161	1219	-2.20027	0.217598	-4.59564	0.788557	0.939473	1219	1.3041	2.46929	2.46929	0.877979	0.919734	1219	1.2379	2.35856
4931429I11Rik	2	1	3	1	7	5	8	8	14	5	5	8	9	9	1	6	14	3.23564	1.98374	5.72293	2.01152	5.90009	4.38653	6.52881	6.74805	11.2243	3.83321	4.21658	6.49242	6.95763	7.19921	0.811353	4.78636	6.74869	1220	-0.794823	0.576414	-1.73486	0.579252	0.845597	1220	-1.87134	0.27332	-3.65872	0.285341	0.530435	1220	-0.0440363	0.969937
4931429L15Rik	0	0	0	0	0	0	0	0	1	0	1	0	0	0	1	2	2	0	0	0	0	0	0	0	0	0.801733	0	0.843315	0	0	0	0.811353	1.59545	2.59545	1221	0.937571	1.9153	1.9153	0.91208	0.950424	1221	-1.87319	0.272969	-3.66342	0.819379	0.919734	1221	-1.99269	0.25127
4931429P17Rik	0	0	0	0	0	0	0	0	0	0	0	0	0	0	0	1	1	0	0	0	0	0	0	0	0	0	0	0	0	0	0	0	0.797726	1.79773	1222	0.937138	1.91473	1.91473	0.912121	0.950424	1222	1.3041	2.46929	2.46929	0.877979	0.919734	1222	1.2379	2.35856
4931430N09Rik	0	0	0	0	0	0	0	0	0	0	0	0	0	0	0	0	0	0	0	0	0	0	0	0	0	0	0	0	0	0	0	0	0	1	1223	NA	#VALUE!	#VALUE!	NA	NA	1223	NA	#VALUE!	#VALUE!	NA	NA	1223	NA	#VALUE!
4931431B13Rik	0	0	0	0	0	0	0	0	0	0	0	0	0	0	0	0	0	0	0	0	0	0	0	0	0	0	0	0	0	0	0	0	0	1	1224	NA	#VALUE!	#VALUE!	NA	NA	1224	NA	#VALUE!	#VALUE!	NA	NA	1224	NA	#VALUE!
4931431C16Rik	0	3	0	1	0	2	3	2	3	3	5	1	3	3	3	2	5	0	5.95123	0	2.01152	0	1.75461	2.4483	1.68701	2.4052	2.29993	4.21658	0.811553	2.31921	2.39974	2.43406	1.59545	6.95123	1225	-4.5595	0.0424087	-23.5801	0.341302	0.654089	1225	1.47928	2.7881	2.7881	0.367029	0.621639	1225	-5.12001	0.0287557
4931431F19Rik	0	0	0	0	0	0	0	0	0	0	0	0	0	0	0	0	0	0	0	0	0	0	0	0	0	0	0	0	0	0	0	0	0	1	1226	NA	#VALUE!	#VALUE!	NA	NA	1226	NA	#VALUE!	#VALUE!	NA	NA	1226	NA	#VALUE!
4931440F15Rik	0	0	0	0	0	0	1	0	0	1	0	0	0	1	0	1	1	0	0	0	0	0	0	0.816101	0	0	0.766643	0	0	0	0.799912	0	0.797726	1.8161	1227	-2.19987	0.217657	-4.59438	0.788594	0.939473	1227	-1.81896	0.283425	-3.52828	0.824624	0.919734	1227	1.2379	2.35856
4931440J10Rik	5	2	0	2	1	0	0	1	1	0	0	0	1	0	1	0	5	8.08909	3.96749	0	4.02303	0.84287	0	0	0.843506	0.801733	0	0	0	0.77307	0	0.811353	0	9.08909	1228	4.84525	28.7451	28.7451	0.0894161	0.286976	1228	2.86955	7.30839	7.30839	0.301267	0.549798	1228	-1.91507	0.265158
4931440L10Rik	0	0	0	0	1	1	0	0	0	1	0	1	3	0	0	0	3	0	0	0	0	0.84287	0.877307	0	0	0	0.766643	0	0.811553	2.31921	0	0	0	3.31921	1229	-3.26388	0.104106	-9.60561	0.629707	0.880879	1229	-1.82571	0.282103	-3.5448	0.789957	0.919734	1229	-3.8982	0.0670692
4931440P22Rik	7	8	2	4	15	14	15	16	14	28	14	19	15	21	10	16	28	11.3247	15.87	3.81529	8.04607	12.6431	12.2823	12.2415	13.4961	11.2243	21.466	11.8064	15.4195	11.5961	16.7981	8.11353	12.7636	4.66556	1230	-0.129573	0.914102	-1.09397	0.874501	0.950424	1230	0.0403009	1.02833	1.02833	0.959332	0.974697	1230	-1.76177	0.294885
4932411E22Rik	16	17	23	12	65	140	67	67	48	141	96	99	99	88	58	65	141	25.8851	33.7237	43.8758	24.1382	54.7866	122.823	54.6788	56.5149	38.4832	108.097	80.9582	80.3437	76.534	70.3922	47.0585	51.8522	4.92569	1231	-1.57945	0.334608	-2.98857	0.0223459	0.103809	1231	-1.00683	0.497639	-2.00949	0.142375	0.328234	1231	-0.853415	0.553473
4932411N23Rik	0	0	0	0	0	0	0	0	0	0	0	0	1	0	0	0	1	0	0	0	0	0	0	0	0	0	0	0	0	0.77307	0	0	0	1.77307	1232	0.937136	1.91472	1.91472	0.912121	0.950424	1232	1.3041	2.46929	2.46929	0.877979	0.919734	1232	-1.88705	0.270359
4932412D23Rik	0	0	0	0	0	1	0	0	0	0	0	0	1	0	1	0	1	0	0	0	0	0	0.877307	0	0	0	0	0	0	0.77307	0	0.811353	0	1.87731	1233	-2.28779	0.204789	-4.88309	0.780155	0.939473	1233	1.3041	2.46929	2.46929	0.877979	0.919734	1233	-1.88705	0.270359
4932413F04Rik	0	0	0	0	0	0	0	0	0	0	2	0	0	0	2	0	2	0	0	0	0	0	0	0	0	0	0	1.68663	0	0	0	1.62271	0	2.68663	1234	0.937423	1.9151	1.9151	0.912094	0.950424	1234	1.3041	2.46929	2.46929	0.877979	0.919734	1234	-2.99696	0.125263
4932414J04Rik	0	0	0	0	0	0	0	0	0	0	0	0	0	0	0	0	0	0	0	0	0	0	0	0	0	0	0	0	0	0	0	0	0	1	1235	NA	#VALUE!	#VALUE!	NA	NA	1235	NA	#VALUE!	#VALUE!	NA	NA	1235	NA	#VALUE!
4932414N04Rik	1	0	0	2	0	0	3	0	2	2	0	0	0	0	0	1	3	1.61782	0	0	4.02303	0	0	2.4483	0	1.60347	1.53329	0	0	0	0	0	0.797726	5.02303	1236	0.978052	1.9698	1.9698	0.806089	0.950424	1236	-3.84541	0.069569	-14.3742	0.512211	0.752123	1236	1.23801	2.35874
4932415G12Rik	83	47	42	48	142	219	160	155	135	221	160	157	189	167	157	142	221	134.279	93.236	80.121	96.5528	119.688	192.13	130.576	130.743	108.234	169.428	134.93	127.414	146.11	133.585	127.382	113.277	2.38077	1237	-0.13414	0.911213	-1.09744	0.715603	0.92402	1237	-0.5469	0.684489	-1.46094	0.16462	0.36422	1237	-0.765208	0.588369
4932415M13Rik	0	0	0	0	4	1	1	5	0	0	4	0	0	0	2	1	5	0	0	0	0	3.37148	0.877307	0.816101	4.21753	0	0	3.37326	0	0	0	1.62271	0.797726	5.21753	1238	-4.82563	0.0352647	-28.357	0.397294	0.705872	1238	-4.25907	0.0522265	-19.1474	0.455458	0.701478	1238	-3.99288	0.0628094
4932416H05Rik	33	13	25	29	86	85	64	81	85	111	90	111	79	88	65	77	111	53.388	25.7887	47.6911	58.334	72.4868	74.5711	52.2305	68.324	68.1473	85.0973	75.8984	90.0824	61.0726	70.3922	52.7379	61.4249	3.40003	1239	-0.31393	0.804447	-1.24309	0.4618	0.757623	1239	-1.51907	0.34891	-2.86607	0.00394548	0.0188583	1239	-0.665319	0.630549
4932416K20Rik	0	0	0	0	0	0	0	0	0	0	0	0	0	0	0	0	0	0	0	0	0	0	0	0	0	0	0	0	0	0	0	0	0	1	1240	NA	#VALUE!	#VALUE!	NA	NA	1240	NA	#VALUE!	#VALUE!	NA	NA	1240	NA	#VALUE!
4932418E24Rik	0	3	3	1	6	6	6	3	3	9	6	2	6	4	5	2	9	0	5.95123	5.72293	2.01152	5.05722	5.26384	4.89661	2.53052	2.4052	6.89978	5.05989	1.62311	4.63842	3.19965	4.05676	1.59545	7.89978	1241	-6.41187	0.0117445	-85.1464	0.170541	0.44199	1241	0.584007	1.49901	1.49901	0.663497	0.869685	1241	0.601108	1.51688
4932429P05Rik	0	0	0	0	0	0	0	0	0	0	0	0	0	0	0	0	0	0	0	0	0	0	0	0	0	0	0	0	0	0	0	0	0	1	1242	NA	#VALUE!	#VALUE!	NA	NA	1242	NA	#VALUE!	#VALUE!	NA	NA	1242	NA	#VALUE!
4932435O22Rik	0	3	1	3	0	2	0	0	0	2	3	2	2	3	0	1	3	0	5.95123	1.90764	6.03455	0	1.75461	0	0	0	1.53329	2.52995	1.62311	1.54614	2.39974	0	0.797726	7.03455	1243	-3.26877	0.103753	-9.63826	0.521242	0.802859	1243	3.5077	11.3743	11.3743	0.148816	0.338895	1243	0.00831186	1.00578
4932438A13Rik	505	575	585	506	1374	1465	1863	1455	806	1730	1527	1531	1689	1338	1492	1807	1863	816.999	1140.65	1115.97	1017.83	1158.1	1285.25	1520.4	1227.3	646.197	1326.29	1287.74	1242.49	1305.72	1070.28	1210.54	1441.49	2.35075	1244	-0.69354	0.618335	-1.61725	0.0538896	0.199352	1244	0.0968233	1.06942	1.06942	0.787495	0.919734	1244	-0.196324	0.872771
4932438H23Rik	61	71	71	65	92	127	27	99	50	98	132	173	82	131	87	43	173	98.687	140.846	135.443	130.749	77.5441	111.418	22.0347	83.5071	40.0866	75.131	111.318	140.399	63.3918	104.788	70.5877	34.3022	6.15792	1245	0.489863	1.40431	1.40431	0.534431	0.812279	1245	1.08851	2.12654	2.12654	0.165823	0.365984	1245	0.367162	1.28981
4932441J04Rik	2	3	2	0	0	1	1	2	2	1	0	1	2	0	1	0	3	3.23564	5.95123	3.81529	0	0	0.877307	0.816101	1.68701	1.60347	0.766643	0	0.811553	1.54614	0	0.811353	0	6.95123	1246	2.52114	5.74034	5.74034	0.270874	0.577889	1246	2.14297	4.4167	4.4167	0.299702	0.547723	1246	2.26016	4.79044
4932443I19Rik	1	2	4	3	9	11	5	12	22	7	8	14	11	15	10	9	22	1.61782	3.96749	7.63057	6.03455	7.58583	9.65037	4.0805	10.1221	17.6381	5.3665	6.74652	11.3617	8.50377	11.9987	8.11353	7.17954	7.11971	1247	-2.13006	0.228449	-4.37735	0.2002	0.48531	1247	-1.4745	0.359858	-2.77887	0.257016	0.494623	1247	-0.218292	0.859583
4932702P03Rik	0	0	0	0	0	0	1	0	0	0	0	0	1	0	0	0	1	0	0	0	0	0	0	0.816101	0	0	0	0	0	0.77307	0	0	0	1.8161	1248	-2.2001	0.217623	-4.5951	0.788572	0.939473	1248	1.3041	2.46929	2.46929	0.877979	0.919734	1248	-1.88705	0.270359
4933400A11Rik	0	0	0	0	0	0	0	0	0	0	0	0	0	0	0	0	0	0	0	0	0	0	0	0	0	0	0	0	0	0	0	0	0	1	1249	NA	#VALUE!	#VALUE!	NA	NA	1249	NA	#VALUE!	#VALUE!	NA	NA	1249	NA	#VALUE!
4933400B14Rik	0	0	0	0	0	0	0	0	0	0	0	0	0	0	0	0	0	0	0	0	0	0	0	0	0	0	0	0	0	0	0	0	0	1	1250	NA	#VALUE!	#VALUE!	NA	NA	1250	NA	#VALUE!	#VALUE!	NA	NA	1250	NA	#VALUE!
4933400C23Rik	0	0	0	0	0	0	0	0	0	0	0	0	1	0	1	0	1	0	0	0	0	0	0	0	0	0	0	0	0	0.77307	0	0.811353	0	1.81135	1251	0.937308	1.91495	1.91495	0.912105	0.950424	1251	1.3041	2.46929	2.46929	0.877979	0.919734	1251	-1.88705	0.270359
4933400F21Rik	0	1	0	2	2	0	0	0	0	0	3	0	0	3	0	0	3	0	1.98374	0	4.02303	1.68574	0	0	0	0	0	2.52995	0	0	2.39974	0	0	5.02303	1252	-3.23866	0.105942	-9.43914	0.628157	0.879756	1252	6.06864	67.1187	67.1187	0.282619	0.527145	1252	-3.58061	0.083585
4933400L20Rik	0	0	0	0	0	0	0	0	0	0	0	0	0	0	0	0	0	0	0	0	0	0	0	0	0	0	0	0	0	0	0	0	0	1	1253	NA	#VALUE!	#VALUE!	NA	NA	1253	NA	#VALUE!	#VALUE!	NA	NA	1253	NA	#VALUE!
4933401B06Rik	0	0	0	0	0	0	0	0	0	0	0	0	0	0	0	0	0	0	0	0	0	0	0	0	0	0	0	0	0	0	0	0	0	1	1254	NA	#VALUE!	#VALUE!	NA	NA	1254	NA	#VALUE!	#VALUE!	NA	NA	1254	NA	#VALUE!
4933401D09Rik	0	0	0	0	1	0	0	1	0	2	0	0	1	0	0	2	2	0	0	0	0	0.84287	0	0	0.843506	0	1.53329	0	0	0.77307	0	0	1.59545	2.59545	1255	-2.23912	0.211816	-4.72109	0.760782	0.939473	1255	-3.44193	0.0920189	-10.8673	0.635522	0.849061	1255	-1.89051	0.269713
4933401H06Rik	0	0	0	0	0	0	0	0	0	0	0	0	0	0	0	0	0	0	0	0	0	0	0	0	0	0	0	0	0	0	0	0	0	1	1256	NA	#VALUE!	#VALUE!	NA	NA	1256	NA	#VALUE!	#VALUE!	NA	NA	1256	NA	#VALUE!
4933401P06Rik	0	0	0	0	0	0	0	0	0	0	1	0	1	0	0	1	1	0	0	0	0	0	0	0	0	0	0	0.843315	0	0.77307	0	0	0.797726	1.84332	1257	0.937364	1.91503	1.91503	0.9121	0.950424	1257	1.3041	2.46929	2.46929	0.877979	0.919734	1257	-2.94056	0.130258
4933402C06Rik	0	0	0	0	0	0	0	0	0	0	0	0	0	0	0	0	0	0	0	0	0	0	0	0	0	0	0	0	0	0	0	0	0	1	1258	NA	#VALUE!	#VALUE!	NA	NA	1258	NA	#VALUE!	#VALUE!	NA	NA	1258	NA	#VALUE!
4933402D24Rik	7	6	0	7	7	6	6	7	2	8	5	8	3	4	3	4	8	11.3247	11.9025	0	14.0806	5.90009	5.26384	4.89661	5.90454	1.60347	6.13314	4.21658	6.49242	2.31921	3.19965	2.43406	3.19091	15.0806	1259	1.08127	2.1159	2.1159	0.313757	0.624892	1259	1.3882	2.61752	2.61752	0.20783	0.428422	1259	-5.94705	0.0162092
4933402E13Rik	0	0	0	0	1	0	0	0	0	0	0	0	0	0	0	0	1	0	0	0	0	0.84287	0	0	0	0	0	0	0	0	0	0	0	1.84287	1260	-2.2394	0.211775	-4.722	0.784798	0.939473	1260	1.3041	2.46929	2.46929	0.877979	0.919734	1260	1.2379	2.35856
4933402J07Rik	0	0	0	0	0	0	0	0	0	0	0	0	0	1	0	0	1	0	0	0	0	0	0	0	0	0	0	0	0	0	0.799912	0	0	1.79991	1261	0.937138	1.91473	1.91473	0.912121	0.950424	1261	1.3041	2.46929	2.46929	0.877979	0.919734	1261	1.2379	2.35856
4933402J10Rik	0	0	0	0	0	0	0	0	0	0	0	0	0	0	0	0	0	0	0	0	0	0	0	0	0	0	0	0	0	0	0	0	0	1	1262	NA	#VALUE!	#VALUE!	NA	NA	1262	NA	#VALUE!	#VALUE!	NA	NA	1262	NA	#VALUE!
4933402J15Rik	0	0	0	0	0	0	0	0	0	0	0	1	0	0	0	0	1	0	0	0	0	0	0	0	0	0	0	0	0.811553	0	0	0	0	1.81155	1263	0.937139	1.91473	1.91473	0.912121	0.950424	1263	1.3041	2.46929	2.46929	0.877979	0.919734	1263	-1.94594	0.259546
4933402N03Rik	0	0	0	0	0	0	0	0	0	0	0	0	0	0	0	0	0	0	0	0	0	0	0	0	0	0	0	0	0	0	0	0	0	1	1264	NA	#VALUE!	#VALUE!	NA	NA	1264	NA	#VALUE!	#VALUE!	NA	NA	1264	NA	#VALUE!
4933402N22Rik	0	0	0	0	0	0	0	0	0	0	0	0	0	0	0	0	0	0	0	0	0	0	0	0	0	0	0	0	0	0	0	0	0	1	1265	NA	#VALUE!	#VALUE!	NA	NA	1265	NA	#VALUE!	#VALUE!	NA	NA	1265	NA	#VALUE!
4933402P03Rik	0	0	0	0	0	0	0	0	0	0	1	0	0	1	0	0	1	0	0	0	0	0	0	0	0	0	0	0.843315	0	0	0.799912	0	0	1.84332	1266	0.937313	1.91496	1.91496	0.912104	0.950424	1266	1.3041	2.46929	2.46929	0.877979	0.919734	1266	-1.99269	0.25127
4933403G14Rik	23	7	13	13	32	72	64	35	79	95	52	45	103	53	79	85	103	37.2098	13.8862	24.7994	26.1497	26.9718	63.1661	52.2305	29.5227	63.3369	72.831	43.8524	36.5199	79.6263	42.3953	64.0969	67.8067	5.41617	1267	-0.350346	0.784396	-1.27487	0.614316	0.86975	1267	-1.99356	0.251119	-3.98218	0.0162356	0.0609579	1267	-1.10618	0.464523
4933403O08Rik	0	1	0	0	1	2	0	4	0	2	6	3	0	1	4	1	6	0	1.98374	0	0	0.84287	1.75461	0	3.37402	0	1.53329	5.05989	2.43466	0	0.799912	3.24541	0.797726	6.05989	1268	-3.84907	0.0693927	-14.4107	0.452376	0.751154	1268	0.284429	1.21793	1.21793	0.915421	0.943578	1268	-5.14694	0.0282238
4933404G15Rik	0	0	0	0	0	0	0	0	0	0	0	0	0	0	0	0	0	0	0	0	0	0	0	0	0	0	0	0	0	0	0	0	0	1	1269	NA	#VALUE!	#VALUE!	NA	NA	1269	NA	#VALUE!	#VALUE!	NA	NA	1269	NA	#VALUE!
4933404K08Rik	0	0	0	0	0	0	0	1	0	1	0	0	0	0	0	0	1	0	0	0	0	0	0	0	0.843506	0	0.766643	0	0	0	0	0	0	1.84351	1270	0.937193	1.9148	1.9148	0.912116	0.950424	1270	-2.87816	0.136015	-7.35212	0.723632	0.904727	1270	1.2379	2.35856
4933404O12Rik	216	245	234	205	244	208	367	235	264	342	270	244	323	237	298	322	367	349.449	486.017	446.389	412.361	205.66	182.48	299.509	198.224	211.657	262.192	227.695	198.019	249.702	189.579	241.783	256.868	2.65434	1271	0.607558	1.52368	1.52368	0.0683258	0.236976	1271	1.11676	2.1686	2.1686	0.000754416	0.00457877	1271	0.987277	1.98244
4933405D12Rik	0	0	0	0	0	2	1	0	0	0	0	0	1	0	1	2	2	0	0	0	0	0	1.75461	0.816101	0	0	0	0	0	0.77307	0	0.811353	1.59545	2.75461	1272	-3.84502	0.0695879	-14.3703	0.566622	0.835908	1272	1.30411	2.46931	2.46931	0.855519	0.919734	1272	-1.89381	0.269096
4933405E24Rik	0	0	0	0	0	0	0	0	0	0	0	0	0	0	0	0	0	0	0	0	0	0	0	0	0	0	0	0	0	0	0	0	0	1	1273	NA	#VALUE!	#VALUE!	NA	NA	1273	NA	#VALUE!	#VALUE!	NA	NA	1273	NA	#VALUE!
4933405L10Rik	1	1	2	0	0	1	1	1	6	7	1	1	5	0	2	1	7	1.61782	1.98374	3.81529	0	0	0.877307	0.816101	0.843506	4.8104	5.3665	0.843315	0.811553	3.86535	0	1.62271	0.797726	6.3665	1274	1.52129	2.87047	2.87047	0.529765	0.809126	1274	-0.894126	0.538073	-1.85848	0.688448	0.885513	1274	1.04116	2.05788
4933405O20Rik	0	0	0	0	1	0	0	0	0	0	1	0	0	0	0	0	1	0	0	0	0	0.84287	0	0	0	0	0	0.843315	0	0	0	0	0	1.84332	1275	-2.23922	0.2118	-4.72143	0.784815	0.939473	1275	1.3041	2.46929	2.46929	0.877979	0.919734	1275	-1.99269	0.25127
4933406C10Rik	2	0	0	0	3	2	2	3	13	7	3	2	6	2	3	4	13	3.23564	0	0	0	2.52861	1.75461	1.6322	2.53052	10.4225	5.3665	2.52995	1.62311	4.63842	1.59982	2.43406	3.19091	11.4225	1276	0.714756	1.64121	1.64121	0.65951	0.902172	1276	-6.38924	0.0119302	-83.8212	0.175063	0.381107	1276	-5.38981	0.023851
4933406D12Rik	0	0	0	0	0	0	0	0	0	0	0	0	0	0	0	0	0	0	0	0	0	0	0	0	0	0	0	0	0	0	0	0	0	1	1277	NA	#VALUE!	#VALUE!	NA	NA	1277	NA	#VALUE!	#VALUE!	NA	NA	1277	NA	#VALUE!
4933406F09Rik	0	0	0	0	0	0	0	0	1	0	0	0	0	0	0	0	1	0	0	0	0	0	0	0	0	0.801733	0	0	0	0	0	0	0	1.80173	1278	0.937139	1.91473	1.91473	0.912121	0.950424	1278	-1.87319	0.272969	-3.66342	0.819379	0.919734	1278	1.2379	2.35856
4933406G16Rik	0	0	0	0	1	3	0	0	0	0	0	3	0	0	0	1	3	0	0	0	0	0.84287	2.63192	0	0	0	0	0	2.43466	0	0	0	0.797726	3.63192	1279	-4.27989	0.0514782	-19.4257	0.589963	0.852598	1279	1.3041	2.46929	2.46929	0.875737	0.919734	1279	-3.5313	0.0864911
4933406I18Rik	0	8	7	2	4	0	1	0	0	4	1	0	4	2	0	6	8	0	15.87	13.3535	4.02303	3.37148	0	0.816101	0	0	3.06657	0.843315	0	3.09228	1.59982	0	4.78636	16.87	1280	-4.55386	0.0425747	-23.4881	0.374612	0.684766	1280	3.93667	15.3128	15.3128	0.104538	0.261288	1280	3.338	10.112
4933406J08Rik	0	0	0	0	0	0	0	0	0	0	0	0	0	0	0	0	0	0	0	0	0	0	0	0	0	0	0	0	0	0	0	0	0	1	1281	NA	#VALUE!	#VALUE!	NA	NA	1281	NA	#VALUE!	#VALUE!	NA	NA	1281	NA	#VALUE!
4933406J10Rik	0	0	0	0	0	0	0	0	0	0	0	0	0	0	0	0	0	0	0	0	0	0	0	0	0	0	0	0	0	0	0	0	0	1	1282	NA	#VALUE!	#VALUE!	NA	NA	1282	NA	#VALUE!	#VALUE!	NA	NA	1282	NA	#VALUE!
4933406K04Rik	0	0	0	0	0	0	0	0	0	0	0	0	0	0	0	0	0	0	0	0	0	0	0	0	0	0	0	0	0	0	0	0	0	1	1283	NA	#VALUE!	#VALUE!	NA	NA	1283	NA	#VALUE!	#VALUE!	NA	NA	1283	NA	#VALUE!
4933406M09Rik	0	0	0	0	0	0	1	0	0	0	0	0	0	0	0	0	1	0	0	0	0	0	0	0.816101	0	0	0	0	0	0	0	0	0	1.8161	1284	-2.20027	0.217598	-4.59564	0.788557	0.939473	1284	1.3041	2.46929	2.46929	0.877979	0.919734	1284	1.2379	2.35856
4933407E24Rik	0	1	0	0	0	0	1	0	0	1	0	1	0	1	0	0	1	0	1.98374	0	0	0	0	0.816101	0	0	0.766643	0	0.811553	0	0.799912	0	0	2.98374	1285	-2.20154	0.217405	-4.5997	0.770953	0.939473	1285	2.94298	7.68996	7.68996	0.635322	0.849061	1285	-1.94577	0.259577
4933407G14Rik	0	0	0	0	0	0	0	0	0	0	0	0	0	0	0	0	0	0	0	0	0	0	0	0	0	0	0	0	0	0	0	0	0	1	1286	NA	#VALUE!	#VALUE!	NA	NA	1286	NA	#VALUE!	#VALUE!	NA	NA	1286	NA	#VALUE!
4933407I05Rik	0	0	0	0	0	0	0	0	0	0	0	0	0	0	0	0	0	0	0	0	0	0	0	0	0	0	0	0	0	0	0	0	0	1	1287	NA	#VALUE!	#VALUE!	NA	NA	1287	NA	#VALUE!	#VALUE!	NA	NA	1287	NA	#VALUE!
4933407K13Rik	21	7	12	15	50	53	59	52	48	66	56	57	61	62	49	73	73	33.9742	13.8862	22.8917	30.1727	42.1435	46.4973	48.15	43.8623	38.4832	50.5984	47.2256	46.2585	47.1573	49.5945	39.7563	58.234	3.97912	1288	-0.424661	0.745014	-1.34226	0.356265	0.666753	1288	-1.67523	0.313117	-3.19369	0.00887697	0.0372504	1288	-1.03416	0.4883
4933407L21Rik	28	18	30	28	45	39	32	33	38	27	44	68	48	51	53	27	68	45.2989	35.7074	57.2293	56.3225	37.9292	34.215	26.1152	27.8357	30.4659	20.6994	37.1059	55.1856	37.1074	40.7955	43.0017	21.5386	2.68346	1289	0.468863	1.38402	1.38402	0.392453	0.701475	1289	0.441043	1.35759	1.35759	0.452836	0.698998	1289	0.408085	1.32692
4933408B17Rik	6	0	0	3	10	8	16	22	24	12	9	16	18	18	22	20	24	9.70691	0	0	6.03455	8.4287	7.01845	13.0576	18.5571	19.2416	9.19971	7.58984	12.9848	13.9153	14.3984	17.8498	15.9545	20.2416	1290	0.0266602	1.01865	1.01865	0.976228	0.986858	1290	-7.74226	0.00467032	-214.118	0.0929754	0.239503	1290	-7.35954	0.00608918
4933408J17Rik	0	0	0	0	0	0	0	0	1	0	0	0	0	0	0	1	1	0	0	0	0	0	0	0	0	0.801733	0	0	0	0	0	0	0.797726	1.80173	1291	0.93731	1.91495	1.91495	0.912105	0.950424	1291	-1.87319	0.272969	-3.66342	0.819379	0.919734	1291	1.2379	2.35856
4933408N05Rik	1	0	0	0	0	0	1	2	1	1	1	0	1	2	0	1	2	1.61782	0	0	0	0	0	0.816101	1.68701	0.801733	0.766643	0.843315	0	0.77307	1.59982	0	0.797726	2.68701	1292	2.54264	5.82655	5.82655	0.422604	0.729772	1292	-3.88895	0.0675008	-14.8146	0.455776	0.701621	1292	-2.94038	0.130274
4933409G03Rik	0	0	0	0	0	0	0	0	0	0	0	0	0	0	0	0	0	0	0	0	0	0	0	0	0	0	0	0	0	0	0	0	0	1	1293	NA	#VALUE!	#VALUE!	NA	NA	1293	NA	#VALUE!	#VALUE!	NA	NA	1293	NA	#VALUE!
4933409K07Rik	0	0	0	0	0	0	0	0	0	0	0	0	0	0	2	0	2	0	0	0	0	0	0	0	0	0	0	0	0	0	0	1.62271	0	2.62271	1294	0.937194	1.9148	1.9148	0.912115	0.950424	1294	1.3041	2.46929	2.46929	0.877979	0.919734	1294	1.2379	2.35856
4933411E08Rik	0	0	0	0	1	0	0	0	4	0	0	0	1	0	1	0	4	0	0	0	0	0.84287	0	0	0	3.20693	0	0	0	0.77307	0	0.811353	0	4.20693	1295	-2.23878	0.211866	-4.71997	0.784856	0.939473	1295	-3.87277	0.0682622	-14.6494	0.63288	0.847553	1295	-1.88705	0.270359
4933411G06Rik	0	0	0	0	0	0	0	0	0	0	0	0	0	0	0	0	0	0	0	0	0	0	0	0	0	0	0	0	0	0	0	0	0	1	1296	NA	#VALUE!	#VALUE!	NA	NA	1296	NA	#VALUE!	#VALUE!	NA	NA	1296	NA	#VALUE!
4933411G11Rik	0	0	0	0	0	0	0	0	0	0	0	0	0	0	0	0	0	0	0	0	0	0	0	0	0	0	0	0	0	0	0	0	0	1	1297	NA	#VALUE!	#VALUE!	NA	NA	1297	NA	#VALUE!	#VALUE!	NA	NA	1297	NA	#VALUE!
4933411K16Rik	1	2	0	2	4	6	4	5	6	9	8	11	5	6	4	4	11	1.61782	3.96749	0	4.02303	3.37148	5.26384	3.2644	4.21753	4.8104	6.89978	6.74652	8.92708	3.86535	4.79947	3.24541	3.19091	9.92708	1298	-1.2897	0.409036	-2.44477	0.451695	0.751085	1298	-0.424535	0.745079	-1.34214	0.755111	0.919734	1298	-6.53274	0.0108007
4933411K20Rik	190	222	224	195	334	321	372	308	323	373	301	356	366	333	389	441	441	307.386	440.391	427.312	392.246	281.519	281.615	303.59	259.8	258.96	285.958	253.838	288.913	282.944	266.371	315.616	351.797	1.73205	1299	0.0892192	1.06379	1.06379	0.694621	0.91424	1299	0.714881	1.64135	1.64135	0.00140628	0.00783101	1299	0.634279	1.55216
4933412E12Rik	33	25	38	23	57	60	18	56	147	78	51	66	85	66	69	43	147	53.388	49.5936	72.4905	46.2649	48.0436	52.6384	14.6898	47.2363	117.855	59.7981	43.0091	53.5625	65.711	52.7942	55.9833	34.3022	7.57528	1300	0.475367	1.39027	1.39027	0.501271	0.788639	1300	-0.596352	0.661424	-1.51189	0.404614	0.655706	1300	0.42153	1.33935
4933412E24Rik	0	0	0	0	0	0	0	0	0	0	0	0	0	0	0	0	0	0	0	0	0	0	0	0	0	0	0	0	0	0	0	0	0	1	1301	NA	#VALUE!	#VALUE!	NA	NA	1301	NA	#VALUE!	#VALUE!	NA	NA	1301	NA	#VALUE!
4933412O06Rik	0	0	0	0	0	0	2	1	2	1	1	1	2	0	0	2	2	0	0	0	0	0	0	1.6322	0.843506	1.60347	0.766643	0.843315	0.811553	1.54614	0	0	1.59545	2.6322	1302	-3.21049	0.10803	-9.25665	0.551334	0.82538	1302	-3.87545	0.0681353	-14.6767	0.467927	0.713099	1302	-3.92962	0.0656244
4933413G19Rik	3	1	3	10	2	4	2	6	2	2	2	9	3	2	4	4	10	4.85346	1.98374	5.72293	20.1152	1.68574	3.50923	1.6322	5.06104	1.60347	1.53329	1.68663	7.30398	2.31921	1.59982	3.24541	3.19091	8.33509	1303	1.0996	2.14296	2.14296	0.452353	0.751154	1303	-0.449591	0.73225	-1.36565	0.809429	0.919734	1303	0.601761	1.51757
4933413J09Rik	0	1	0	0	3	1	3	2	7	4	6	3	3	4	1	4	7	0	1.98374	0	0	2.52861	0.877307	2.4483	1.68701	5.61213	3.06657	5.05989	2.43466	2.31921	3.19965	0.811353	3.19091	6.61213	1304	-5.04081	0.0303785	-32.918	0.289182	0.598743	1304	-0.803619	0.57291	-1.74547	0.67837	0.878481	1304	-5.53737	0.021532
4933413L06Rik	0	0	0	0	0	0	0	0	0	0	0	0	0	0	0	0	0	0	0	0	0	0	0	0	0	0	0	0	0	0	0	0	0	1	1305	NA	#VALUE!	#VALUE!	NA	NA	1305	NA	#VALUE!	#VALUE!	NA	NA	1305	NA	#VALUE!
4933415F23Rik	0	0	0	2	1	0	0	0	0	0	0	0	0	1	0	0	2	0	0	0	4.02303	0.84287	0	0	0	0	0	0	0	0	0.799912	0	0	5.02303	1306	-2.23891	0.211846	-4.72042	0.784843	0.939473	1306	1.3041	2.46929	2.46929	0.877979	0.919734	1306	1.2379	2.35856
4933416C03Rik	0	0	0	0	1	1	0	0	0	1	0	0	0	0	0	0	1	0	0	0	0	0.84287	0.877307	0	0	0	0.766643	0	0	0	0	0	0	1.87731	1307	-3.26551	0.103988	-9.61651	0.688143	0.91424	1307	-1.81896	0.283425	-3.52828	0.824624	0.919734	1307	1.2379	2.35856
4933416E03Rik	0	0	0	0	0	0	0	0	0	0	0	0	0	0	0	0	0	0	0	0	0	0	0	0	0	0	0	0	0	0	0	0	0	1	1308	NA	#VALUE!	#VALUE!	NA	NA	1308	NA	#VALUE!	#VALUE!	NA	NA	1308	NA	#VALUE!
4933416I08Rik	1	0	0	0	0	1	0	0	1	0	1	1	0	2	0	0	2	1.61782	0	0	0	0	0.877307	0	0	0.801733	0	0.843315	0.811553	0	1.59982	0	0	2.61782	1309	2.48335	5.59193	5.59193	0.610862	0.866998	1309	-1.87348	0.272914	-3.66416	0.774105	0.919734	1309	-2.96877	0.127736
4933416M06Rik	2	0	0	0	0	0	0	0	0	0	0	1	0	0	0	0	2	3.23564	0	0	0	0	0	0	0	0	0	0	0.811553	0	0	0	0	4.23564	1310	6.69999	103.968	103.968	0.354487	0.664961	1310	1.3043	2.46964	2.46964	0.87796	0.919734	1310	-1.9457	0.259589
4933416M07Rik	0	0	0	0	0	0	0	0	0	0	0	0	1	0	0	0	1	0	0	0	0	0	0	0	0	0	0	0	0	0.77307	0	0	0	1.77307	1311	0.937136	1.91472	1.91472	0.912121	0.950424	1311	1.3041	2.46929	2.46929	0.877979	0.919734	1311	-1.88705	0.270359
4933417A18Rik	0	0	0	0	0	0	0	0	0	0	0	0	0	0	0	0	0	0	0	0	0	0	0	0	0	0	0	0	0	0	0	0	0	1	1312	NA	#VALUE!	#VALUE!	NA	NA	1312	NA	#VALUE!	#VALUE!	NA	NA	1312	NA	#VALUE!
4933417D19Rik	1	0	0	0	7	3	2	4	11	4	4	6	3	6	5	4	11	1.61782	0	0	0	5.90009	2.63192	1.6322	3.37402	8.81906	3.06657	3.37326	4.86932	2.31921	4.79947	4.05676	3.19091	9.81906	1313	-1.06505	0.477957	-2.09224	0.563396	0.833303	1313	-6.12295	0.0143486	-69.6933	0.192412	0.406327	1313	-5.64599	0.0199705
4933417E11Rik	0	0	0	0	0	1	0	0	0	0	0	0	1	0	0	0	1	0	0	0	0	0	0.877307	0	0	0	0	0	0	0.77307	0	0	0	1.87731	1314	-2.28797	0.204764	-4.88367	0.780139	0.939473	1314	1.3041	2.46929	2.46929	0.877979	0.919734	1314	-1.88705	0.270359
4933417G07Rik	0	0	0	0	0	0	0	0	0	0	0	0	0	0	0	0	0	0	0	0	0	0	0	0	0	0	0	0	0	0	0	0	0	1	1315	NA	#VALUE!	#VALUE!	NA	NA	1315	NA	#VALUE!	#VALUE!	NA	NA	1315	NA	#VALUE!
4933417O13Rik	0	0	0	0	1	2	0	0	4	3	1	1	6	0	0	2	6	0	0	0	0	0.84287	1.75461	0	0	3.20693	2.29993	0.843315	0.811553	4.63842	0	0	1.59545	5.63842	1316	-3.85192	0.069256	-14.4392	0.46828	0.762192	1316	-4.65726	0.0396301	-25.2334	0.377386	0.632559	1316	-4.90702	0.0333303
4933421I07Rik	0	0	0	0	0	0	0	0	0	0	0	0	0	0	0	1	1	0	0	0	0	0	0	0	0	0	0	0	0	0	0	0	0.797726	1.79773	1317	0.937138	1.91473	1.91473	0.912121	0.950424	1317	1.3041	2.46929	2.46929	0.877979	0.919734	1317	1.2379	2.35856
4933421O10Rik	76	55	63	83	35	44	61	33	41	43	38	50	49	42	41	61	83	122.954	109.106	120.182	166.956	29.5005	38.6015	49.7822	27.8357	32.871	32.9656	32.046	40.5777	37.8804	33.5963	33.2655	48.6613	5.82458	1318	1.64429	3.12594	3.12594	6.42746e-05	0.000732738	1318	1.80361	3.49092	3.49092	2.442e-05	0.000213908	1318	1.70508	3.26047
4933422A05Rik	0	3	0	1	0	0	2	1	3	1	1	0	1	0	1	0	3	0	5.95123	0	2.01152	0	0	1.6322	0.843506	2.4052	0.766643	0.843315	0	0.77307	0	0.811353	0	6.95123	1319	-3.21392	0.107774	-9.2787	0.537347	0.814607	1319	2.15259	4.44625	4.44625	0.394601	0.647684	1319	-2.94049	0.130264
4933422H20Rik	0	0	0	0	1	0	1	0	0	0	0	0	0	0	0	0	1	0	0	0	0	0.84287	0	0.816101	0	0	0	0	0	0	0	0	0	1.84287	1320	-3.21791	0.107476	-9.30441	0.692531	0.91424	1320	1.3041	2.46929	2.46929	0.877979	0.919734	1320	1.2379	2.35856
4933424G05Rik	0	0	0	0	1	1	0	1	3	1	0	1	1	2	1	0	3	0	0	0	0	0.84287	0.877307	0	0.843506	2.4052	0.766643	0	0.811553	0.77307	1.59982	0.811353	0	3.4052	1321	-3.25667	0.104627	-9.55773	0.533686	0.81172	1321	-4.19697	0.0545236	-18.3407	0.417307	0.666255	1321	-2.92461	0.131706
4933424G06Rik	0	3	0	1	1	0	0	0	0	4	0	0	2	2	3	1	4	0	5.95123	0	2.01152	0.84287	0	0	0	0	3.06657	0	0	1.54614	1.59982	2.43406	0.797726	6.95123	1322	-2.24015	0.211665	-4.72446	0.683775	0.91424	1322	2.52634	5.76106	5.76106	0.388837	0.642253	1322	-2.90027	0.133947
4933425B07Rik	0	0	0	0	0	0	0	0	0	1	0	0	0	0	0	2	2	0	0	0	0	0	0	0	0	0	0.766643	0	0	0	0	0	1.59545	2.59545	1323	0.937361	1.91502	1.91502	0.9121	0.950424	1323	-1.81897	0.283424	-3.52828	0.824624	0.919734	1323	1.2379	2.35856
4933425H06Rik	7	0	0	2	0	0	0	0	0	1	0	0	0	0	0	0	7	11.3247	0	0	4.02303	0	0	0	0	0	0.766643	0	0	0	0	0	0	12.3247	1324	8.50802	364.057	364.057	0.105097	0.321418	1324	-1.8277	0.281713	-3.54972	0.781183	0.919734	1324	1.2381	2.35887
4933425L06Rik	0	1	0	0	0	0	0	0	0	0	0	0	0	0	0	0	1	0	1.98374	0	0	0	0	0	0	0	0	0	0	0	0	0	0	2.98374	1325	0.937224	1.91484	1.91484	0.912113	0.950424	1325	6.06856	67.1147	67.1147	0.406366	0.655706	1325	1.2379	2.35856
4933426D04Rik	1	0	0	0	0	0	0	0	1	0	0	1	0	0	0	0	1	1.61782	0	0	0	0	0	0	0	0.801733	0	0	0.811553	0	0	0	0	2.61782	1326	5.70036	51.9972	51.9972	0.435352	0.738043	1326	-1.873	0.273006	-3.66293	0.819398	0.919734	1326	-1.94574	0.259581
4933426M11Rik	453	437	552	451	1301	1144	1029	1406	1334	1498	1111	1252	1471	1342	1464	1231	1498	732.872	866.896	1053.02	907.194	1096.57	1003.64	839.768	1185.97	1069.51	1148.43	936.923	1016.06	1137.19	1073.48	1187.82	982.001	1.61993	1327	-0.419069	0.747907	-1.33706	0.0541047	0.199873	1327	-0.388261	0.76405	-1.30881	0.074545	0.202672	1327	0.0316054	1.02215
4933427D06Rik	0	1	0	0	1	2	2	1	2	0	1	1	1	0	1	1	2	0	1.98374	0	0	0.84287	1.75461	1.6322	0.843506	1.60347	0	0.843315	0.811553	0.77307	0	0.811353	0.797726	2.98374	1328	-4.56483	0.0422522	-23.6674	0.358917	0.670168	1328	1.29196	2.44861	2.44861	0.606907	0.827894	1328	-3.5268	0.0867616
4933427D14Rik	164	150	145	171	385	402	479	401	455	567	426	449	567	410	456	520	567	265.322	297.562	276.608	343.969	324.505	352.677	390.912	338.246	364.788	434.686	359.252	364.387	438.331	327.964	369.977	414.818	1.64962	1329	-0.424446	0.745125	-1.34206	0.101671	0.314235	1329	-0.350501	0.784312	-1.275	0.179715	0.387769	1329	-0.486127	0.713939
4933427E11Rik	0	1	0	0	2	1	1	3	1	4	1	2	1	4	1	1	4	0	1.98374	0	0	1.68574	0.877307	0.816101	2.53052	0.801733	3.06657	0.843315	1.62311	0.77307	3.19965	0.811353	0.797726	4.19965	1330	-4.24163	0.0528618	-18.9172	0.382989	0.692119	1330	-0.106106	0.929092	-1.07632	0.960779	0.975332	1330	-3.94241	0.0650452
4933427E13Rik	0	0	0	0	0	0	0	0	0	0	0	0	0	0	0	0	0	0	0	0	0	0	0	0	0	0	0	0	0	0	0	0	0	1	1331	NA	#VALUE!	#VALUE!	NA	NA	1331	NA	#VALUE!	#VALUE!	NA	NA	1331	NA	#VALUE!
4933427G17Rik	0	1	1	1	3	3	1	5	7	7	0	5	8	4	3	2	8	0	1.98374	1.90764	2.01152	2.52861	2.63192	0.816101	4.21753	5.61213	5.3665	0	4.05777	6.18456	3.19965	2.43406	1.59545	7.18456	1332	-5.05751	0.0300289	-33.3013	0.28857	0.598133	1332	-1.35362	0.391309	-2.55552	0.487454	0.731899	1332	-0.850491	0.554596
4933427I22Rik	0	0	0	0	0	0	0	3	0	1	0	0	1	0	0	0	3	0	0	0	0	0	0	0	2.53052	0	0.766643	0	0	0.77307	0	0	0	3.53052	1333	0.937418	1.9151	1.9151	0.912095	0.950424	1333	-3.91093	0.0664805	-15.042	0.629499	0.84506	1333	-1.88705	0.270359
4933428C19Rik	1	0	0	0	0	0	0	0	0	0	0	0	0	0	0	0	1	1.61782	0	0	0	0	0	0	0	0	0	0	0	0	0	0	0	2.61782	1334	5.70014	51.9891	51.9891	0.435372	0.738043	1334	1.30427	2.46958	2.46958	0.877963	0.919734	1334	1.23808	2.35884
4933429K18Rik	0	0	0	0	0	0	0	0	0	0	0	0	0	0	0	0	0	0	0	0	0	0	0	0	0	0	0	0	0	0	0	0	0	1	1335	NA	#VALUE!	#VALUE!	NA	NA	1335	NA	#VALUE!	#VALUE!	NA	NA	1335	NA	#VALUE!
4933429O19Rik	0	0	0	0	0	0	0	0	0	0	0	0	0	0	0	0	0	0	0	0	0	0	0	0	0	0	0	0	0	0	0	0	0	1	1336	NA	#VALUE!	#VALUE!	NA	NA	1336	NA	#VALUE!	#VALUE!	NA	NA	1336	NA	#VALUE!
4933430H16Rik	0	0	0	0	0	0	0	0	0	0	0	0	0	0	0	0	0	0	0	0	0	0	0	0	0	0	0	0	0	0	0	0	0	1	1337	NA	#VALUE!	#VALUE!	NA	NA	1337	NA	#VALUE!	#VALUE!	NA	NA	1337	NA	#VALUE!
4933430I17Rik	1	4	8	2	8	3	5	8	6	8	6	5	9	10	4	2	10	1.61782	7.93498	15.2611	4.02303	6.74296	2.63192	4.0805	6.74805	4.8104	6.13314	5.05989	4.05777	6.95763	7.99912	3.24541	1.59545	6.26525	1338	-1.47368	0.360062	-2.7773	0.395068	0.703843	1338	0.429069	1.34636	1.34636	0.717445	0.904727	1338	1.50723	2.84263
4933430M04Rik	0	0	0	0	0	0	0	0	0	0	0	0	1	0	2	0	2	0	0	0	0	0	0	0	0	0	0	0	0	0.77307	0	1.62271	0	2.62271	1339	0.937363	1.91502	1.91502	0.9121	0.950424	1339	1.3041	2.46929	2.46929	0.877979	0.919734	1339	-1.88705	0.270359
4933430N04Rik	0	0	0	0	0	0	0	0	0	0	0	0	0	0	0	0	0	0	0	0	0	0	0	0	0	0	0	0	0	0	0	0	0	1	1340	NA	#VALUE!	#VALUE!	NA	NA	1340	NA	#VALUE!	#VALUE!	NA	NA	1340	NA	#VALUE!
4933431E20Rik	514	709	746	560	292	465	510	345	449	636	465	371	595	360	420	493	746	831.559	1406.48	1423.1	1126.45	246.118	407.948	416.211	291.01	359.978	487.585	392.141	301.086	459.977	287.968	340.768	393.279	5.76284	1341	1.22088	2.33089	2.33089	0.00152337	0.0118064	1341	1.88935	3.70469	3.70469	8.3314e-07	9.36748e-06	1341	1.88819	3.70171
4933431G14Rik	0	0	0	0	4	0	1	1	2	1	3	2	2	3	4	1	4	0	0	0	0	3.37148	0	0.816101	0.843506	1.60347	0.766643	2.52995	1.62311	1.54614	2.39974	3.24541	0.797726	4.37148	1342	-4.55603	0.0425106	-23.5235	0.35236	0.664664	1342	-3.87525	0.0681448	-14.6746	0.429961	0.677094	1342	-4.75549	0.0370217
4933432G23Rik	0	0	0	0	0	0	0	0	0	0	0	0	0	0	0	0	0	0	0	0	0	0	0	0	0	0	0	0	0	0	0	0	0	1	1343	NA	#VALUE!	#VALUE!	NA	NA	1343	NA	#VALUE!	#VALUE!	NA	NA	1343	NA	#VALUE!
4933432I03Rik	0	0	0	0	0	0	0	0	0	0	0	0	0	0	1	0	1	0	0	0	0	0	0	0	0	0	0	0	0	0	0	0.811353	0	1.81135	1344	0.937139	1.91473	1.91473	0.912121	0.950424	1344	1.3041	2.46929	2.46929	0.877979	0.919734	1344	1.2379	2.35856
4933432I09Rik	0	0	0	0	0	2	0	1	1	0	1	0	0	0	1	1	2	0	0	0	0	0	1.75461	0	0.843506	0.801733	0	0.843315	0	0	0	0.811353	0.797726	2.75461	1345	-3.28664	0.102476	-9.75835	0.607144	0.864457	1345	-2.90362	0.133636	-7.48301	0.649778	0.859973	1345	-1.98389	0.252807
4933433C11Rik	0	0	0	0	0	0	0	0	1	1	1	2	0	0	0	0	2	0	0	0	0	0	0	0	0	0.801733	0.766643	0.843315	1.62311	0	0	0	0	2.62311	1346	0.93745	1.91514	1.91514	0.912092	0.950424	1346	-2.84372	0.139301	-7.17868	0.726855	0.904727	1346	-3.5489	0.0854428
4933433F19Rik	0	0	0	0	0	0	0	0	0	0	0	0	0	0	0	0	0	0	0	0	0	0	0	0	0	0	0	0	0	0	0	0	0	1	1347	NA	#VALUE!	#VALUE!	NA	NA	1347	NA	#VALUE!	#VALUE!	NA	NA	1347	NA	#VALUE!
4933433G15Rik	0	0	0	0	0	0	0	0	2	0	0	0	0	0	0	2	2	0	0	0	0	0	0	0	0	1.60347	0	0	0	0	0	0	1.59545	2.60347	1348	0.937418	1.9151	1.9151	0.912094	0.950424	1348	-2.87293	0.136509	-7.32553	0.724121	0.904727	1348	1.2379	2.35856
4933433G19Rik	0	0	0	1	1	0	0	0	0	0	0	0	0	0	0	0	1	0	0	0	2.01152	0.84287	0	0	0	0	0	0	0	0	0	0	0	3.01152	1349	-2.23914	0.211812	-4.72116	0.784822	0.939473	1349	1.3041	2.46929	2.46929	0.877979	0.919734	1349	1.2379	2.35856
4933433H22Rik	0	0	0	0	0	0	0	0	0	0	0	2	0	0	0	0	2	0	0	0	0	0	0	0	0	0	0	0	1.62311	0	0	0	0	2.62311	1350	0.937193	1.9148	1.9148	0.912116	0.950424	1350	1.3041	2.46929	2.46929	0.877979	0.919734	1350	-2.94625	0.129745
4933434E20Rik	554	405	412	324	724	749	630	701	779	626	699	752	713	836	717	662	836	896.272	803.417	785.949	651.731	610.238	657.103	514.144	591.298	624.55	479.918	589.477	610.288	551.199	668.726	581.74	528.095	1.86575	1351	0.594189	1.50962	1.50962	0.0115741	0.0626521	1351	0.507559	1.42164	1.42164	0.0331425	0.107387	1351	0.429424	1.3467
4933434I20Rik	0	1	0	0	0	0	0	0	0	0	0	0	1	0	0	0	1	0	1.98374	0	0	0	0	0	0	0	0	0	0	0.77307	0	0	0	2.98374	1352	0.937393	1.91507	1.91507	0.912097	0.950424	1352	6.06856	67.1146	67.1146	0.406366	0.655706	1352	-1.88705	0.270359
4933436C20Rik	18	22	17	12	30	42	32	44	58	49	33	35	62	32	56	47	62	29.1207	43.6424	32.4299	24.1382	25.2861	36.8469	26.1152	37.1143	46.5005	37.5655	27.8294	28.4044	47.9304	25.5972	45.4358	37.4931	1.94645	1353	-0.0126958	0.991239	-1.00884	0.98263	0.990095	1353	0.111498	1.08035	1.08035	0.841995	0.919734	1353	-0.101492	0.932068
4933436E23Rik	0	0	0	0	0	0	0	0	0	0	0	0	0	0	0	0	0	0	0	0	0	0	0	0	0	0	0	0	0	0	0	0	0	1	1354	NA	#VALUE!	#VALUE!	NA	NA	1354	NA	#VALUE!	#VALUE!	NA	NA	1354	NA	#VALUE!
4933436H12Rik	0	0	0	0	0	0	0	0	0	0	0	0	0	0	0	0	0	0	0	0	0	0	0	0	0	0	0	0	0	0	0	0	0	1	1355	NA	#VALUE!	#VALUE!	NA	NA	1355	NA	#VALUE!	#VALUE!	NA	NA	1355	NA	#VALUE!
4933436I01Rik	0	0	0	0	0	0	0	0	0	0	0	0	0	0	0	0	0	0	0	0	0	0	0	0	0	0	0	0	0	0	0	0	0	1	1356	NA	#VALUE!	#VALUE!	NA	NA	1356	NA	#VALUE!	#VALUE!	NA	NA	1356	NA	#VALUE!
4933438B17Rik	0	0	0	0	0	0	0	0	0	0	0	0	0	0	0	0	0	0	0	0	0	0	0	0	0	0	0	0	0	0	0	0	0	1	1357	NA	#VALUE!	#VALUE!	NA	NA	1357	NA	#VALUE!	#VALUE!	NA	NA	1357	NA	#VALUE!
4933438K21Rik	0	0	0	0	3	1	1	1	0	1	0	3	0	1	0	3	3	0	0	0	0	2.52861	0.877307	0.816101	0.843506	0	0.766643	0	2.43466	0	0.799912	0	2.39318	3.52861	1358	-4.56314	0.0423016	-23.6398	0.396228	0.704708	1358	-2.87691	0.136133	-7.34573	0.596728	0.820245	1358	-3.5304	0.0865451
4933439C10Rik	25	7	6	6	58	111	129	70	280	138	121	99	167	68	122	124	280	40.4455	13.8862	11.4459	12.0691	48.8865	97.3811	105.277	59.0454	224.485	105.797	102.041	80.3437	129.103	54.394	98.985	98.9181	18.1173	1359	-1.05185	0.48235	-2.07319	0.144083	0.398063	1359	-3.22467	0.106974	-9.34808	0.000160347	0.00115791	1359	-3.1816	0.110216
4933439K11Rik	2	4	2	1	2	4	2	0	2	2	2	3	5	5	1	2	5	3.23564	7.93498	3.81529	2.01152	1.68574	3.50923	1.6322	0	1.60347	1.53329	1.68663	2.43466	3.86535	3.99956	0.811353	1.59545	8.93498	1360	0.51371	1.42772	1.42772	0.760203	0.939473	1360	2.90415	7.48578	7.48578	0.0705781	0.19427	1360	0.513056	1.42707
4933440J02Rik	0	0	0	0	0	0	0	0	0	0	0	0	0	0	0	0	0	0	0	0	0	0	0	0	0	0	0	0	0	0	0	0	0	1	1361	NA	#VALUE!	#VALUE!	NA	NA	1361	NA	#VALUE!	#VALUE!	NA	NA	1361	NA	#VALUE!
4933440M02Rik	0	0	0	0	0	0	0	0	0	0	0	0	0	0	0	0	0	0	0	0	0	0	0	0	0	0	0	0	0	0	0	0	0	1	1362	NA	#VALUE!	#VALUE!	NA	NA	1362	NA	#VALUE!	#VALUE!	NA	NA	1362	NA	#VALUE!
5031410I06Rik	0	0	0	0	0	2	0	0	0	0	1	2	2	0	1	2	2	0	0	0	0	0	1.75461	0	0	0	0	0.843315	1.62311	1.54614	0	0.811353	1.59545	2.75461	1363	-3.28209	0.1028	-9.72763	0.569466	0.83833	1363	1.30411	2.46932	2.46932	0.83506	0.919734	1363	-4.25373	0.0524205
5031414D18Rik	0	0	2	1	4	7	1	5	3	2	3	5	5	7	3	4	7	0	0	3.81529	2.01152	3.37148	6.14115	0.816101	4.21753	2.4052	1.53329	2.52995	4.05777	3.86535	5.59938	2.43406	3.19091	7.14115	1364	-5.84395	0.0174099	-57.4387	0.215505	0.506826	1364	-5.21033	0.0270106	-37.0225	0.269919	0.511509	1364	0.128348	1.09304
5031425E22Rik	72	105	74	67	102	102	102	114	125	91	133	127	127	137	129	139	139	116.483	208.293	141.166	134.772	85.9728	89.4853	83.2423	96.1597	100.217	69.7645	112.161	103.067	98.1799	109.588	104.665	110.884	2.9576	1365	0.4342	1.35116	1.35116	0.157559	0.420732	1365	1.23338	2.35117	2.35117	2.27833e-05	0.000200785	1365	0.435051	1.35196
5031425F14Rik	0	0	0	0	0	0	0	0	0	1	0	0	0	0	0	0	1	0	0	0	0	0	0	0	0	0	0.766643	0	0	0	0	0	0	1.76664	1366	0.937136	1.91472	1.91472	0.912121	0.950424	1366	-1.81896	0.283425	-3.52828	0.824624	0.919734	1366	1.2379	2.35856
5031426D15Rik	0	1	0	0	0	1	0	2	1	0	2	0	1	5	1	0	5	0	1.98374	0	0	0	0.877307	0	1.68701	0.801733	0	1.68663	0	0.77307	3.99956	0.811353	0	4.99956	1367	-2.26891	0.207486	-4.8196	0.683954	0.91424	1367	1.26939	2.41059	2.41059	0.701666	0.894926	1367	-3.54106	0.085908
5031434C07Rik	0	0	0	0	0	0	0	1	0	0	0	1	0	0	0	0	1	0	0	0	0	0	0	0	0.843506	0	0	0	0.811553	0	0	0	0	1.84351	1368	0.937314	1.91496	1.91496	0.912104	0.950424	1368	-1.93505	0.261512	-3.82392	0.813404	0.919734	1368	-1.94594	0.259546
5031434O11Rik	0	1	1	1	13	14	7	6	38	16	6	11	20	15	4	3	38	0	1.98374	1.90764	2.01152	10.9573	12.2823	5.71271	5.06104	30.4659	12.2663	5.05989	8.92708	15.4614	11.9987	3.24541	2.39318	31.4659	1369	-7.33822	0.00617981	-161.817	0.118342	0.348294	1369	-3.00681	0.124411	-8.03786	0.0992443	0.251828	1369	-2.36691	0.19386
5031439G07Rik	981	838	855	832	1277	1359	1961	1233	1117	1680	1452	1284	1375	1385	1234	1648	1961	1587.08	1662.38	1631.04	1673.58	1076.35	1192.26	1600.37	1040.04	895.536	1287.96	1224.49	1042.03	1062.97	1107.88	1001.21	1314.65	1.86784	1370	0.299272	1.23052	1.23052	0.303203	0.614994	1370	0.629443	1.54697	1.54697	0.03077	0.10131	1370	0.555516	1.46969
5033403H07Rik	0	0	0	0	0	0	0	0	0	0	0	0	0	0	0	0	0	0	0	0	0	0	0	0	0	0	0	0	0	0	0	0	0	1	1371	NA	#VALUE!	#VALUE!	NA	NA	1371	NA	#VALUE!	#VALUE!	NA	NA	1371	NA	#VALUE!
5033404E19Rik	0	0	0	1	0	0	0	1	0	0	0	1	0	0	0	0	1	0	0	0	2.01152	0	0	0	0.843506	0	0	0	0.811553	0	0	0	0	3.01152	1372	0.937572	1.9153	1.9153	0.91208	0.950424	1372	-1.93505	0.261512	-3.82392	0.813404	0.919734	1372	-1.94594	0.259546
5033406O09Rik	0	0	1	0	2	0	0	2	1	0	0	0	1	0	0	0	2	0	0	1.90764	0	1.68574	0	0	1.68701	0.801733	0	0	0	0.77307	0	0	0	2.90764	1373	-3.23886	0.105927	-9.4405	0.635922	0.885888	1373	-3.50227	0.0882495	-11.3315	0.607385	0.828116	1373	2.87145	7.318
5033411D12Rik	17	33	13	9	15	34	5	12	28	26	15	31	37	24	10	7	37	27.5029	65.4636	24.7994	18.1036	12.6431	29.8284	4.0805	10.1221	22.4485	19.9327	12.6497	25.1581	28.6036	19.1979	8.11353	5.58408	13.0821	1374	0.83027	1.77802	1.77802	0.401888	0.710168	1374	1.90145	3.73588	3.73588	0.0469054	0.141226	1374	0.162212	1.119
5330411J11Rik	0	0	0	0	0	1	0	0	2	0	1	0	0	0	0	0	2	0	0	0	0	0	0.877307	0	0	1.60347	0	0.843315	0	0	0	0	0	2.60347	1375	-2.28773	0.204797	-4.88289	0.780161	0.939473	1375	-2.87293	0.136509	-7.32553	0.724121	0.904727	1375	-1.99269	0.25127
5330413P13Rik	7	18	10	3	11	5	10	15	22	25	8	9	28	12	20	13	28	11.3247	35.7074	19.0764	6.03455	9.27157	4.38653	8.16101	12.6526	17.6381	19.1661	6.74652	7.30398	21.646	9.59894	16.2271	10.3704	6.81466	1376	0.635189	1.55314	1.55314	0.50221	0.789247	1376	1.11311	2.16312	2.16312	0.173137	0.378006	1376	0.673804	1.59527
5330417C22Rik	11	2	3	3	32	23	69	41	23	39	36	35	33	29	25	58	69	17.796	3.96749	5.72293	6.03455	26.9718	20.1781	56.311	34.5838	18.4399	29.8991	30.3593	28.4044	25.5113	23.1974	20.2838	46.2681	11.5372	1377	-0.956971	0.515137	-1.94123	0.226651	0.522225	1377	-2.79978	0.143609	-6.96333	0.0214206	0.076044	1377	-2.29473	0.203806
5330426P16Rik	73	80	98	71	115	108	65	105	83	113	116	115	129	108	95	119	129	118.101	158.7	186.949	142.818	96.9301	94.7491	53.0466	88.5681	66.5438	86.6306	97.8245	93.3286	99.7261	86.3905	77.0785	94.9294	3.47754	1378	0.535558	1.4495	1.4495	0.163095	0.430557	1378	0.97796	1.96968	1.96968	0.0101362	0.0414448	1378	0.947103	1.928
5330434G04Rik	224	219	222	243	41	28	66	30	14	43	39	43	34	33	40	56	243	362.391	434.44	423.497	488.799	34.5577	24.5646	53.8627	25.3052	11.2243	32.9656	32.8893	34.8968	26.2844	26.3971	32.4541	44.6727	40.0677	1379	3.26368	9.60429	9.60429	3.47808e-10	8.57365e-09	1379	4.22725	18.7296	18.7296	1.23508e-15	3.3468e-14	1379	3.75655	13.5156
5330439B14Rik	0	0	0	0	0	0	0	0	0	0	0	0	0	0	0	0	0	0	0	0	0	0	0	0	0	0	0	0	0	0	0	0	0	1	1380	NA	#VALUE!	#VALUE!	NA	NA	1380	NA	#VALUE!	#VALUE!	NA	NA	1380	NA	#VALUE!
5430401F13Rik	0	0	0	0	0	0	0	0	0	0	0	0	0	0	0	0	0	0	0	0	0	0	0	0	0	0	0	0	0	0	0	0	0	1	1381	NA	#VALUE!	#VALUE!	NA	NA	1381	NA	#VALUE!	#VALUE!	NA	NA	1381	NA	#VALUE!
5430402E10Rik	0	0	0	0	0	0	0	0	0	0	0	0	0	0	0	0	0	0	0	0	0	0	0	0	0	0	0	0	0	0	0	0	0	1	1382	NA	#VALUE!	#VALUE!	NA	NA	1382	NA	#VALUE!	#VALUE!	NA	NA	1382	NA	#VALUE!
5430402O13Rik	32	44	24	33	3	5	3	3	6	4	5	5	11	3	9	4	44	51.7702	87.2848	45.7834	66.38	2.52861	4.38653	2.4483	2.53052	4.8104	3.06657	4.21658	4.05777	8.50377	2.39974	7.30217	3.19091	25.9681	1383	4.05899	16.6678	16.6678	1.18374e-06	1.84243e-05	1383	4.65067	25.1183	25.1183	8.41015e-09	1.22687e-07	1383	3.02533	8.14169
5430403N17Rik	2	1	1	0	2	0	5	3	0	1	2	1	2	3	7	3	7	3.23564	1.98374	1.90764	0	1.68574	0	4.0805	2.53052	0	0.766643	1.68663	0.811553	1.54614	2.39974	5.67947	2.39318	6.67947	1384	0.739432	1.66952	1.66952	0.706089	0.919534	1384	0.869368	1.82686	1.82686	0.700157	0.893727	1384	0.501353	1.41554
5430405H02Rik	12	7	9	11	20	25	23	20	42	24	29	18	23	26	22	18	42	19.4138	13.8862	17.1688	22.1267	16.8574	21.9327	18.7703	16.8701	33.6728	18.3994	24.4561	14.608	17.7806	20.7977	17.8498	14.3591	2.32919	1385	0.0179394	1.01251	1.01251	0.979202	0.987993	1385	-0.727389	0.603996	-1.65564	0.344104	0.598385	1385	-0.140182	0.907404
5430416N02Rik	62	44	47	46	39	26	52	48	74	35	37	35	47	49	54	60	74	100.305	87.2848	89.6593	92.5298	32.8719	22.81	42.4372	40.4883	59.3282	26.8325	31.2027	28.4044	36.3343	39.1957	43.813	47.8636	4.25472	1386	1.61396	3.06092	3.06092	0.00121064	0.00973527	1386	1.04935	2.0696	2.0696	0.0387462	0.121355	1386	1.48632	2.80173
5430416O09Rik	0	0	0	0	0	0	0	1	1	0	0	0	0	0	0	0	1	0	0	0	0	0	0	0	0.843506	0.801733	0	0	0	0	0	0	0	1.84351	1387	0.937195	1.9148	1.9148	0.912115	0.950424	1387	-2.90681	0.133341	-7.49957	0.720954	0.904727	1387	1.2379	2.35856
5430417L22Rik	229	115	140	112	464	461	393	432	529	519	442	411	572	451	499	462	572	370.481	228.131	267.07	225.29	391.092	404.438	320.728	364.395	424.117	397.888	372.745	333.548	442.196	360.76	404.865	368.55	1.95853	1388	-0.00579943	0.995988	-1.00403	0.980958	0.988993	1388	-0.793912	0.576778	-1.73377	0.00231079	0.0119657	1388	-0.519924	0.697409
5430419D17Rik	0	0	0	0	0	1	0	0	0	0	0	0	1	0	0	0	1	0	0	0	0	0	0.877307	0	0	0	0	0	0	0.77307	0	0	0	1.87731	1389	-2.28797	0.204764	-4.88367	0.780139	0.939473	1389	1.3041	2.46929	2.46929	0.877979	0.919734	1389	-1.88705	0.270359
5430421F17Rik	0	0	0	0	0	0	0	0	0	0	0	0	0	0	0	0	0	0	0	0	0	0	0	0	0	0	0	0	0	0	0	0	0	1	1390	NA	#VALUE!	#VALUE!	NA	NA	1390	NA	#VALUE!	#VALUE!	NA	NA	1390	NA	#VALUE!
5430421N21Rik	0	0	0	0	0	0	0	1	0	0	0	0	0	0	0	0	1	0	0	0	0	0	0	0	0.843506	0	0	0	0	0	0	0	0	1.84351	1391	0.937142	1.91473	1.91473	0.91212	0.950424	1391	-1.93505	0.261512	-3.82392	0.813404	0.919734	1391	1.2379	2.35856
5430425J12Rik	0	0	0	0	0	0	0	0	0	0	0	0	0	0	0	0	0	0	0	0	0	0	0	0	0	0	0	0	0	0	0	0	0	1	1392	NA	#VALUE!	#VALUE!	NA	NA	1392	NA	#VALUE!	#VALUE!	NA	NA	1392	NA	#VALUE!
5430427M07Rik	0	0	0	0	0	0	0	0	0	0	0	0	0	0	0	0	0	0	0	0	0	0	0	0	0	0	0	0	0	0	0	0	0	1	1393	NA	#VALUE!	#VALUE!	NA	NA	1393	NA	#VALUE!	#VALUE!	NA	NA	1393	NA	#VALUE!
5430427O19Rik	0	0	5	1	1	0	0	0	1	2	1	0	1	2	1	0	5	0	0	9.53822	2.01152	0.84287	0	0	0	0.801733	1.53329	0.843315	0	0.77307	1.59982	0.811353	0	10.5382	1394	-2.24051	0.211611	-4.72565	0.67059	0.908643	1394	-3.43145	0.0926893	-10.7887	0.50408	0.74557	1394	4.14603	17.7044
5430428K19Rik	0	0	0	0	0	0	0	0	0	0	0	0	0	0	0	0	0	0	0	0	0	0	0	0	0	0	0	0	0	0	0	0	0	1	1395	NA	#VALUE!	#VALUE!	NA	NA	1395	NA	#VALUE!	#VALUE!	NA	NA	1395	NA	#VALUE!
5430434I15Rik	0	0	0	0	0	0	0	0	0	0	0	0	0	0	0	0	0	0	0	0	0	0	0	0	0	0	0	0	0	0	0	0	0	1	1396	NA	#VALUE!	#VALUE!	NA	NA	1396	NA	#VALUE!	#VALUE!	NA	NA	1396	NA	#VALUE!
5430435G22Rik	25	14	25	25	19	30	25	20	33	25	25	20	32	15	25	20	33	40.4455	27.7724	47.6911	50.2879	16.0145	26.3192	20.4025	16.8701	26.4572	19.1661	21.0829	16.2311	24.7383	11.9987	20.2838	15.9545	3.94563	1397	0.953475	1.93653	1.93653	0.0961684	0.302512	1397	0.413931	1.33231	1.33231	0.508815	0.749423	1397	1.20381	2.30347
5430437J10Rik	0	0	0	0	0	0	0	0	1	0	0	1	0	0	1	0	1	0	0	0	0	0	0	0	0	0.801733	0	0	0.811553	0	0	0.811353	0	1.81155	1398	0.937483	1.91518	1.91518	0.912088	0.950424	1398	-1.87319	0.272969	-3.66342	0.819379	0.919734	1398	-1.94594	0.259546
5430440P10Rik	0	3	2	0	0	1	3	0	4	1	0	1	0	0	0	0	4	0	5.95123	3.81529	0	0	0.877307	2.4483	0	3.20693	0.766643	0	0.811553	0	0	0	0	6.95123	1399	-4.2234	0.053534	-18.6797	0.432457	0.738043	1399	2.16482	4.4841	4.4841	0.46377	0.709635	1399	3.82054	14.1286
5530400C23Rik	0	0	0	0	0	0	0	0	0	0	0	0	0	0	0	0	0	0	0	0	0	0	0	0	0	0	0	0	0	0	0	0	0	1	1400	NA	#VALUE!	#VALUE!	NA	NA	1400	NA	#VALUE!	#VALUE!	NA	NA	1400	NA	#VALUE!
5530401A14Rik	5	0	0	0	1	1	0	0	1	2	1	1	0	3	1	0	5	8.08909	0	0	0	0.84287	0.877307	0	0	0.801733	1.53329	0.843315	0.811553	0	2.39974	0.811353	0	9.08909	1401	3.82981	14.2197	14.2197	0.133127	0.3789	1401	-3.43089	0.0927256	-10.7845	0.505721	0.746877	1401	-2.95951	0.128558
5530601H04Rik	39	17	19	35	76	76	100	83	49	58	73	90	53	87	89	97	100	63.0949	33.7237	36.2452	70.4031	64.0581	66.6753	81.6101	70.011	39.2849	44.4653	61.562	73.0398	40.9727	69.5923	72.2104	77.3794	2.37907	1402	-0.166455	0.89103	-1.1223	0.720577	0.926702	1402	-0.601288	0.659165	-1.51707	0.262732	0.502115	1402	-0.68969	0.619987
5730403I07Rik	0	2	2	1	1	2	3	0	1	3	3	1	0	1	1	1	3	0	3.96749	3.81529	2.01152	0.84287	1.75461	2.4483	0	0.801733	2.29993	2.52995	0.811553	0	0.799912	0.811353	0.797726	4.96749	1403	-4.82186	0.035357	-28.2829	0.324611	0.637865	1403	1.91844	3.78014	3.78014	0.359375	0.613634	1403	1.7961	3.4728
5730405O15Rik	0	2	0	1	0	2	3	5	10	1	3	3	4	7	1	6	10	0	3.96749	0	2.01152	0	1.75461	2.4483	4.21753	8.01733	0.766643	2.52995	2.43466	3.09228	5.59938	0.811353	4.78636	9.01733	1404	-4.55913	0.0424195	-23.5741	0.345059	0.658326	1404	-0.124104	0.917574	-1.08983	0.945206	0.965795	1404	-5.2594	0.0261073
5730408K05Rik	2	1	1	1	4	3	16	8	7	4	6	4	4	6	9	12	16	3.23564	1.98374	1.90764	2.01152	3.37148	2.63192	13.0576	6.74805	5.61213	3.06657	5.05989	3.24621	3.09228	4.79947	7.30217	9.57272	4.83471	1405	-0.980977	0.506636	-1.9738	0.500986	0.788424	1405	-1.36919	0.387107	-2.58326	0.442798	0.69025	1405	-0.990077	0.503451
5730409E04Rik	1628	1762	1780	1917	168	166	368	186	447	354	185	205	345	218	217	447	1917	2633.81	3495.36	3395.61	3856.08	141.602	145.633	300.325	156.892	358.375	271.391	156.013	166.368	266.709	174.381	176.064	356.584	27.0478	1406	3.74882	13.4433	13.4433	3.4503e-11	9.48606e-10	1406	3.73631	13.3273	13.3273	3.74574e-11	6.91602e-10	1406	4.11165	17.2874
5730412P04Rik	0	0	0	0	0	0	0	0	1	0	0	0	1	1	0	0	1	0	0	0	0	0	0	0	0	0.801733	0	0	0	0.77307	0.799912	0	0	1.80173	1407	0.937479	1.91518	1.91518	0.912089	0.950424	1407	-1.87319	0.272969	-3.66342	0.819379	0.919734	1407	-1.88705	0.270359
5730416F02Rik	0	0	0	0	0	0	0	0	0	0	0	0	0	0	0	0	0	0	0	0	0	0	0	0	0	0	0	0	0	0	0	0	0	1	1408	NA	#VALUE!	#VALUE!	NA	NA	1408	NA	#VALUE!	#VALUE!	NA	NA	1408	NA	#VALUE!
5730420D15Rik	0	1	0	0	4	1	1	0	2	1	0	0	2	1	1	0	4	0	1.98374	0	0	3.37148	0.877307	0.816101	0	1.60347	0.766643	0	0	1.54614	0.799912	0.811353	0	4.37148	1409	-4.82578	0.035261	-28.3599	0.353986	0.664961	1409	1.32054	2.4976	2.4976	0.655101	0.863367	1409	-2.90348	0.133649
5730422E09Rik	0	3	3	3	0	0	1	0	0	1	1	0	0	1	1	1	3	0	5.95123	5.72293	6.03455	0	0	0.816101	0	0	0.766643	0.843315	0	0	0.799912	0.811353	0.797726	7.03455	1410	-2.22534	0.213849	-4.67621	0.667986	0.907007	1410	4.49635	22.5703	22.5703	0.0850301	0.223874	1410	4.38856	20.9453
5730435O14Rik	2	0	0	0	0	0	0	0	0	0	0	0	0	0	0	1	2	3.23564	0	0	0	0	0	0	0	0	0	0	0	0	0	0	0.797726	4.23564	1411	6.69999	103.968	103.968	0.354487	0.664961	1411	1.3043	2.46964	2.46964	0.87796	0.919734	1411	1.23811	2.3589
5730455P16Rik	382	350	346	364	629	671	776	620	589	747	585	686	738	646	762	745	776	618.007	694.311	660.045	732.192	530.165	588.673	633.294	522.974	472.221	572.682	493.339	556.725	570.526	516.743	618.251	594.306	1.54937	1412	0.081436	1.05807	1.05807	0.698609	0.916341	1412	0.4096	1.32832	1.32832	0.0529574	0.15506	1412	0.288789	1.22161
5730457N03Rik	0	1	1	2	2	1	5	2	5	5	0	2	2	0	2	2	5	0	1.98374	1.90764	4.02303	1.68574	0.877307	4.0805	1.68701	4.00866	3.83321	0	1.62311	1.54614	0	1.62271	1.59545	5.0805	1413	-5.22467	0.0267435	-37.3923	0.278661	0.586502	1413	-0.683001	0.622868	-1.60548	0.74602	0.917328	1413	0.83832	1.78797
5730460C07Rik	0	0	0	0	0	0	0	0	0	0	0	0	0	0	0	0	0	0	0	0	0	0	0	0	0	0	0	0	0	0	0	0	0	1	1414	NA	#VALUE!	#VALUE!	NA	NA	1414	NA	#VALUE!	#VALUE!	NA	NA	1414	NA	#VALUE!
5730480H06Rik	9	20	6	5	15	23	17	13	29	41	20	9	39	14	29	10	41	14.5604	39.6749	11.4459	10.0576	12.6431	20.1781	13.8737	10.9656	23.2503	31.4323	16.8663	7.30398	30.1497	11.1988	23.5292	7.97726	4.89824	1415	-0.0948785	0.936351	-1.06798	0.921773	0.955565	1415	0.855566	1.80947	1.80947	0.336981	0.589537	1415	-0.664299	0.630995
5730488B01Rik	1	1	3	0	5	1	10	3	5	5	2	4	9	2	2	8	10	1.61782	1.98374	5.72293	0	4.21435	0.877307	8.16101	2.53052	4.00866	3.83321	1.68663	3.24621	6.95763	1.59982	1.62271	6.38181	9.16101	1416	-1.45635	0.364413	-2.74414	0.454352	0.752207	1416	-0.804076	0.572729	-1.74603	0.6807	0.880584	1416	0.522573	1.43651
5730507C01Rik	38	24	42	14	113	103	104	129	70	90	124	96	125	102	92	152	152	61.4771	47.6099	80.121	28.1612	95.2443	90.3626	84.8745	108.812	56.1213	68.9978	104.571	77.9091	96.6338	81.591	74.6445	121.254	4.19236	1417	-0.552314	0.681926	-1.46644	0.239072	0.539845	1417	-0.709918	0.611355	-1.63571	0.157876	0.353667	1417	-0.215449	0.861278
5730508B09Rik	25	19	19	16	36	45	71	33	82	51	35	18	56	29	28	29	82	40.4455	37.6912	36.2452	32.1843	30.3433	39.4788	57.9432	27.8357	65.7421	39.0988	29.516	14.608	43.2919	23.1974	22.7179	23.1341	4.27616	1418	-0.0753855	0.949088	-1.05364	0.912121	0.950424	1418	-0.231465	0.85177	-1.17403	0.741333	0.913832	1418	0.312972	1.24226
5730522E02Rik	3	1	1	0	3	4	6	1	3	6	2	2	6	3	8	3	8	4.85346	1.98374	1.90764	0	2.52861	3.50923	4.89661	0.843506	2.4052	4.59986	1.68663	1.62311	4.63842	2.39974	6.49082	2.39318	7.49082	1419	0.411199	1.32979	1.32979	0.781521	0.939473	1419	-0.411864	0.751651	-1.3304	0.829003	0.919734	1419	-0.483152	0.715413
5730559C18Rik	219	151	208	141	215	210	306	214	157	218	288	212	152	208	184	202	306	354.302	299.545	396.79	283.624	181.217	184.234	249.727	180.51	125.872	167.128	242.875	172.049	117.507	166.382	149.289	161.141	3.35669	1420	0.788532	1.72732	1.72732	0.0423105	0.16653	1420	0.924557	1.8981	1.8981	0.0191526	0.0697141	1420	1.16198	2.23764
5730577I03Rik	15	6	4	6	19	33	27	28	44	20	26	22	33	29	34	40	44	24.2673	11.9025	7.63057	12.0691	16.0145	28.9511	22.0347	23.6182	35.2762	15.3329	21.9262	17.8542	25.5113	23.1974	27.586	31.9091	4.20323	1421	0.121457	1.08783	1.08783	0.854485	0.950424	1421	-1.054	0.481632	-2.07628	0.188705	0.401178	1421	-1.51312	0.350352
5830403L16Rik	1	1	0	0	0	0	0	2	3	0	0	1	1	0	0	1	3	1.61782	1.98374	0	0	0	0	0	1.68701	2.4052	0	0	0.811553	0.77307	0	0	0.797726	3.4052	1422	5.70132	52.0318	52.0318	0.184691	0.462476	1422	0.544303	1.45832	1.45832	0.874875	0.919734	1422	-2.92092	0.132043
5830403M04Rik	0	0	0	0	0	0	0	0	0	0	0	0	0	0	0	0	0	0	0	0	0	0	0	0	0	0	0	0	0	0	0	0	0	1	1423	NA	#VALUE!	#VALUE!	NA	NA	1423	NA	#VALUE!	#VALUE!	NA	NA	1423	NA	#VALUE!
5830411N06Rik	0	0	0	0	0	0	0	0	0	0	0	0	0	1	0	0	1	0	0	0	0	0	0	0	0	0	0	0	0	0	0.799912	0	0	1.79991	1424	0.937138	1.91473	1.91473	0.912121	0.950424	1424	1.3041	2.46929	2.46929	0.877979	0.919734	1424	1.2379	2.35856
5830415F09Rik	8	8	7	8	38	43	53	49	51	42	37	33	44	39	40	47	53	12.9426	15.87	13.3535	16.0921	32.0291	37.7242	43.2533	41.3318	40.8884	32.199	31.2027	26.7812	34.0151	31.1966	32.4541	37.4931	3.17398	1425	-1.54201	0.343407	-2.912	0.0145691	0.074722	1425	-1.26326	0.416603	-2.40037	0.0451105	0.137115	1425	-1.20026	0.435196
5830416I19Rik	0	0	0	0	0	0	0	0	0	0	0	0	0	0	0	0	0	0	0	0	0	0	0	0	0	0	0	0	0	0	0	0	0	1	1426	NA	#VALUE!	#VALUE!	NA	NA	1426	NA	#VALUE!	#VALUE!	NA	NA	1426	NA	#VALUE!
5830416P10Rik	2	2	1	4	10	2	6	10	1	7	2	11	4	10	3	12	12	3.23564	3.96749	1.90764	8.04607	8.4287	1.75461	4.89661	8.43506	0.801733	5.3665	1.68663	8.92708	3.09228	7.99912	2.43406	9.57272	5.86808	1427	-0.638343	0.642451	-1.55654	0.699006	0.916487	1427	-0.291416	0.8171	-1.22384	0.859848	0.919734	1427	-1.26101	0.417253
5830417I10Rik	97	104	106	127	147	111	175	146	161	153	67	184	231	231	252	232	252	156.928	206.309	202.21	255.463	123.902	97.3811	142.818	123.152	129.079	117.296	56.5021	149.326	178.579	184.78	204.461	185.072	4.46006	1428	0.370202	1.29253	1.29253	0.455931	0.752892	1428	0.744168	1.67501	1.67501	0.13257	0.311958	1428	0.656745	1.57652
5830418K08Rik	349	501	456	384	512	494	592	577	248	561	604	543	509	469	585	673	673	564.619	993.856	869.886	772.422	431.55	433.39	483.132	486.703	198.83	430.086	509.362	440.673	393.493	375.159	474.641	536.87	4.97852	1429	0.329357	1.25645	1.25645	0.426372	0.732786	1429	1.41838	2.67286	2.67286	0.000578058	0.003618	1429	0.957992	1.9426
5830418P13Rik	0	0	0	0	0	0	0	0	0	0	0	1	1	0	0	0	1	0	0	0	0	0	0	0	0	0	0	0	0.811553	0.77307	0	0	0	1.81155	1430	0.937191	1.9148	1.9148	0.912116	0.950424	1430	1.3041	2.46929	2.46929	0.877979	0.919734	1430	-2.91455	0.132627
5830428M24Rik	0	0	0	0	0	0	0	0	0	0	1	0	0	0	0	0	1	0	0	0	0	0	0	0	0	0	0	0.843315	0	0	0	0	0	1.84332	1431	0.937141	1.91473	1.91473	0.91212	0.950424	1431	1.3041	2.46929	2.46929	0.877979	0.919734	1431	-1.99269	0.25127
5830432E09Rik	0	0	0	0	0	0	0	0	0	0	0	1	0	1	0	0	1	0	0	0	0	0	0	0	0	0	0	0	0.811553	0	0.799912	0	0	1.81155	1432	0.937311	1.91496	1.91496	0.912105	0.950424	1432	1.3041	2.46929	2.46929	0.877979	0.919734	1432	-1.94594	0.259546
5830454E08Rik	2	0	1	5	0	6	9	5	7	6	5	2	13	8	8	4	13	3.23564	0	1.90764	10.0576	0	5.26384	7.34491	4.21753	5.61213	4.59986	4.21658	1.62311	10.0499	6.39929	6.49082	3.19091	11.0576	1433	-0.37912	0.768906	-1.30055	0.817481	0.950424	1433	-6.04276	0.0151687	-65.9253	0.20216	0.419928	1433	-1.47858	0.358842
5830473C10Rik	0	0	0	0	1	2	0	0	0	0	0	2	2	0	2	1	2	0	0	0	0	0.84287	1.75461	0	0	0	0	0	1.62311	1.54614	0	1.62271	0.797726	2.75461	1434	-3.85575	0.0690721	-14.4776	0.505956	0.791843	1434	1.30411	2.46931	2.46931	0.836381	0.919734	1434	-3.91637	0.06623
5930403L14Rik	813	1124	922	991	667	752	326	615	380	836	771	848	828	815	529	396	1124	1315.29	2229.73	1758.85	1993.41	562.194	659.735	266.049	518.756	304.659	640.913	650.196	688.197	640.102	651.928	429.206	315.9	8.35326	1435	1.40722	2.65226	2.65226	0.0062918	0.0384187	1435	2.19151	4.56782	4.56782	2.03612e-05	0.000181392	1435	1.41519	2.66696
5930412G12Rik	216	249	268	173	137	200	116	130	314	258	149	156	265	188	166	114	314	349.449	493.952	511.249	347.992	115.473	175.461	94.6677	109.656	251.744	197.794	125.654	126.602	204.864	150.383	134.685	90.9408	5.5715	1436	1.44371	2.7202	2.7202	0.00435771	0.0282509	1436	1.40544	2.64899	2.64899	0.00525416	0.0241758	1436	1.74577	3.35374
5930438M14Rik	0	0	0	1	0	0	3	1	2	1	0	0	0	1	1	0	3	0	0	0	2.01152	0	0	2.4483	0.843506	1.60347	0.766643	0	0	0	0.799912	0.811353	0	3.4483	1437	-3.78846	0.07237	-13.8179	0.495555	0.783913	1437	-3.87549	0.0681336	-14.6771	0.484424	0.728919	1437	1.23792	2.35858
6030407O03Rik	0	0	1	1	0	2	1	2	0	0	2	1	1	2	1	0	2	0	0	1.90764	2.01152	0	1.75461	0.816101	1.68701	0	0	1.68663	0.811553	0.77307	1.59982	0.811353	0	3.01152	1438	-3.83979	0.0698407	-14.3183	0.457664	0.754018	1438	-2.91485	0.132599	-7.54151	0.575269	0.805026	1438	0.811684	1.75526
6030408B16Rik	0	0	0	0	0	1	0	0	0	0	0	0	0	2	0	0	2	0	0	0	0	0	0.877307	0	0	0	0	0	0	0	1.59982	0	0	2.59982	1439	-2.28791	0.204772	-4.88348	0.780144	0.939473	1439	1.3041	2.46929	2.46929	0.877979	0.919734	1439	1.2379	2.35856
6030419C18Rik	321	246	261	250	261	277	381	272	524	418	339	257	359	287	249	381	524	519.32	488.001	497.895	502.879	219.989	243.014	310.934	229.434	420.108	320.457	285.884	208.569	277.532	229.575	202.027	303.934	2.56281	1440	1.0091	2.01265	2.01265	0.00757548	0.044794	1440	0.59352	1.50892	1.50892	0.118084	0.286287	1440	0.952248	1.93489
6030440G07Rik	0	0	0	0	0	0	0	0	0	0	0	0	1	1	0	1	1	0	0	0	0	0	0	0	0	0	0	0	0	0.77307	0.799912	0	0.797726	1.79991	1441	0.937361	1.91502	1.91502	0.9121	0.950424	1441	1.3041	2.46929	2.46929	0.877979	0.919734	1441	-1.88705	0.270359
6030458C11Rik	159	111	106	136	389	407	505	405	332	446	385	478	408	446	471	511	511	257.233	220.196	202.21	273.566	327.876	357.064	412.131	341.62	266.175	341.923	324.676	387.922	315.413	356.761	382.147	407.638	2.03302	1442	-0.507809	0.70329	-1.42189	0.0497325	0.187897	1442	-0.523718	0.695577	-1.43766	0.0522391	0.153386	1442	-0.760872	0.59014
6030466F02Rik	0	0	0	0	0	0	1	1	0	0	0	0	0	0	0	0	1	0	0	0	0	0	0	0.816101	0.843506	0	0	0	0	0	0	0	0	1.84351	1443	-2.20009	0.217623	-4.5951	0.788573	0.939473	1443	-1.93505	0.261512	-3.82392	0.813404	0.919734	1443	1.2379	2.35856
6030468B19Rik	0	0	0	0	0	0	0	0	0	0	0	0	0	0	0	0	0	0	0	0	0	0	0	0	0	0	0	0	0	0	0	0	0	1	1444	NA	#VALUE!	#VALUE!	NA	NA	1444	NA	#VALUE!	#VALUE!	NA	NA	1444	NA	#VALUE!
6030498E09Rik	0	2	0	0	1	1	2	0	0	0	1	0	0	1	1	0	2	0	3.96749	0	0	0.84287	0.877307	1.6322	0	0	0	0.843315	0	0	0.799912	0.811353	0	4.96749	1445	-4.23275	0.0531882	-18.8012	0.429921	0.736733	1445	7.0687	134.243	134.243	0.071737	0.196674	1445	-1.97011	0.255233
6230400D17Rik	1	0	3	0	7	4	18	9	16	9	10	8	9	6	8	8	18	1.61782	0	5.72293	0	5.90009	3.50923	14.6898	7.59156	12.8277	6.89978	8.43315	6.49242	6.95763	4.79947	6.49082	6.38181	15.6898	1446	-2.31882	0.200431	-4.98925	0.169885	0.441252	1446	-6.9629	0.00801599	-124.751	0.133854	0.313893	1446	-0.348822	0.785225
6330403A02Rik	175	91	130	144	197	286	492	229	337	392	300	209	360	171	224	434	492	283.118	180.521	247.994	289.658	166.045	250.91	401.522	193.163	270.184	300.524	252.995	169.615	278.305	136.785	181.743	346.213	2.92138	1447	0.0531789	1.03755	1.03755	0.924296	0.956969	1447	-0.49648	0.708834	-1.41077	0.38324	0.637299	1447	0.0859399	1.06138
6330403K07Rik	3928	2585	2644	2424	2161	3151	1691	2021	2253	1905	3192	2841	1676	2922	1669	1500	3928	6354.79	5127.98	5043.81	4875.92	1821.44	2764.39	1380.03	1704.73	1806.3	1460.45	2691.86	2305.62	1295.67	2337.34	1354.15	1196.59	5.30715	1448	1.67614	3.19571	3.19571	0.000448026	0.00411393	1448	1.6297	3.09448	3.09448	0.000648626	0.00400642	1448	1.26576	2.40454
6330403M23Rik	2148	1860	1822	1592	104	149	151	121	303	151	136	149	184	128	154	172	2148	3475.07	3689.77	3475.73	3202.33	87.6585	130.719	123.231	102.064	242.925	115.763	114.691	120.921	142.245	102.389	124.948	137.209	41.629	1449	4.93176	30.5215	30.5215	1.26293e-30	1.25845e-28	1449	4.58619	24.0204	24.0204	6.7643e-27	3.79143e-25	1449	4.78594	27.5874
6330407A03Rik	0	0	0	0	0	0	0	0	0	0	0	0	0	0	0	0	0	0	0	0	0	0	0	0	0	0	0	0	0	0	0	0	0	1	1450	NA	#VALUE!	#VALUE!	NA	NA	1450	NA	#VALUE!	#VALUE!	NA	NA	1450	NA	#VALUE!
6330408A02Rik	1009	1024	1041	963	106	103	140	114	140	132	130	113	149	87	111	134	1041	1632.38	2031.35	1985.86	1937.09	89.3442	90.3626	114.254	96.1597	112.243	101.197	109.631	91.7055	115.187	69.5923	90.0602	106.895	28.79	1451	4.05715	16.6465	16.6465	5.95102e-51	1.51453e-48	1451	4.29861	19.6794	19.6794	1.93274e-57	3.6767e-55	1451	4.23399	18.8174
6330409D20Rik	6	1	6	1	0	4	10	1	13	3	4	4	4	5	7	12	13	9.70691	1.98374	11.4459	2.01152	0	3.50923	8.16101	0.843506	10.4225	2.29993	3.37326	3.24621	3.09228	3.99956	5.67947	9.57272	12.4459	1452	1.31462	2.48736	2.48736	0.392105	0.701232	1452	-1.19075	0.438074	-2.28272	0.554888	0.788278	1452	1.82248	3.53688
6330410L21Rik	0	0	1	0	0	0	0	1	0	1	0	0	0	0	0	0	1	0	0	1.90764	0	0	0	0	0.843506	0	0.766643	0	0	0	0	0	0	2.90764	1453	0.937451	1.91514	1.91514	0.912091	0.950424	1453	-2.87816	0.136015	-7.35212	0.723632	0.904727	1453	6.00236	64.1049
6330415B21Rik	0	0	0	0	2	0	0	2	1	1	1	1	1	0	0	1	2	0	0	0	0	1.68574	0	0	1.68701	0.801733	0.766643	0.843315	0.811553	0.77307	0	0	0.797726	2.68701	1454	-3.23994	0.105848	-9.44753	0.547649	0.822543	1454	-3.88981	0.0674607	-14.8234	0.466363	0.712072	1454	-3.52709	0.0867441
6330416G13Rik	28	16	23	22	90	53	50	81	91	81	64	64	71	67	70	72	91	45.2989	31.7399	43.8758	44.2534	75.8583	46.4973	40.805	68.324	72.9577	62.0981	53.9722	51.9394	54.888	53.5941	56.7947	57.4363	2.34754	1455	-0.263508	0.83306	-1.20039	0.558911	0.830059	1455	-1.09441	0.468327	-2.13526	0.0306912	0.101121	1455	-0.288915	0.818517
6330418K02Rik	53	51	41	51	15	10	17	12	25	20	15	20	15	18	13	19	53	85.7444	101.171	78.2134	102.587	12.6431	8.77307	13.8737	10.1221	20.0433	15.3329	12.6497	16.2311	11.5961	14.3984	10.5476	15.1568	10.5993	1456	2.86193	7.26986	7.26986	1.02131e-07	1.85301e-06	1456	2.73433	6.65451	6.65451	2.10413e-07	2.5632e-06	1456	2.53624	5.80077
6330549D23Rik	6	0	2	4	23	16	16	21	20	10	18	11	24	13	25	18	25	9.70691	0	3.81529	8.04607	19.386	14.0369	13.0576	17.7136	16.0347	7.66643	15.1797	8.92708	18.5537	10.3989	20.2838	14.3591	21.2838	1457	-0.674429	0.62658	-1.59596	0.452095	0.751085	1457	-7.55877	0.00530377	-188.545	0.101247	0.255396	1457	-1.89965	0.268008
6430411K18Rik	0	0	0	0	0	0	0	0	0	0	0	0	0	0	0	0	0	0	0	0	0	0	0	0	0	0	0	0	0	0	0	0	0	1	1458	NA	#VALUE!	#VALUE!	NA	NA	1458	NA	#VALUE!	#VALUE!	NA	NA	1458	NA	#VALUE!
6430531B16Rik	5	2	5	3	5	4	4	2	12	13	3	6	14	4	2	5	14	8.08909	3.96749	9.53822	6.03455	4.21435	3.50923	3.2644	1.68701	9.62079	9.96635	2.52995	4.86932	10.823	3.19965	1.62271	3.98863	4.50793	1459	1.1434	2.20901	2.20901	0.375278	0.685045	1459	-0.843969	0.557109	-1.79498	0.56985	0.801912	1459	0.643748	1.56238
6430548M08Rik	304	169	163	211	547	530	1023	538	577	664	636	644	599	562	508	858	1023	491.817	335.253	310.946	424.43	461.05	464.973	834.871	453.806	462.6	509.051	536.348	522.64	463.069	449.55	412.167	684.449	2.67954	1460	-0.255445	0.837729	-1.1937	0.506467	0.791975	1460	-0.503225	0.705528	-1.41738	0.198975	0.415121	1460	-0.706231	0.612919
6430550D23Rik	1	0	1	2	8	10	6	6	20	8	6	7	6	10	7	9	20	1.61782	0	1.90764	4.02303	6.74296	8.77307	4.89661	5.06104	16.0347	6.13314	5.05989	5.68087	4.63842	7.99912	5.67947	7.17954	17.0347	1461	-2.06899	0.238327	-4.19592	0.21948	0.511839	1461	-6.95948	0.00803504	-124.455	0.133788	0.313778	1461	-1.42537	0.372323
6430562O15Rik	1	0	0	0	1	2	0	1	0	1	1	2	4	3	5	0	5	1.61782	0	0	0	0.84287	1.75461	0	0.843506	0	0.766643	0.843315	1.62311	3.09228	2.39974	4.05676	0	5.05676	1462	0.915672	1.88645	1.88645	0.729797	0.931771	1462	-2.87618	0.136202	-7.34202	0.573565	0.803992	1462	-4.72815	0.0377298
6430571L13Rik	26	6	10	8	19	24	78	31	70	67	25	35	45	29	34	64	78	42.0633	11.9025	19.0764	16.0921	16.0145	21.0554	63.6559	26.1487	56.1213	51.3651	21.0829	28.4044	34.7882	23.1974	27.586	51.0545	5.01112	1463	0.322834	1.25079	1.25079	0.690404	0.91424	1463	-1.90511	0.266996	-3.74538	0.0468722	0.141171	1463	-0.559626	0.678478
6430573F11Rik	6	3	1	5	10	14	10	20	27	17	28	13	15	18	21	19	28	9.70691	5.95123	1.90764	10.0576	8.4287	12.2823	8.16101	16.8701	21.6468	13.0329	23.6128	10.5502	11.5961	14.3984	17.0384	15.1568	8.46487	1464	0.015505	1.01081	1.01081	0.985845	0.992008	1464	-1.52849	0.34664	-2.88484	0.141736	0.327184	1464	-2.9946	0.125469
6430584L05Rik	27	20	15	13	21	35	14	15	27	44	30	27	16	27	29	6	44	43.6811	39.6749	28.6147	26.1497	17.7003	30.7057	11.4254	12.6526	21.6468	33.7323	25.2995	21.9119	12.3691	21.5976	23.5292	4.78636	7.7218	1465	1.13367	2.19417	2.19417	0.193063	0.475103	1465	0.804201	1.74618	1.74618	0.362739	0.617266	1465	0.528922	1.44285
6430706D22Rik	0	0	0	0	0	0	0	0	0	0	0	0	0	0	0	0	0	0	0	0	0	0	0	0	0	0	0	0	0	0	0	0	0	1	1466	NA	#VALUE!	#VALUE!	NA	NA	1466	NA	#VALUE!	#VALUE!	NA	NA	1466	NA	#VALUE!
6530402F18Rik	438	254	357	456	178	161	216	187	98	174	206	156	134	187	174	168	456	708.605	503.871	681.029	917.252	150.031	141.246	176.278	157.736	78.5698	133.396	173.723	126.602	103.591	149.583	141.175	134.018	11.5402	1467	2.18442	4.54543	4.54543	7.23879e-09	1.54742e-07	1467	2.03228	4.0905	4.0905	1.12892e-07	1.43075e-06	1467	2.33981	5.06237
6530411M01Rik	7	1	4	7	6	10	21	20	22	19	18	18	17	18	13	6	22	11.3247	1.98374	7.63057	14.0806	5.05722	8.77307	17.1381	16.8701	17.6381	14.5662	15.1797	14.608	13.1422	14.3984	10.5476	4.78636	6.24655	1468	0.129443	1.09387	1.09387	0.887219	0.950424	1468	-3.04302	0.121328	-8.24214	0.0588653	0.16866	1468	-0.906408	0.533512
6720401G13Rik	133	66	43	48	1769	2437	1886	1776	1732	2365	2003	2442	2578	2193	1605	1691	2578	215.17	130.927	82.0287	96.5528	1491.04	2138	1539.17	1498.07	1388.6	1813.11	1689.16	1981.81	1992.98	1754.21	1302.22	1348.96	25.7621	1469	-3.00104	0.12491	-8.00578	1.04789e-22	7.07347e-21	1469	-3.58087	0.0835699	-11.966	2.78587e-27	1.6094e-25	1469	-4.52462	0.0434463
6720456H20Rik	144	113	114	129	359	398	292	361	295	355	365	392	357	356	468	307	468	232.966	224.163	217.471	259.486	302.59	349.168	238.301	304.506	236.511	272.158	307.81	318.129	275.986	284.769	379.713	244.902	1.74262	1470	-0.348289	0.785515	-1.27305	0.281175	0.589685	1470	-0.273799	0.827139	-1.20899	0.405833	0.655706	1470	-0.467037	0.723449
6720468P15Rik	0	0	0	0	1	0	0	0	0	1	0	0	2	0	0	0	2	0	0	0	0	0.84287	0	0	0	0	0.766643	0	0	1.54614	0	0	0	2.54614	1471	-2.23901	0.211832	-4.72072	0.784835	0.939473	1471	-1.81897	0.283424	-3.52828	0.824624	0.919734	1471	-2.88226	0.135629
6720483E21Rik	3	2	2	0	3	0	3	4	18	11	4	6	12	3	7	6	18	4.85346	3.96749	3.81529	0	2.52861	0	2.4483	3.37402	14.4312	8.43307	3.37326	4.86932	9.27684	2.39974	5.67947	4.78636	15.4312	1472	1.53449	2.89686	2.89686	0.306525	0.618468	1472	-1.14293	0.45284	-2.20829	0.452314	0.698447	1472	-0.619291	0.650991
6720489N17Rik	32	47	34	26	71	63	53	72	84	61	77	62	72	71	75	44	84	51.7702	93.236	64.8599	52.2994	59.8438	55.2703	43.2533	60.7324	67.3456	46.7652	64.9353	50.3163	55.6611	56.7937	60.8515	35.1	2.61042	1473	-0.0272191	0.98131	-1.01905	0.953058	0.973571	1473	0.678999	1.60103	1.60103	0.120756	0.290897	1473	0.187802	1.13903
6820408C15Rik	10	12	7	5	14	24	2	13	34	26	14	19	33	13	15	13	34	16.1782	23.8049	13.3535	10.0576	11.8002	21.0554	1.6322	10.9656	27.2589	19.9327	11.8064	15.4195	25.5113	10.3989	12.1703	10.3704	10.7358	1474	0.49898	1.41321	1.41321	0.626204	0.878131	1474	0.294819	1.22673	1.22673	0.76726	0.919734	1474	-0.398938	0.758416
6820431F20Rik	2535	2542	2708	2320	4274	3562	4857	4354	3413	3323	3678	4794	3596	4394	3443	4642	4857	4101.17	5042.68	5165.9	4666.72	3602.43	3124.97	3963.8	3672.63	2736.31	2547.55	3101.71	3890.59	2779.96	3514.81	2793.49	3703.05	2.02739	1475	0.202613	1.15078	1.15078	0.480713	0.771804	1475	0.756299	1.68915	1.68915	0.00849255	0.0358852	1475	0.66531	1.58591
7420426K07Rik	0	0	0	0	0	0	0	0	0	0	0	0	0	0	0	0	0	0	0	0	0	0	0	0	0	0	0	0	0	0	0	0	0	1	1476	NA	#VALUE!	#VALUE!	NA	NA	1476	NA	#VALUE!	#VALUE!	NA	NA	1476	NA	#VALUE!
7420461P10Rik	0	0	0	0	0	0	0	0	0	0	0	0	0	0	0	0	0	0	0	0	0	0	0	0	0	0	0	0	0	0	0	0	0	1	1477	NA	#VALUE!	#VALUE!	NA	NA	1477	NA	#VALUE!	#VALUE!	NA	NA	1477	NA	#VALUE!
7420700N18Rik	0	0	0	0	0	0	0	0	0	0	0	1	0	0	0	1	1	0	0	0	0	0	0	0	0	0	0	0	0.811553	0	0	0	0.797726	1.81155	1478	0.937311	1.91496	1.91496	0.912105	0.950424	1478	1.3041	2.46929	2.46929	0.877979	0.919734	1478	-1.94594	0.259546
7420701I03Rik	0	0	0	0	0	0	0	0	0	0	0	0	0	0	0	0	0	0	0	0	0	0	0	0	0	0	0	0	0	0	0	0	0	1	1479	NA	#VALUE!	#VALUE!	NA	NA	1479	NA	#VALUE!	#VALUE!	NA	NA	1479	NA	#VALUE!
7530416G11Rik	0	0	0	0	0	0	0	0	0	0	0	0	0	0	0	0	0	0	0	0	0	0	0	0	0	0	0	0	0	0	0	0	0	1	1480	NA	#VALUE!	#VALUE!	NA	NA	1480	NA	#VALUE!	#VALUE!	NA	NA	1480	NA	#VALUE!
7530420F21Rik	1	2	2	0	0	0	1	0	0	0	0	0	0	0	0	0	2	1.61782	3.96749	3.81529	0	0	0	0.816101	0	0	0	0	0	0	0	0	0	4.96749	1481	2.55784	5.88825	5.88825	0.61797	0.872542	1481	7.06866	134.239	134.239	0.197385	0.412764	1481	7.00246	128.219
7630403G23Rik	0	0	0	0	0	0	0	0	0	0	0	0	0	0	0	0	0	0	0	0	0	0	0	0	0	0	0	0	0	0	0	0	0	1	1482	NA	#VALUE!	#VALUE!	NA	NA	1482	NA	#VALUE!	#VALUE!	NA	NA	1482	NA	#VALUE!
8030411F24Rik	0	0	0	0	0	0	0	0	0	0	0	0	0	0	0	0	0	0	0	0	0	0	0	0	0	0	0	0	0	0	0	0	0	1	1483	NA	#VALUE!	#VALUE!	NA	NA	1483	NA	#VALUE!	#VALUE!	NA	NA	1483	NA	#VALUE!
8030423F21Rik	2	0	3	1	1	0	1	3	9	2	2	3	4	2	1	4	9	3.23564	0	5.72293	2.01152	0.84287	0	0.816101	2.53052	7.2156	1.53329	1.68663	2.43466	3.09228	1.59982	0.811353	3.19091	8.2156	1484	2.53003	5.77582	5.77582	0.195293	0.478402	1484	-5.68578	0.0194272	-51.4742	0.232625	0.462769	1484	1.24674	2.37305
8030423J24Rik	0	0	1	0	0	1	0	0	0	0	1	0	0	0	0	0	1	0	0	1.90764	0	0	0.877307	0	0	0	0	0.843315	0	0	0	0	0	2.90764	1485	-2.2877	0.204801	-4.88278	0.780164	0.939473	1485	1.3041	2.46929	2.46929	0.877979	0.919734	1485	2.77177	6.82945
8030442B05Rik	0	0	0	0	0	0	0	0	0	1	0	0	0	0	0	0	1	0	0	0	0	0	0	0	0	0	0.766643	0	0	0	0	0	0	1.76664	1486	0.937136	1.91472	1.91472	0.912121	0.950424	1486	-1.81896	0.283425	-3.52828	0.824624	0.919734	1486	1.2379	2.35856
8030443G20Rik	0	0	0	0	0	0	0	0	0	1	0	0	0	0	0	0	1	0	0	0	0	0	0	0	0	0	0.766643	0	0	0	0	0	0	1.76664	1487	0.937136	1.91472	1.91472	0.912121	0.950424	1487	-1.81896	0.283425	-3.52828	0.824624	0.919734	1487	1.2379	2.35856
8030462N17Rik	66	61	53	69	259	263	250	268	87	291	305	268	288	264	282	275	305	106.776	121.008	101.105	138.795	218.303	230.732	204.025	226.06	69.7508	223.093	257.211	217.496	222.644	211.177	228.801	219.375	3.64959	1488	-1.02757	0.490535	-2.03859	0.0460242	0.17735	1488	-0.515314	0.699641	-1.42931	0.319868	0.570748	1488	-1.20095	0.434989
8430403D17Rik	0	0	1	0	0	1	2	1	0	0	1	0	2	1	0	0	2	0	0	1.90764	0	0	0.877307	1.6322	0.843506	0	0	0.843315	0	1.54614	0.799912	0	0	2.90764	1489	-3.81509	0.0710464	-14.0753	0.50474	0.791032	1489	-1.91605	0.264979	-3.77389	0.742632	0.91469	1489	1.25591	2.38817
8430408G22Rik	2	4	0	4	9	11	13	7	6	10	26	10	6	15	0	19	26	3.23564	7.93498	0	8.04607	7.58583	9.65037	10.6093	5.90454	4.8104	7.66643	21.9262	8.11553	4.63842	11.9987	0	15.1568	22.9262	1490	-1.52056	0.348551	-2.86902	0.347452	0.660157	1490	0.371811	1.29398	1.29398	0.798756	0.919734	1490	-7.3603	0.00608597
8430410A17Rik	58	36	53	50	149	143	168	130	202	144	138	139	152	148	119	155	202	93.8335	71.4148	101.105	100.576	125.588	125.455	137.105	109.656	161.95	110.397	116.377	112.806	117.507	118.387	96.551	123.648	2.25023	1491	-0.463761	0.725094	-1.37913	0.172482	0.444859	1491	-0.834441	0.5608	-1.78317	0.0243413	0.084377	1491	-0.192881	0.874857
8430419L09Rik	515	450	449	381	672	769	1193	664	1197	1228	769	769	1303	685	884	992	1303	833.177	892.685	856.532	766.388	566.409	674.649	973.608	560.088	959.674	941.437	648.509	624.084	1007.31	547.94	717.236	791.344	1.83683	1492	0.174446	1.12853	1.12853	0.67656	0.912179	1492	0.121651	1.08798	1.08798	0.771419	0.919734	1492	0.172394	1.12693
8430422H06Rik	0	0	0	0	0	0	0	0	0	0	0	0	0	0	0	0	0	0	0	0	0	0	0	0	0	0	0	0	0	0	0	0	0	1	1493	NA	#VALUE!	#VALUE!	NA	NA	1493	NA	#VALUE!	#VALUE!	NA	NA	1493	NA	#VALUE!
8430423G03Rik	0	0	0	0	0	0	0	0	0	0	0	0	0	1	0	0	1	0	0	0	0	0	0	0	0	0	0	0	0	0	0.799912	0	0	1.79991	1494	0.937138	1.91473	1.91473	0.912121	0.950424	1494	1.3041	2.46929	2.46929	0.877979	0.919734	1494	1.2379	2.35856
8430427H17Rik	267	195	179	196	433	576	1113	418	663	844	609	537	725	559	673	914	1113	431.958	386.83	341.468	394.257	364.963	505.329	908.32	352.586	531.549	647.046	513.579	435.804	560.476	447.151	546.04	729.122	2.6552	1495	-0.457019	0.72849	-1.3727	0.343781	0.657104	1495	-0.400165	0.757772	-1.31966	0.410115	0.659131	1495	-0.559671	0.678457
8430429K09Rik	37	46	35	36	65	69	64	70	75	56	61	80	76	64	103	71	103	59.8593	91.2523	66.7675	72.4146	54.7866	60.5342	52.2305	59.0454	60.13	42.932	51.4422	64.9242	58.7534	51.1944	83.5693	56.6386	2.09989	1496	0.100697	1.07229	1.07229	0.814731	0.950424	1496	0.757674	1.69076	1.69076	0.0689009	0.190517	1496	0.193257	1.14334
8430431K14Rik	0	0	0	0	1	0	1	1	1	0	0	3	0	0	0	0	3	0	0	0	0	0.84287	0	0.816101	0.843506	0.801733	0	0	2.43466	0	0	0	0	3.43466	1497	-3.21903	0.107393	-9.31157	0.642308	0.889193	1497	-2.90506	0.133503	-7.49049	0.675047	0.875984	1497	-3.53117	0.086499
8430436N08Rik	0	0	0	0	0	0	0	0	0	0	0	0	0	0	0	0	0	0	0	0	0	0	0	0	0	0	0	0	0	0	0	0	0	1	1498	NA	#VALUE!	#VALUE!	NA	NA	1498	NA	#VALUE!	#VALUE!	NA	NA	1498	NA	#VALUE!
8430437L04Rik	0	0	0	0	0	0	0	0	0	0	0	0	0	0	0	0	0	0	0	0	0	0	0	0	0	0	0	0	0	0	0	0	0	1	1499	NA	#VALUE!	#VALUE!	NA	NA	1499	NA	#VALUE!	#VALUE!	NA	NA	1499	NA	#VALUE!
9030025P20Rik	1	5	4	2	16	18	23	20	63	26	22	22	22	13	18	43	63	1.61782	9.91872	7.63057	4.02303	13.4859	15.7915	18.7703	16.8701	50.5092	19.9327	18.5529	17.8542	17.0075	10.3989	14.6043	34.3022	19.6764	1500	-3.30794	0.100975	-9.90348	0.0433345	0.169385	1500	-1.55345	0.340695	-2.93518	0.119962	0.289609	1500	-1.22208	0.428665
9030204H09Rik	0	0	0	0	0	0	0	0	0	0	0	0	0	0	0	0	0	0	0	0	0	0	0	0	0	0	0	0	0	0	0	0	0	1	1501	NA	#VALUE!	#VALUE!	NA	NA	1501	NA	#VALUE!	#VALUE!	NA	NA	1501	NA	#VALUE!
9030404E10Rik	0	0	0	0	0	0	0	0	0	0	0	1	0	0	0	0	1	0	0	0	0	0	0	0	0	0	0	0	0.811553	0	0	0	0	1.81155	1502	0.937139	1.91473	1.91473	0.912121	0.950424	1502	1.3041	2.46929	2.46929	0.877979	0.919734	1502	-1.94594	0.259546
9030612E09Rik	3	4	2	2	6	13	12	8	11	11	11	10	11	3	10	18	18	4.85346	7.93498	3.81529	4.02303	5.05722	11.405	9.79321	6.74805	8.81906	8.43307	9.27647	8.11553	8.50377	2.39974	8.11353	14.3591	4.51773	1503	-0.849412	0.555011	-1.80177	0.477993	0.770393	1503	-0.0132521	0.990856	-1.00923	0.990589	0.994073	1503	-1.17741	0.442146
9030617O03Rik	106	166	144	140	393	231	204	424	431	510	293	281	566	307	558	365	566	171.489	329.302	274.701	281.612	331.248	202.658	166.485	357.647	345.547	390.988	247.091	228.046	437.558	245.573	452.735	291.17	2.70911	1504	-0.445004	0.734582	-1.36132	0.364885	0.675432	1504	-0.147462	0.902837	-1.10762	0.760051	0.919734	1504	-0.147753	0.902655
9030619P08Rik	0	0	0	0	1	0	0	0	0	0	0	0	0	0	0	0	1	0	0	0	0	0.84287	0	0	0	0	0	0	0	0	0	0	0	1.84287	1505	-2.2394	0.211775	-4.722	0.784798	0.939473	1505	1.3041	2.46929	2.46929	0.877979	0.919734	1505	1.2379	2.35856
9030624G23Rik	58	46	42	40	82	66	132	92	106	108	62	55	126	93	70	191	191	93.8335	91.2523	80.121	80.4607	69.1154	57.9022	107.725	77.6026	84.9837	82.7974	52.2855	44.6354	97.4069	74.3918	56.7947	152.366	3.36067	1506	0.261148	1.19843	1.19843	0.6684	0.907407	1506	0.157738	1.11554	1.11554	0.79814	0.919734	1506	0.305274	1.23565
9030624J02Rik	648	610	568	549	1156	1106	1077	1190	968	1245	1347	1233	1087	1232	1083	1035	1347	1048.35	1210.08	1083.54	1104.32	974.358	970.301	878.941	1003.77	776.077	954.47	1135.95	1000.64	840.328	985.491	878.695	825.647	1.55851	1507	0.155618	1.1139	1.1139	0.505557	0.791566	1507	0.408959	1.32773	1.32773	0.0807049	0.215225	1507	0.127164	1.09214
9130008F23Rik	4	3	8	13	20	3	1	23	11	13	4	9	14	14	11	4	23	6.47128	5.95123	15.2611	26.1497	16.8574	2.63192	0.816101	19.4006	8.81906	9.96635	3.37326	7.30398	10.823	11.1988	8.92488	3.19091	14.9495	1508	-0.0644541	0.956307	-1.04569	0.963467	0.979356	1508	-1.09482	0.468193	-2.13587	0.451118	0.697398	1508	1.08646	2.12353
9130011E15Rik	113	115	99	74	310	310	325	292	215	337	311	290	307	303	298	296	337	182.814	228.131	188.857	148.852	261.29	271.965	265.233	246.304	172.373	258.359	262.271	235.35	237.333	242.373	241.783	236.127	1.82156	1509	-0.541867	0.686881	-1.45586	0.0463536	0.178159	1509	0.0154681	1.01078	1.01078	0.954634	0.972045	1509	-0.3751	0.771052
9130015A21Rik	0	0	0	0	0	0	0	0	0	0	0	0	0	0	1	0	1	0	0	0	0	0	0	0	0	0	0	0	0	0	0	0.811353	0	1.81135	1510	0.937139	1.91473	1.91473	0.912121	0.950424	1510	1.3041	2.46929	2.46929	0.877979	0.919734	1510	1.2379	2.35856
9130015L21Rik	0	0	0	0	0	0	0	0	0	0	0	0	0	0	0	0	0	0	0	0	0	0	0	0	0	0	0	0	0	0	0	0	0	1	1511	NA	#VALUE!	#VALUE!	NA	NA	1511	NA	#VALUE!	#VALUE!	NA	NA	1511	NA	#VALUE!
9130017N09Rik	0	3	0	0	2	2	4	1	6	2	3	5	1	4	3	2	6	0	5.95123	0	0	1.68574	1.75461	3.2644	0.843506	4.8104	1.53329	2.52995	4.05777	0.77307	3.19965	2.43406	1.59545	6.95123	1512	-5.23436	0.0265644	-37.6444	0.272622	0.579573	1512	1.3098	2.47908	2.47908	0.418772	0.667462	1512	-5.12193	0.0287173
9130019O22Rik	18	5	7	7	24	19	34	28	32	20	22	22	30	37	27	42	42	29.1207	9.91872	13.3535	14.0806	20.2289	16.6688	27.7474	23.6182	25.6555	15.3329	18.5529	17.8542	23.1921	29.5967	21.9065	33.5045	3.16012	1513	0.431567	1.3487	1.3487	0.474747	0.767658	1513	-1.11577	0.461445	-2.16711	0.170904	0.374478	1513	-0.574835	0.671363
9130019P16Rik	7	0	1	2	3	5	8	4	16	5	0	5	12	5	5	11	16	11.3247	0	1.90764	4.02303	2.52861	4.38653	6.52881	3.37402	12.8277	3.83321	0	4.05777	9.27684	3.99956	4.05676	8.77499	13.8277	1514	1.33567	2.52393	2.52393	0.355134	0.665563	1514	-6.51627	0.0109247	-91.536	0.170038	0.372883	1514	-1.23047	0.426178
9130023H24Rik	50	63	38	41	122	112	102	113	80	110	117	108	116	136	128	119	136	80.8909	124.976	72.4905	82.4722	102.83	98.2584	83.2423	95.3162	64.1386	84.3307	98.6679	87.6477	89.6762	108.788	103.853	94.9294	1.93397	1515	-0.227884	0.853886	-1.17112	0.507099	0.792469	1515	0.621974	1.53898	1.53898	0.060863	0.172756	1515	-0.3433	0.788236
9130024F11Rik	4	6	3	4	9	13	16	12	10	11	15	18	11	9	14	11	18	6.47128	11.9025	5.72293	8.04607	7.58583	11.405	13.0576	10.1221	8.01733	8.43307	12.6497	14.608	8.50377	7.19921	11.3589	8.77499	2.3216	1516	-0.72398	0.605425	-1.65173	0.452989	0.7515	1516	0.42817	1.34553	1.34553	0.624562	0.840891	1516	-1.05591	0.480993
9130204L05Rik	0	0	0	0	0	0	0	0	0	0	0	0	0	0	0	0	0	0	0	0	0	0	0	0	0	0	0	0	0	0	0	0	0	1	1517	NA	#VALUE!	#VALUE!	NA	NA	1517	NA	#VALUE!	#VALUE!	NA	NA	1517	NA	#VALUE!
9130206I24Rik	18	13	22	21	22	15	6	30	5	5	17	21	7	15	8	18	30	29.1207	25.7887	41.9682	42.2418	18.5431	13.1596	4.89661	25.3052	4.00866	3.83321	14.3364	17.0426	5.41149	11.9987	6.49082	14.3591	8.94681	1518	1.25685	2.38973	2.38973	0.253332	0.557425	1518	1.23028	2.34612	2.34612	0.272634	0.514481	1518	1.77732	3.42788
9130209A04Rik	0	0	0	0	0	0	0	0	0	0	0	0	0	0	1	0	1	0	0	0	0	0	0	0	0	0	0	0	0	0	0	0.811353	0	1.81135	1519	0.937139	1.91473	1.91473	0.912121	0.950424	1519	1.3041	2.46929	2.46929	0.877979	0.919734	1519	1.2379	2.35856
9130221F21Rik	3	1	0	2	0	1	0	1	0	2	0	0	0	1	0	1	3	4.85346	1.98374	0	4.02303	0	0.877307	0	0.843506	0	1.53329	0	0	0	0.799912	0	0.797726	5.85346	1520	4.08404	16.9597	16.9597	0.16852	0.439415	1520	1.31838	2.49386	2.49386	0.657406	0.865195	1520	1.23803	2.35876
9130221H12Rik	64	47	51	48	75	53	58	68	118	56	66	77	77	71	60	70	118	103.54	93.236	97.2898	96.5528	63.2153	46.4973	47.3338	57.3584	94.6045	42.932	55.6588	62.4896	59.5264	56.7937	48.6812	55.8408	2.3796	1521	0.98381	1.97768	1.97768	0.0292255	0.126519	1521	0.521983	1.43593	1.43593	0.257751	0.495683	1521	0.715846	1.64245
9130227L01Rik	0	0	0	0	1	0	1	0	0	0	2	0	0	0	0	0	2	0	0	0	0	0.84287	0	0.816101	0	0	0	1.68663	0	0	0	0	0	2.68663	1522	-3.21769	0.107493	-9.30294	0.692551	0.91424	1522	1.3041	2.46929	2.46929	0.877979	0.919734	1522	-2.99696	0.125263
9130230L23Rik	0	0	0	0	0	0	0	0	0	0	0	0	0	0	0	0	0	0	0	0	0	0	0	0	0	0	0	0	0	0	0	0	0	1	1523	NA	#VALUE!	#VALUE!	NA	NA	1523	NA	#VALUE!	#VALUE!	NA	NA	1523	NA	#VALUE!
9130401M01Rik	158	106	125	127	191	182	234	190	464	244	201	188	234	196	224	258	464	255.615	210.277	238.455	255.463	160.988	159.67	190.968	160.266	372.004	187.061	169.506	152.572	180.898	156.783	181.743	205.813	2.42886	1524	0.583613	1.4986	1.4986	0.173193	0.446021	1524	-0.189595	0.876852	-1.14044	0.662721	0.869273	1524	0.508071	1.42215
9130409I23Rik	0	2	0	0	0	0	1	1	4	1	3	1	1	0	1	0	4	0	3.96749	0	0	0	0	0.816101	0.843506	3.20693	0.766643	2.52995	0.811553	0.77307	0	0.811353	0	4.96749	1525	-2.22387	0.214067	-4.67144	0.672002	0.90977	1525	1.30486	2.4706	2.4706	0.596185	0.820029	1525	-4.28187	0.0514079
9230009I02Rik	0	0	0	0	0	0	0	1	1	0	0	0	1	0	0	1	1	0	0	0	0	0	0	0	0.843506	0.801733	0	0	0	0.77307	0	0	0.797726	1.84351	1526	0.937535	1.91525	1.91525	0.912084	0.950424	1526	-2.90681	0.133341	-7.49957	0.720954	0.904727	1526	-1.88705	0.270359
9230102K24Rik	0	1	0	0	0	0	0	0	0	0	0	0	0	0	1	0	1	0	1.98374	0	0	0	0	0	0	0	0	0	0	0	0	0.811353	0	2.98374	1527	0.937397	1.91507	1.91507	0.912096	0.950424	1527	6.06856	67.1146	67.1146	0.406366	0.655706	1527	1.2379	2.35856
9230102O04Rik	0	0	0	2	0	0	0	0	2	0	0	0	0	0	0	1	2	0	0	0	4.02303	0	0	0	0	1.60347	0	0	0	0	0	0	0.797726	5.02303	1528	0.937676	1.91544	1.91544	0.91207	0.950424	1528	-2.87293	0.136509	-7.32553	0.724121	0.904727	1528	1.2379	2.35856
9230104L09Rik	0	0	0	0	0	0	0	0	0	0	0	0	0	1	0	0	1	0	0	0	0	0	0	0	0	0	0	0	0	0	0.799912	0	0	1.79991	1529	0.937138	1.91473	1.91473	0.912121	0.950424	1529	1.3041	2.46929	2.46929	0.877979	0.919734	1529	1.2379	2.35856
9230105E05Rik	329	107	113	277	13	9	69	6	6	6	5	3	6	15	32	41	329	532.262	212.261	215.564	557.19	10.9573	7.89576	56.311	5.06104	4.8104	4.59986	4.21658	2.43466	4.63842	11.9987	25.9633	32.7068	162.517	1530	4.40507	21.1864	21.1864	1.80515e-07	3.15952e-06	1530	5.46042	44.0302	44.0302	1.56632e-09	2.49143e-08	1530	5.83851	57.2226
9230110C19Rik	78	85	99	61	268	278	170	238	264	347	224	321	385	282	221	209	385	126.19	168.618	188.857	122.703	225.889	243.891	138.737	200.754	211.657	266.025	188.903	260.509	297.632	225.575	179.309	166.725	2.41412	1531	-0.684042	0.622419	-1.60663	0.0905501	0.289677	1531	-0.423938	0.745387	-1.34158	0.290298	0.537316	1531	-0.399506	0.758118
9230110F15Rik	0	0	0	0	0	0	0	0	0	0	0	0	0	0	0	0	0	0	0	0	0	0	0	0	0	0	0	0	0	0	0	0	0	1	1532	NA	#VALUE!	#VALUE!	NA	NA	1532	NA	#VALUE!	#VALUE!	NA	NA	1532	NA	#VALUE!
9230112D13Rik	0	0	0	0	0	0	0	0	0	0	0	0	0	0	0	0	0	0	0	0	0	0	0	0	0	0	0	0	0	0	0	0	0	1	1533	NA	#VALUE!	#VALUE!	NA	NA	1533	NA	#VALUE!	#VALUE!	NA	NA	1533	NA	#VALUE!
9230112J17Rik	5	0	0	0	1	2	0	0	2	1	3	0	2	0	1	2	5	8.08909	0	0	0	0.84287	1.75461	0	0	1.60347	0.766643	2.52995	0	1.54614	0	0.811353	1.59545	9.08909	1534	3.23626	9.42346	9.42346	0.18877	0.467871	1534	-3.44485	0.0918327	-10.8894	0.503204	0.745093	1534	-4.27166	0.0517729
9230114K14Rik	24	36	42	81	53	40	39	53	48	29	43	33	44	41	77	60	81	38.8277	71.4148	80.121	162.933	44.6721	35.0923	31.8279	44.7058	38.4832	22.2326	36.2625	26.7812	34.0151	32.7964	62.4742	47.8636	7.05615	1535	0.0621461	1.04402	1.04402	0.910445	0.950424	1535	1.02656	2.03716	2.03716	0.0509119	0.150215	1535	1.30856	2.47693
9230115E21Rik	1	0	0	0	0	1	2	0	2	1	0	1	1	0	0	0	2	1.61782	0	0	0	0	0.877307	1.6322	0	1.60347	0.766643	0	0.811553	0.77307	0	0	0	2.6322	1536	0.948341	1.92965	1.92965	0.78878	0.939489	1536	-3.44165	0.0920364	-10.8653	0.538228	0.774307	1536	-2.92074	0.13206
9230116N13Rik	1	4	0	1	6	10	11	4	9	6	6	9	2	7	4	4	11	1.61782	7.93498	0	2.01152	5.05722	8.77307	8.97711	3.37402	7.2156	4.59986	5.05989	7.30398	1.54614	5.59938	3.24541	3.19091	9.97711	1537	-2.23235	0.212812	-4.69899	0.197308	0.481122	1537	0.646039	1.56487	1.56487	0.594141	0.818569	1537	-6.03951	0.0152029
9330020H09Rik	7	6	5	2	17	15	19	18	18	12	13	13	7	23	9	10	23	11.3247	11.9025	9.53822	4.02303	14.3288	13.1596	15.5059	15.1831	14.4312	9.19971	10.9631	10.5502	5.41149	18.398	7.30217	7.97726	3.8618	1538	-0.340482	0.789777	-1.26618	0.699381	0.916529	1538	-0.117407	0.921843	-1.08478	0.897416	0.932055	1538	0.0926775	1.06635
9330111N05Rik	0	0	3	0	0	0	0	0	0	0	1	0	2	0	0	1	3	0	0	5.72293	0	0	0	0	0	0	0	0.843315	0	1.54614	0	0	0.797726	6.72293	1539	0.937512	1.91522	1.91522	0.896463	0.950424	1539	1.30411	2.46931	2.46931	0.856387	0.919734	1539	2.8428	7.1741
9330117O12Rik	0	1	0	0	1	1	1	0	1	0	0	0	0	2	2	1	2	0	1.98374	0	0	0.84287	0.877307	0.816101	0	0.801733	0	0	0	0	1.59982	1.62271	0.797726	2.98374	1540	-3.82742	0.0704422	-14.196	0.461863	0.757623	1540	2.89036	7.41457	7.41457	0.354031	0.608735	1540	1.23792	2.35858
9330133O14Rik	35	14	8	13	45	32	72	42	69	66	35	50	75	49	70	76	76	56.6237	27.7724	15.2611	26.1497	37.9292	28.0738	58.7593	35.4273	55.3196	50.5984	29.516	40.5777	57.9803	39.1957	56.7947	60.6272	3.78984	1541	0.442942	1.35937	1.35937	0.437291	0.74007	1541	-0.763756	0.588961	-1.69791	0.234154	0.464524	1541	-1.4865	0.356878
9330151L19Rik	41	39	27	31	106	113	159	83	210	121	106	144	113	121	91	108	210	66.3306	77.366	51.5064	62.357	89.3442	99.1357	129.76	70.011	168.364	92.7638	89.3914	116.864	87.357	96.7893	73.8331	86.1544	3.22559	1542	-0.677875	0.625085	-1.59978	0.180103	0.456206	1542	-0.513228	0.700653	-1.42724	0.312176	0.561628	1542	-0.926039	0.526302
9330158H04Rik	6	3	7	2	1	0	3	4	4	8	1	1	4	0	5	8	8	9.70691	5.95123	13.3535	4.02303	0.84287	0	2.4483	3.37402	3.20693	6.13314	0.843315	0.811553	3.09228	0	4.05676	6.38181	14.3535	1543	3.12571	8.72834	8.72834	0.0644495	0.227342	1543	0.486756	1.40129	1.40129	0.771475	0.919734	1543	3.0643	8.36461
9330159F19Rik	372	232	236	271	504	417	800	493	433	541	539	506	546	446	639	817	817	601.829	460.229	450.204	545.121	424.807	365.837	652.881	415.849	347.15	414.754	454.547	410.646	422.096	356.761	518.454	651.742	1.87816	1544	0.322434	1.25044	1.25044	0.389723	0.699033	1544	0.229361	1.17232	1.17232	0.545714	0.780901	1544	0.0693331	1.04923
9330159M07Rik	4	7	4	8	13	14	9	10	14	16	11	17	21	9	15	23	23	6.47128	13.8862	7.63057	16.0921	10.9573	12.2823	7.34491	8.43506	11.2243	12.2663	9.27647	13.7964	16.2345	7.19921	12.1703	18.3477	2.58961	1545	-0.652671	0.636102	-1.57208	0.508668	0.793682	1545	0.381021	1.30226	1.30226	0.659295	0.866662	1545	-0.783271	0.581048
9330162B11Rik	0	0	0	0	0	0	0	0	0	0	0	0	0	0	0	0	0	0	0	0	0	0	0	0	0	0	0	0	0	0	0	0	0	1	1546	NA	#VALUE!	#VALUE!	NA	NA	1546	NA	#VALUE!	#VALUE!	NA	NA	1546	NA	#VALUE!
9330175E14Rik	1	0	1	0	1	1	2	3	0	3	2	2	0	2	1	6	6	1.61782	0	1.90764	0	0.84287	0.877307	1.6322	2.53052	0	2.29993	1.68663	1.62311	0	1.59982	0.811353	4.78636	5.78636	1547	0.529277	1.44321	1.44321	0.825135	0.950424	1547	-4.46197	0.0453747	-22.0387	0.365319	0.620114	1547	0.803182	1.74495
9330175M20Rik	0	0	1	0	0	2	0	0	1	1	0	0	0	0	1	1	2	0	0	1.90764	0	0	1.75461	0	0	0.801733	0.766643	0	0	0	0	0.811353	0.797726	2.90764	1548	-3.28509	0.102586	-9.74789	0.592468	0.854296	1548	-2.84799	0.138889	-7.19999	0.642909	0.854958	1548	6.00248	64.11
9330178D15Rik	0	0	0	0	0	0	0	0	0	0	0	0	0	0	0	0	0	0	0	0	0	0	0	0	0	0	0	0	0	0	0	0	0	1	1549	NA	#VALUE!	#VALUE!	NA	NA	1549	NA	#VALUE!	#VALUE!	NA	NA	1549	NA	#VALUE!
9330179D12Rik	4	5	4	3	0	6	4	5	5	2	1	4	4	1	1	1	6	6.47128	9.91872	7.63057	6.03455	0	5.26384	3.2644	4.21753	4.00866	1.53329	0.843315	3.24621	3.09228	0.799912	0.811353	0.797726	10.9187	1550	1.19162	2.28409	2.28409	0.433834	0.738043	1550	1.61393	3.06085	3.06085	0.274266	0.516497	1550	1.66547	3.17217
9330182L06Rik	180	195	181	147	241	181	436	229	219	362	243	258	353	193	248	423	436	291.207	386.83	345.284	295.693	203.132	158.793	355.82	193.163	175.58	277.525	204.926	209.381	272.894	154.383	201.215	337.438	2.49596	1551	0.283001	1.21672	1.21672	0.578768	0.845349	1551	0.844183	1.79525	1.79525	0.0972165	0.247942	1551	0.591769	1.50709
9330182O14Rik	0	0	0	0	0	0	0	0	0	0	0	0	0	0	0	0	0	0	0	0	0	0	0	0	0	0	0	0	0	0	0	0	0	1	1552	NA	#VALUE!	#VALUE!	NA	NA	1552	NA	#VALUE!	#VALUE!	NA	NA	1552	NA	#VALUE!
9430007A20Rik	0	0	0	0	0	0	0	0	0	0	0	0	0	0	0	0	0	0	0	0	0	0	0	0	0	0	0	0	0	0	0	0	0	1	1553	NA	#VALUE!	#VALUE!	NA	NA	1553	NA	#VALUE!	#VALUE!	NA	NA	1553	NA	#VALUE!
9430008C03Rik	158	125	127	150	222	157	269	199	203	156	171	172	164	180	239	198	269	255.615	247.968	242.271	301.727	187.117	137.737	219.531	167.858	162.752	119.596	144.207	139.587	126.784	143.984	193.913	157.95	2.51026	1554	0.493355	1.40772	1.40772	0.13825	0.388607	1554	0.725518	1.65349	1.65349	0.0322028	0.105013	1554	0.824328	1.77071
9430014N10Rik	0	0	0	0	0	0	0	0	0	0	1	0	0	0	0	0	1	0	0	0	0	0	0	0	0	0	0	0.843315	0	0	0	0	0	1.84332	1555	0.937141	1.91473	1.91473	0.91212	0.950424	1555	1.3041	2.46929	2.46929	0.877979	0.919734	1555	-1.99269	0.25127
9430015G10Rik	119	68	83	79	317	329	485	288	453	496	404	374	474	313	352	440	496	192.52	134.895	158.334	158.91	267.19	288.634	395.809	242.93	363.185	380.255	340.699	303.521	366.435	250.372	285.596	351	2.91997	1556	-0.720792	0.606764	-1.64809	0.0419148	0.165354	1556	-1.28592	0.410109	-2.43838	0.000549604	0.00345484	1556	-1.08939	0.469961
9430016H08Rik	96	59	68	72	220	200	219	210	236	178	204	186	224	245	230	162	245	155.311	117.041	129.72	144.829	185.431	175.461	178.726	177.136	189.209	136.462	172.036	150.949	173.168	195.978	186.611	129.232	1.66873	1557	-0.211877	0.863413	-1.15819	0.508062	0.792999	1557	-0.517248	0.698703	-1.43122	0.129079	0.305625	1557	-0.350473	0.784327
9430018G01Rik	2	0	1	2	1	1	1	5	2	3	0	0	0	1	0	1	5	3.23564	0	1.90764	4.02303	0.84287	0.877307	0.816101	4.21753	1.60347	2.29993	0	0	0	0.799912	0	0.797726	5.21753	1558	1.93689	3.82879	3.82879	0.354017	0.664961	1558	-5.20889	0.0270376	-36.9856	0.284147	0.529152	1558	6.00251	64.1114
9430019J16Rik	0	0	0	0	0	0	0	0	0	0	0	0	0	0	0	0	0	0	0	0	0	0	0	0	0	0	0	0	0	0	0	0	0	1	1559	NA	#VALUE!	#VALUE!	NA	NA	1559	NA	#VALUE!	#VALUE!	NA	NA	1559	NA	#VALUE!
9430020K01Rik	5341	7332	7492	5906	976	783	718	946	347	823	850	802	739	915	752	751	7492	8640.77	14544.8	14292.1	11880	822.641	686.931	585.96	797.957	278.201	630.947	716.818	650.866	571.299	731.919	610.137	599.092	52.098	1560	3.62884	12.3706	12.3706	8.46068e-17	3.81196e-15	1560	4.676	25.5633	25.5633	7.69948e-27	4.27741e-25	1560	4.46689	22.114
9430021M05Rik	2	6	4	5	14	9	39	17	38	25	12	17	18	14	10	24	39	3.23564	11.9025	7.63057	10.0576	11.8002	7.89576	31.8279	14.3396	30.4659	19.1661	10.1198	13.7964	13.9153	11.1988	8.11353	19.1454	7.75041	1561	-2.4124	0.187844	-5.32357	0.0636761	0.2255	1561	-0.842075	0.557841	-1.79263	0.397525	0.650917	1561	-0.72612	0.604528
9430023L20Rik	75	25	57	49	247	211	242	212	401	246	257	256	228	258	243	246	401	121.336	49.5936	108.736	98.5643	208.189	185.112	197.496	178.823	321.495	188.594	216.732	207.758	176.26	206.377	197.159	196.241	6.37422	1562	-0.698814	0.616078	-1.62317	0.0561283	0.205534	1562	-2.21128	0.215942	-4.63086	3.59982e-07	4.23987e-06	1562	-0.880554	0.543159
9430037G07Rik	40	28	52	42	28	30	38	38	16	19	54	37	38	43	32	56	56	64.7128	55.5449	99.1975	84.4837	23.6004	26.3192	31.0118	32.0532	12.8277	14.5662	45.539	30.0275	29.3767	34.3962	25.9633	44.6727	7.24613	1563	1.26162	2.39764	2.39764	0.0289823	0.125679	1563	1.49334	2.81541	2.81541	0.0131408	0.0514194	1563	1.50558	2.83939
9430038I01Rik	15	16	16	10	41	23	29	26	58	34	53	39	42	36	38	25	58	24.2673	31.7399	30.5223	20.1152	34.5577	20.1781	23.6669	21.9312	46.5005	26.0658	44.6957	31.6506	32.469	28.7968	30.8314	19.9432	2.26807	1564	-0.107693	0.928071	-1.0775	0.868089	0.950424	1564	0.0101575	1.00707	1.00707	0.987297	0.992197	1564	-0.247677	0.842251
9430041J12Rik	31	23	22	29	38	67	67	43	25	78	58	76	56	61	26	25	78	50.1524	45.6261	41.9682	58.334	32.0291	58.7796	54.6788	36.2708	20.0433	59.7981	48.9123	61.678	43.2919	48.7946	21.0952	19.9432	2.99277	1565	0.0486921	1.03433	1.03433	0.943961	0.968333	1565	0.235733	1.1775	1.1775	0.740222	0.912941	1565	-0.28923	0.818339
9430060I03Rik	0	0	4	1	0	4	2	2	2	4	0	2	1	3	0	0	4	0	0	7.63057	2.01152	0	3.50923	1.6322	1.68701	1.60347	3.06657	0	1.62311	0.77307	2.39974	0	0	8.63057	1566	-4.84169	0.0348744	-28.6744	0.335531	0.648708	1566	-4.86274	0.0343693	-29.0957	0.332739	0.584668	1566	3.24883	9.50597
9430069I07Rik	1	0	0	0	0	0	0	0	0	0	1	0	0	1	0	0	1	1.61782	0	0	0	0	0	0	0	0	0	0.843315	0	0	0.799912	0	0	2.61782	1567	5.70036	51.9973	51.9973	0.435352	0.738043	1567	1.30427	2.46958	2.46958	0.877963	0.919734	1567	-1.99249	0.251304
9430076C15Rik	1	1	7	2	2	8	5	6	2	7	9	6	5	3	4	6	9	1.61782	1.98374	13.3535	4.02303	1.68574	7.01845	4.0805	5.06104	1.60347	5.3665	7.58984	4.86932	3.86535	2.39974	3.24541	4.78636	5.51323	1568	-1.3924	0.380932	-2.62514	0.432738	0.738043	1568	-1.01579	0.494556	-2.02202	0.567166	0.799437	1568	1.29947	2.46139
9430076G02Rik	0	0	0	0	0	0	0	0	3	0	0	0	1	0	1	0	3	0	0	0	0	0	0	0	0	2.4052	0	0	0	0.77307	0	0.811353	0	3.4052	1569	0.937566	1.91529	1.91529	0.912081	0.950424	1569	-3.45779	0.0910126	-10.9875	0.67016	0.873485	1569	-1.88705	0.270359
9430083A17Rik	11	4	4	7	11	12	12	11	23	14	23	14	16	13	13	15	23	17.796	7.93498	7.63057	14.0806	9.27157	10.5277	9.79321	9.27857	18.4399	10.733	19.3962	11.3617	12.3691	10.3989	10.5476	11.9659	2.36325	1570	0.851877	1.80485	1.80485	0.261376	0.567434	1570	-0.692927	0.618597	-1.61656	0.462745	0.70847	1570	-0.910611	0.53196
9430091E24Rik	7	6	5	6	18	25	12	22	22	22	14	19	17	20	24	22	25	11.3247	11.9025	9.53822	12.0691	15.1717	21.9327	9.79321	18.5571	17.6381	16.8661	11.8064	15.4195	13.1422	15.9982	19.4725	17.55	2.17614	1571	-0.45999	0.726991	-1.37553	0.548198	0.822784	1571	-0.570705	0.673288	-1.48525	0.472234	0.717398	1571	-0.497151	0.708504
9530002B09Rik	0	0	0	0	0	0	0	0	0	0	0	0	0	0	0	0	0	0	0	0	0	0	0	0	0	0	0	0	0	0	0	0	0	1	1572	NA	#VALUE!	#VALUE!	NA	NA	1572	NA	#VALUE!	#VALUE!	NA	NA	1572	NA	#VALUE!
9530003J23Rik	0	0	0	0	0	0	0	0	1	0	0	0	0	0	0	1	1	0	0	0	0	0	0	0	0	0.801733	0	0	0	0	0	0	0.797726	1.80173	1573	0.93731	1.91495	1.91495	0.912105	0.950424	1573	-1.87319	0.272969	-3.66342	0.819379	0.919734	1573	1.2379	2.35856
9530026F06Rik	4	0	0	0	0	0	0	0	0	0	0	0	0	0	0	0	4	6.47128	0	0	0	0	0	0	0	0	0	0	0	0	0	0	0	7.47128	1574	7.69962	207.882	207.882	0.284893	0.593649	1574	1.30434	2.46971	2.46971	0.877956	0.919734	1574	1.23815	2.35895
9530026P05Rik	5	6	14	6	4	1	2	0	4	5	0	1	6	2	2	0	14	8.08909	11.9025	26.707	12.0691	3.37148	0.877307	1.6322	0	3.20693	3.83321	0	0.811553	4.63842	1.59982	1.62271	0	27.707	1575	2.04211	4.11848	4.11848	0.241691	0.54304	1575	2.33158	5.03358	5.03358	0.171711	0.375551	1575	3.85919	14.5121
9530027J09Rik	0	0	0	0	10	3	7	4	3	4	3	3	4	5	8	7	10	0	0	0	0	8.4287	2.63192	5.71271	3.37402	2.4052	3.06657	2.52995	2.43466	3.09228	3.99956	6.49082	5.58408	9.4287	1576	-6.55638	0.0106251	-94.1166	0.160589	0.426081	1576	-5.33523	0.0247706	-40.3704	0.254541	0.491266	1576	-5.26028	0.0260915
9530036O11Rik	0	0	2	1	2	3	3	4	0	4	0	0	1	2	2	0	4	0	0	3.81529	2.01152	1.68574	2.63192	2.4483	3.37402	0	3.06657	0	0	0.77307	1.59982	1.62271	0	4.81529	1577	-5.24271	0.0264112	-37.8627	0.290695	0.600509	1577	-4.87749	0.0340197	-29.3948	0.325686	0.576825	1577	3.84277	14.3479
9530048J24Rik	0	1	0	0	0	0	0	0	0	1	0	1	0	0	0	0	1	0	1.98374	0	0	0	0	0	0	0	0.766643	0	0.811553	0	0	0	0	2.98374	1578	0.937566	1.91529	1.91529	0.912081	0.950424	1578	2.9455	7.70341	7.70341	0.6728	0.874635	1578	-1.94594	0.259546
9530051G07Rik	513	773	695	676	27	18	16	23	20	34	15	20	31	23	25	31	773	829.941	1533.43	1325.81	1359.79	22.7575	15.7915	13.0576	19.4006	16.0347	26.0658	12.6497	16.2311	23.9652	18.398	20.2838	24.7295	112.415	1579	5.59352	48.2856	48.2856	1.22279e-46	2.55875e-44	1579	6.22149	74.6199	74.6199	1.70314e-60	3.68681e-58	1579	6.22674	74.8922
9530052E02Rik	0	0	2	1	1	1	1	0	7	0	0	3	2	1	1	1	7	0	0	3.81529	2.01152	0.84287	0.877307	0.816101	0	5.61213	0	0	2.43466	1.54614	0.799912	0.811353	0.797726	6.61213	1580	-3.82706	0.0704596	-14.1925	0.455448	0.752795	1580	-4.68069	0.0389916	-25.6465	0.357761	0.61263	1580	1.51784	2.86362
9530053A07Rik	10	10	18	5	16	21	12	28	29	19	21	31	24	29	36	18	36	16.1782	19.8374	34.3376	10.0576	13.4859	18.4234	9.79321	23.6182	23.2503	14.5662	17.7096	25.1581	18.5537	23.1974	29.2087	14.3591	3.27406	1581	0.222893	1.16707	1.16707	0.761449	0.939473	1581	-0.0431376	0.970542	-1.03035	0.952483	0.970677	1581	0.745913	1.67703
9530059O14Rik	0	0	0	0	0	0	4	1	1	2	2	1	0	0	1	1	4	0	0	0	0	0	0	3.2644	0.843506	0.801733	1.53329	1.68663	0.811553	0	0	0.811353	0.797726	4.2644	1582	-4.20245	0.0543173	-18.4104	0.437645	0.740404	1582	-3.86281	0.0687349	-14.5487	0.475573	0.72011	1582	-3.55797	0.0849071
9530068E07Rik	2337	1953	1886	2137	3152	2853	2439	3127	3059	3079	2939	3172	3142	3172	3245	2641	3245	3780.84	3874.25	3597.82	4298.61	2656.73	2502.96	1990.47	2637.64	2452.5	2360.49	2478.5	2574.25	2428.99	2537.32	2632.84	2106.8	2.15901	1583	0.665775	1.58642	1.58642	0.00139718	0.010978	1583	0.641571	1.56003	1.56003	0.00211466	0.0111058	1583	0.528721	1.44265
9530077C05Rik	44	36	23	31	127	129	110	91	165	122	103	124	142	117	111	90	165	71.184	71.4148	43.8758	62.357	107.045	113.173	89.7711	76.7591	132.286	93.5304	86.8614	100.633	109.776	93.5897	90.0602	71.7954	2.97011	1584	-0.536963	0.68922	-1.45092	0.183241	0.460193	1584	-0.498772	0.707709	-1.41301	0.23067	0.460387	1584	-1.17613	0.442536
9530080O11Rik	2	3	3	1	5	6	8	5	4	8	6	6	11	8	3	7	11	3.23564	5.95123	5.72293	2.01152	4.21435	5.26384	6.52881	4.21753	3.20693	6.13314	5.05989	4.86932	8.50377	6.39929	2.43406	5.58408	3.15581	1585	-0.723081	0.605802	-1.6507	0.592361	0.854263	1585	0.393203	1.31331	1.31331	0.747377	0.918038	1585	-0.106776	0.928661
9530082P21Rik	263	163	156	201	422	368	486	406	748	432	421	430	419	467	444	436	748	425.486	323.35	297.592	404.315	355.691	322.849	396.625	342.464	599.696	331.19	355.036	348.968	323.917	373.559	360.241	347.809	2.01176	1586	0.247371	1.18704	1.18704	0.456455	0.75329	1586	-0.392505	0.761806	-1.31267	0.246836	0.481628	1586	-0.203238	0.868599
9530091C08Rik	0	3	4	3	5	5	7	4	6	4	6	5	6	4	5	8	8	0	5.95123	7.63057	6.03455	4.21435	4.38653	5.71271	3.37402	4.8104	3.06657	5.05989	4.05777	4.63842	3.19965	4.05676	6.38181	8.63057	1587	-6.32589	0.0124658	-80.2198	0.173106	0.445931	1587	0.666876	1.58763	1.58763	0.583077	0.810327	1587	0.73547	1.66494
9630013A20Rik	0	0	0	0	0	4	1	1	1	0	2	4	1	0	1	1	4	0	0	0	0	0	3.50923	0.816101	0.843506	0.801733	0	1.68663	3.24621	0.77307	0	0.811353	0.797726	4.50923	1588	-4.58965	0.0415314	-24.0781	0.372167	0.68221	1588	-2.89442	0.134491	-7.43547	0.578044	0.806806	1588	-4.75819	0.0369523
9630028B13Rik	2	0	4	3	5	5	0	2	5	2	9	2	4	9	7	4	9	3.23564	0	7.63057	6.03455	4.21435	4.38653	0	1.68701	4.00866	1.53329	7.58984	1.62311	3.09228	7.19921	5.67947	3.19091	8.63057	1589	0.183424	1.13558	1.13558	0.912786	0.950697	1589	-5.04495	0.0302914	-33.0127	0.288619	0.535092	1589	0.901185	1.8676
9630028H03Rik	0	0	1	2	1	1	1	0	1	1	0	0	1	0	0	0	2	0	0	1.90764	4.02303	0.84287	0.877307	0.816101	0	0.801733	0.766643	0	0	0.77307	0	0	0	5.02303	1590	-3.82732	0.0704468	-14.1951	0.466402	0.760436	1590	-2.85473	0.138242	-7.2337	0.589443	0.81499	1590	2.85062	7.21311
9630033F20Rik	109	61	49	75	241	173	281	240	137	205	209	178	160	202	232	273	281	176.342	121.008	93.4745	150.864	203.132	151.774	229.324	202.441	109.837	157.162	176.253	144.456	123.691	161.582	188.234	217.779	2.43795	1591	-0.143771	0.90515	-1.10479	0.717066	0.924381	1591	-0.370184	0.773684	-1.29252	0.373436	0.628389	1591	-0.663511	0.63134
9830001H06Rik	861	1140	1052	958	2559	3287	3955	2776	1324	3396	3322	2956	3041	2750	3330	3617	3955	1392.94	2261.47	2006.84	1927.03	2156.9	2883.71	3227.68	2341.57	1061.49	2603.52	2801.49	2398.95	2350.91	2199.76	2701.8	2885.38	3.03877	1592	-0.9845	0.505401	-1.97863	0.018908	0.0910028	1592	0.175664	1.12948	1.12948	0.674878	0.875886	1592	-0.326827	0.797288
9830107B12Rik	0	0	0	0	2	0	0	0	0	1	0	1	2	0	1	1	2	0	0	0	0	1.68574	0	0	0	0	0.766643	0	0.811553	1.54614	0	0.811353	0.797726	2.68574	1593	-3.23917	0.105904	-9.44251	0.607039	0.864452	1593	-1.82978	0.281307	-3.55483	0.774496	0.919734	1593	-3.49087	0.0889496
9830132P13Rik	0	1	0	0	0	0	2	0	0	0	0	0	0	1	0	0	2	0	1.98374	0	0	0	0	1.6322	0	0	0	0	0	0	0.799912	0	0	2.98374	1594	-3.1961	0.109113	-9.16478	0.694544	0.91424	1594	6.06856	67.1146	67.1146	0.406366	0.655706	1594	1.2379	2.35856
9830147E19Rik	115	76	86	119	67	66	53	99	76	57	87	75	81	71	69	81	119	186.049	150.765	164.057	239.37	56.4723	57.9022	43.2533	83.5071	60.9317	43.6986	73.3684	60.8665	62.6187	56.7937	55.9833	64.6158	5.43169	1595	1.82543	3.54412	3.54412	1.72404e-06	2.61003e-05	1595	1.26891	2.40979	2.40979	0.00116384	0.00666221	1595	1.32278	2.50148
9830166K06Rik	0	0	0	0	0	1	0	0	0	1	0	1	2	0	0	0	2	0	0	0	0	0	0.877307	0	0	0	0.766643	0	0.811553	1.54614	0	0	0	2.54614	1596	-2.28771	0.2048	-4.88281	0.780163	0.939473	1596	-1.81897	0.283424	-3.52828	0.824624	0.919734	1596	-3.48769	0.0891459
9930012K11Rik	26	7	10	18	119	67	45	110	49	88	115	68	69	87	122	113	122	42.0633	13.8862	19.0764	36.2073	100.302	58.7796	36.7245	92.7857	39.2849	67.4645	96.9812	55.1856	53.3419	69.5923	98.985	90.1431	6.80506	1597	-0.633383	0.644663	-1.5512	0.337541	0.650832	1597	-2.25911	0.2089	-4.78697	0.00517504	0.0238642	1597	-1.84326	0.278692
9930013L23Rik	295	133	216	228	2158	918	785	2099	430	692	1329	1351	648	1485	1290	1251	2158	477.257	263.838	412.051	458.626	1818.91	805.368	640.639	1770.52	344.745	530.517	1120.77	1096.41	500.95	1187.87	1046.65	997.956	6.8718	1598	-1.18925	0.438532	-2.28034	0.11601	0.343741	1598	-1.74086	0.299192	-3.34234	0.0224008	0.0788844	1598	-1.13669	0.454802
9930014A18Rik	239	220	191	257	55	40	28	55	23	32	54	56	30	48	53	56	257	386.659	436.424	364.36	516.96	46.3579	35.0923	22.8508	46.3928	18.4399	24.5326	45.539	45.447	23.1921	38.3958	43.0017	44.6727	26.6442	1599	3.47644	11.1305	11.1305	2.25409e-11	6.28908e-10	1599	3.87703	14.6927	14.6927	1.14473e-13	2.62912e-12	1599	3.26151	9.58987
9930021J03Rik	293	461	453	374	585	590	693	583	294	636	575	608	615	550	625	701	701	474.021	914.506	864.163	752.307	493.079	517.611	565.558	491.764	235.709	487.585	484.906	493.424	475.438	439.951	507.095	559.206	3.86764	1600	-0.148561	0.90215	-1.10846	0.681428	0.914139	1600	1.17505	2.258	2.258	0.00105205	0.00611333	1600	0.834556	1.78331
9930104L06Rik	176	114	128	152	228	185	227	182	189	218	207	200	210	204	182	219	228	284.736	226.147	244.178	305.751	192.174	162.302	185.255	153.518	151.528	167.128	174.566	162.311	162.345	163.182	147.666	174.702	2.06335	1601	0.661728	1.58198	1.58198	0.00359093	0.0240498	1601	0.522368	1.43631	1.43631	0.0305833	0.100836	1601	0.553617	1.46776
9930111J21Rik1	1	0	0	1	1	1	0	1	0	5	0	1	2	1	0	0	5	1.61782	0	0	2.01152	0.84287	0.877307	0	0.843506	0	3.83321	0	0.811553	1.54614	0.799912	0	0	4.83321	1602	1.50605	2.84031	2.84031	0.632768	0.882996	1602	-4.42409	0.0465817	-21.4677	0.403047	0.655706	1602	-3.49712	0.0885651
9930111J21Rik2	0	0	0	0	0	0	0	0	0	0	0	0	0	0	0	0	0	0	0	0	0	0	0	0	0	0	0	0	0	0	0	0	0	1	1603	NA	#VALUE!	#VALUE!	NA	NA	1603	NA	#VALUE!	#VALUE!	NA	NA	1603	NA	#VALUE!
A030009H04Rik	167	72	99	96	166	147	402	135	362	263	164	174	257	141	220	365	402	270.176	142.83	188.857	193.106	139.916	128.964	328.073	113.873	290.227	201.627	138.304	141.21	198.679	112.788	178.498	291.17	2.89199	1604	0.440753	1.35731	1.35731	0.491501	0.78011	1604	-0.499706	0.707251	-1.41393	0.444311	0.6914	1604	0.244382	1.18458
A130010J15Rik	94	95	72	77	79	79	87	99	64	85	64	83	101	78	80	93	101	152.075	188.456	137.35	154.887	66.5867	69.3072	71.0008	83.5071	51.3109	65.1646	53.9722	67.3589	78.0801	62.3931	64.9082	74.1885	3.62173	1605	1.14075	2.20496	2.20496	0.00125259	0.0100383	1605	1.50107	2.83053	2.83053	2.11918e-05	0.000188257	1605	1.04509	2.0635
A130049A11Rik	4	0	7	0	8	9	13	11	10	11	8	12	3	10	6	14	14	6.47128	0	13.3535	0	6.74296	7.89576	10.6093	9.27857	8.01733	8.43307	6.74652	9.73864	2.31921	7.99912	4.86812	11.1682	14.3535	1606	-0.380741	0.768043	-1.30201	0.727677	0.930938	1606	-6.8759	0.00851425	-117.45	0.13795	0.320717	1606	1.09711	2.13925
A130077B15Rik	93	49	50	51	113	94	125	126	109	82	112	109	134	157	149	181	181	150.457	97.2035	95.3822	102.587	95.2443	82.4668	102.013	106.282	87.3889	62.8647	94.4513	88.4593	103.591	125.586	120.892	144.388	2.37153	1607	0.689482	1.6127	1.6127	0.0424373	0.166817	1607	0.187579	1.13885	1.13885	0.610731	0.830701	1607	-0.00225129	0.998441
A1bg	0	0	0	0	0	0	0	0	0	0	0	0	0	0	0	0	0	0	0	0	0	0	0	0	0	0	0	0	0	0	0	0	0	1	1608	NA	#VALUE!	#VALUE!	NA	NA	1608	NA	#VALUE!	#VALUE!	NA	NA	1608	NA	#VALUE!
A1cf	0	0	0	0	0	0	0	0	0	0	0	0	0	0	0	0	0	0	0	0	0	0	0	0	0	0	0	0	0	0	0	0	0	1	1609	NA	#VALUE!	#VALUE!	NA	NA	1609	NA	#VALUE!	#VALUE!	NA	NA	1609	NA	#VALUE!
A230001M10Rik	0	0	0	0	0	0	0	0	0	0	0	0	0	0	0	0	0	0	0	0	0	0	0	0	0	0	0	0	0	0	0	0	0	1	1610	NA	#VALUE!	#VALUE!	NA	NA	1610	NA	#VALUE!	#VALUE!	NA	NA	1610	NA	#VALUE!
A230020J21Rik	0	0	0	0	1	0	0	0	0	1	0	1	1	3	0	2	3	0	0	0	0	0.84287	0	0	0	0	0.766643	0	0.811553	0.77307	2.39974	0	1.59545	3.39974	1611	-2.23983	0.211711	-4.72341	0.716226	0.924262	1611	-1.83226	0.280824	-3.56095	0.766415	0.919734	1611	-2.91843	0.132271
A230028O05Rik	5	2	2	6	2	4	1	4	1	2	3	6	0	7	10	2	10	8.08909	3.96749	3.81529	12.0691	1.68574	3.50923	0.816101	3.37402	0.801733	1.53329	2.52995	4.86932	0	5.59938	8.11353	1.59545	13.0691	1612	2.02269	4.06342	4.06342	0.201914	0.486957	1612	1.06912	2.09815	2.09815	0.546094	0.781088	1612	0.637373	1.55549
A230046K03Rik	589	649	752	551	1123	968	988	1069	644	1082	1072	1128	1166	1095	1099	1025	1166	952.895	1287.45	1434.55	1108.35	946.543	849.233	806.308	901.708	516.316	829.507	904.034	915.432	901.4	875.903	891.677	817.669	2.77499	1613	0.135707	1.09863	1.09863	0.630974	0.8818	1613	0.781245	1.71861	1.71861	0.00560869	0.0254786	1613	0.661496	1.58172
A230050P20Rik	104	98	96	65	103	144	222	138	396	193	158	175	214	148	127	216	396	168.253	194.407	183.134	130.749	86.8156	126.332	181.174	116.404	317.486	147.962	133.244	142.022	165.437	118.387	103.042	172.309	3.62676	1614	0.355842	1.27973	1.27973	0.526431	0.806563	1614	0.00320049	1.00222	1.00222	0.995452	0.99726	1614	0.317823	1.24645
A230056J06Rik	6	1	4	1	2	4	1	3	0	6	4	3	3	2	2	2	6	9.70691	1.98374	7.63057	2.01152	1.68574	3.50923	0.816101	2.53052	0	4.59986	3.37326	2.43466	2.31921	1.59982	1.62271	1.59545	10.7069	1615	2.28659	4.87902	4.87902	0.122451	0.356583	1615	-0.267689	0.830649	-1.20388	0.89169	0.928622	1615	1.49676	2.82209
[truncated: 21,805 more rows]
[truncated: 33 more columns]

## Sheet: miR_RawData
sample	sample	CA1	CA1	CA2	CA2	CA2	CA3	CA3	CA3	CS1	CS1	CS1	CS2	CS2	CS2	CS3	CS3	CS3	GA1	GA1	GA1	GA2	GA2	GA2	GA3	GA3	GA3	GS1	GS1	GS1	GS2	GS2	GS2	GS3	GS3	GS3	SA1	SA1	SA1	SA2	SA2	SA2	SA3	SA3	SA3	SS1	SS1	SS1	SS2
[truncated: 691 more rows]
[truncated: 23 more columns]

## Sheet: Table2(B)
GO Term	Description	P-value	FDR q-value	Enrichment	N	B	n	b	Genes
[truncated: 51 more rows]

## Sheet: Table2(B.1)
	CA Vs. CS
[truncated: 101 more rows]

[truncated: 19 more sheets: Table2(C), Table2(D), Table4(A), Table4(B), Table4(C), Table5(A), Table5(B), Table5(C), Table7(A), Table7(B), Table8(A), miR-146-5p.predicted_targets, miR-126a-5p.predicted_targets, miR-126b-5p.predicted_targets, miR-99-5p.predicted_targets, Table8(B), Table8(C), Table8(C) Combined_TA vs GA FC2, Table8(C) Combined_SA vs GA FC2]
